# Supplementary material for: Phenotypic and transcriptomic responses of diverse rice accessions to transient heat stress during early grain development
Source: Front Plant Sci. 2024 Aug 15;15:1429697. doi: 10.3389/fpls.2024.1429697 (PMC11358087; doi:10.3389/fpls.2024.1429697)
Supplement: Supplementary file 1 [file Table1.xlsx]

## Sheet: Table S1
Table S1. Details of 10 rice diversity panel 1 accession and marked spikelets for each accession used in the study.
Accession	GSOR ID	IRGC ID	NSFTV ID	Country of origin	Sub population	Average of Flowering days	Max of Flowering days	Min of Flowering days			Accessions	Treatment	Total marked spikelets
IND-1	301109	IRGC117826	NSFTV117	Taiwan	indica	65	75	62			IND-1	Control	43
IND-2	301221	IRGC117753	NSFTV231	China	indica	54	54	54			IND-1	Control	28
IND-3	301245	IRGC117838	NSFTV255	Hong Kong	indica	72	73	70			IND-1	Control	15
TRJ-1	301099	IRGC117815	NSFTV107	Unknown	tropical-japonica	70.75	77	67			IND-1	Control	23
TRJ-2	301214	IRGC117855	NSFTV223	Brazil	tropical-japonica	74.5	78	71			IND-1	Control	41
TEJ-1	301105	IRGC117822	NSFTV113	Japan	temperate-japonica	57.8333	59	57			IND-1	Control	12
TEJ-2	301222	IRGC117882	NSFTV232	China	temperate-japonica	54.5	55	54			IND-1	Control	29
TEJ-3	301233	IRGC117923	NSFTV243	Ecuador	temperate-japonica	55.3333	60	51			IND-1	Control	37
TEJ-4	301323	IRGC117803	NSFTV333	Thailand	temperate-japonica	40	40	40			IND-1	Control	18
TEJ-5	301220	IRGC117820	NSFTV229	Chile	temperate-japonica	46.6667	54	44			IND-1	Control	19
											IND-1	Control	33
											IND-1	Heat Stress	18
											IND-1	Heat Stress	29
											IND-1	Heat Stress	24
											IND-1	Heat Stress	31
											IND-1	Heat Stress	45
											IND-1	Heat Stress	51
											IND-1	Heat Stress	37
											IND-1	Heat Stress	34
											IND-1	Heat Stress	42
											IND-1	Heat Stress	26
											IND-1	Heat Stress	21
											IND-1	Heat Stress	30
											IND-1	Heat Stress	47
											IND-2	Control	17
											IND-2	Control	13
											IND-2	Control	19
											IND-2	Control	13
											IND-2	Control	38
											IND-2	Control	30
											IND-2	Control	25
											IND-2	Control	88
											IND-2	Control	34
											IND-2	Control	40
											IND-2	Control	11
											IND-2	Control	15
											IND-2	Control	16
											IND-2	Control	33
											IND-2	Control	17
											IND-2	Heat Stress	37
											IND-2	Heat Stress	34
											IND-2	Heat Stress	20
											IND-2	Heat Stress	11
											IND-2	Heat Stress	40
											IND-2	Heat Stress	36
											IND-2	Heat Stress	46
											IND-2	Heat Stress	15
											IND-2	Heat Stress	25
											IND-2	Heat Stress	21
											IND-3	Control	31
											IND-3	Control	18
											IND-3	Control	26
											IND-3	Control	19
											IND-3	Control	42
											IND-3	Control	14
											IND-3	Control	12
											IND-3	Control	53
											IND-3	Control	27
											IND-3	Control	46
											IND-3	Heat Stress	43
											IND-3	Heat Stress	24
											IND-3	Heat Stress	65
											IND-3	Heat Stress	50
											IND-3	Heat Stress	23
											IND-3	Heat Stress	26
											IND-3	Heat Stress	53
											IND-3	Heat Stress	39
											IND-3	Heat Stress	42
											IND-3	Heat Stress	22
											IND-3	Heat Stress	48
											IND-3	Heat Stress	58
											IND-3	Heat Stress	42
											IND-3	Heat Stress	33
											TRJ-1	Control	24
											TRJ-1	Control	19
											TRJ-1	Control	33
											TRJ-1	Control	12
											TRJ-1	Control	41
											TRJ-1	Control	27
											TRJ-1	Control	22
											TRJ-1	Control	34
											TRJ-1	Control	15
											TRJ-1	Control	11
											TRJ-1	Control	27
											TRJ-1	Heat Stress	18
											TRJ-1	Heat Stress	43
											TRJ-1	Heat Stress	37
											TRJ-1	Heat Stress	19
											TRJ-1	Heat Stress	31
											TRJ-1	Heat Stress	24
											TRJ-1	Heat Stress	28
											TRJ-1	Heat Stress	17
											TRJ-1	Heat Stress	29
											TRJ-1	Heat Stress	31
											TRJ-1	Heat Stress	34
											TRJ-2	Control	30
											TRJ-2	Control	38
											TRJ-2	Control	46
											TRJ-2	Control	45
											TRJ-2	Control	24
											TRJ-2	Control	49
											TRJ-2	Control	18
											TRJ-2	Control	62
											TRJ-2	Control	47
											TRJ-2	Control	36
											TRJ-2	Control	41
											TRJ-2	Heat Stress	19
											TRJ-2	Heat Stress	43
											TRJ-2	Heat Stress	15
											TRJ-2	Heat Stress	47
											TRJ-2	Heat Stress	36
											TRJ-2	Heat Stress	30
											TRJ-2	Heat Stress	33
											TRJ-2	Heat Stress	34
											TRJ-2	Heat Stress	23
											TRJ-2	Heat Stress	12
											TRJ-2	Heat Stress	27
											TRJ-2	Heat Stress	44
											TRJ-2	Heat Stress	34
											TRJ-2	Heat Stress	25
											TRJ-2	Heat Stress	16
											TRJ-2	Heat Stress	18
											TEJ-1	Control	25
											TEJ-1	Control	22
											TEJ-1	Control	31
											TEJ-1	Control	53
											TEJ-1	Control	37
											TEJ-1	Control	71
											TEJ-1	Control	34
											TEJ-1	Control	21
											TEJ-1	Control	17
											TEJ-1	Control	21
											TEJ-1	Control	19
											TEJ-1	Control	31
											TEJ-1	Control	10
											TEJ-1	Heat Stress	53
											TEJ-1	Heat Stress	34
											TEJ-1	Heat Stress	50
											TEJ-1	Heat Stress	62
											TEJ-1	Heat Stress	18
											TEJ-1	Heat Stress	97
											TEJ-1	Heat Stress	30
											TEJ-1	Heat Stress	38
											TEJ-1	Heat Stress	45
											TEJ-1	Heat Stress	41
											TEJ-1	Heat Stress	75
											TEJ-1	Heat Stress	29
											TEJ-1	Heat Stress	26
											TEJ-1	Heat Stress	29
											TEJ-1	Heat Stress	34
											TEJ-1	Heat Stress	26
											TEJ-1	Heat Stress	49
											TEJ-1	Heat Stress	23
											TEJ-1	Heat Stress	31
											TEJ-1	Heat Stress	54
											TEJ-1	Heat Stress	46
											TEJ-2	Control	25
											TEJ-2	Control	93
											TEJ-2	Control	29
											TEJ-2	Control	35
											TEJ-2	Control	74
											TEJ-2	Control	46
											TEJ-2	Control	47
											TEJ-2	Control	50
											TEJ-2	Control	51
											TEJ-2	Control	34
											TEJ-2	Control	65
											TEJ-2	Heat Stress	73
											TEJ-2	Heat Stress	43
											TEJ-2	Heat Stress	23
											TEJ-2	Heat Stress	24
											TEJ-2	Heat Stress	106
											TEJ-2	Heat Stress	66
											TEJ-2	Heat Stress	52
											TEJ-2	Heat Stress	55
											TEJ-2	Heat Stress	99
											TEJ-2	Heat Stress	32
											TEJ-2	Heat Stress	73
											TEJ-2	Heat Stress	63
											TEJ-2	Heat Stress	92
											TEJ-2	Heat Stress	39
											TEJ-3	Control	66
											TEJ-3	Control	44
											TEJ-3	Control	26
											TEJ-3	Control	61
											TEJ-3	Control	51
											TEJ-3	Control	66
											TEJ-3	Control	74
											TEJ-3	Control	111
											TEJ-3	Control	13
											TEJ-3	Control	21
											TEJ-3	Control	36
											TEJ-3	Control	71
											TEJ-3	Heat Stress	36
											TEJ-3	Heat Stress	22
											TEJ-3	Heat Stress	42
											TEJ-3	Heat Stress	55
											TEJ-3	Heat Stress	16
											TEJ-3	Heat Stress	51
											TEJ-3	Heat Stress	62
											TEJ-3	Heat Stress	14
											TEJ-3	Heat Stress	39
											TEJ-3	Heat Stress	46
											TEJ-3	Heat Stress	60
											TEJ-3	Heat Stress	28
											TEJ-3	Heat Stress	59
											TEJ-3	Heat Stress	13
											TEJ-3	Heat Stress	30
											TEJ-3	Heat Stress	34
											TEJ-3	Heat Stress	30
											TEJ-3	Heat Stress	43
											TEJ-4	Control	37
											TEJ-4	Control	14
											TEJ-4	Control	17
											TEJ-4	Control	38
											TEJ-4	Control	26
											TEJ-4	Control	24
											TEJ-4	Control	41
											TEJ-4	Control	29
											TEJ-4	Control	21
											TEJ-4	Control	33
											TEJ-4	Heat Stress	45
											TEJ-4	Heat Stress	38
											TEJ-4	Heat Stress	68
											TEJ-4	Heat Stress	37
											TEJ-4	Heat Stress	26
											TEJ-4	Heat Stress	18
											TEJ-4	Heat Stress	30
											TEJ-4	Heat Stress	36
											TEJ-4	Heat Stress	29
											TEJ-4	Heat Stress	18
											TEJ-4	Heat Stress	44
											TEJ-5	Control	49
											TEJ-5	Control	15
											TEJ-5	Control	35
											TEJ-5	Control	37
											TEJ-5	Control	26
											TEJ-5	Control	54
											TEJ-5	Control	15
											TEJ-5	Control	33
											TEJ-5	Control	29
											TEJ-5	Control	16
											TEJ-5	Control	37
											TEJ-5	Control	25
											TEJ-5	Heat Stress	34
											TEJ-5	Heat Stress	18
											TEJ-5	Heat Stress	38
											TEJ-5	Heat Stress	33
											TEJ-5	Heat Stress	37
											TEJ-5	Heat Stress	41
											TEJ-5	Heat Stress	56
											TEJ-5	Heat Stress	49
											TEJ-5	Heat Stress	26
											TEJ-5	Heat Stress	34
											TEJ-5	Heat Stress	34
											TEJ-5	Heat Stress	43
											TEJ-5	Heat Stress	41
											TEJ-5	Heat Stress	32

## Sheet: Table S2
Table S2. Details of RNASeq libraries and read mapping statistics
Sample	Read length/nt	Library	Raw read count	After trimming	Mapped reads	Mapping ratio
IND-1_48h_Control_R1	150	Single-end RNA-seq	43364537	43330508	37920133	0.875
IND-1_48h_Control_R2	150	Single-end RNA-seq	46298085	46259622	40404487	0.873
IND-1_48h_HS_R1	150	Single-end RNA-seq	37971066	37941160	33296105	0.878
IND-1_48h_HS_R2	150	Single-end RNA-seq	39609305	39575764	34726729	0.877
IND-1_72h_Control_R1	150	Single-end RNA-seq	43305989	43273006	38056005	0.879
IND-1_72h_Control_R2	150	Single-end RNA-seq	40341722	40309193	35303055	0.876
IND-1_72h_HS_R1	150	Single-end RNA-seq	39948925	39917799	35016702	0.877
IND-1_72h_HS_R2	150	Single-end RNA-seq	52728842	52686471	46045930	0.874
IND-1_96h_Control_R1	150	Single-end RNA-seq	46861302	46822247	41126553	0.878
IND-1_96h_Control_R2	150	Single-end RNA-seq	46092449	46045133	40621970	0.882
IND-1_96h_HS_R1	150	Single-end RNA-seq	44953981	44920147	39229047	0.873
IND-1_96h_HS_R2	150	Single-end RNA-seq	40813471	40780850	35653151	0.874
IND-2_48h_Control_R1	150	Single-end RNA-seq	43971750	43938219	38684608	0.88
IND-2_48h_Control_R2	150	Single-end RNA-seq	46917791	46880141	41196105	0.879
IND-2_48h_HS_R1	150	Single-end RNA-seq	43684995	43653141	38496839	0.882
IND-2_48h_HS_R2	150	Single-end RNA-seq	49011439	48970348	43071011	0.88
IND-2_72h_Control_R1	150	Single-end RNA-seq	44591763	44559117	39313374	0.882
IND-2_72h_Control_R2	150	Single-end RNA-seq	39919719	39886693	35116836	0.88
IND-2_72h_HS_R1	150	Single-end RNA-seq	42064124	42037343	37077631	0.882
IND-2_72h_HS_R2	150	Single-end RNA-seq	40305640	40272181	35383788	0.879
IND-2_96h_Control_R1	150	Single-end RNA-seq	49211043	49175036	43301166	0.881
IND-2_96h_Control_R2	150	Single-end RNA-seq	48694425	48657626	42761034	0.879
IND-2_96h_HS_R1	150	Single-end RNA-seq	44527390	44491054	38359475	0.862
IND-2_96h_HS_R2	150	Single-end RNA-seq	40294215	40258941	35048898	0.871
IND-3_48h_Control_R1	150	Single-end RNA-seq	48893989	48858200	42836537	0.877
IND-3_48h_Control_R2	150	Single-end RNA-seq	41873378	41843402	36730517	0.878
IND-3_48h_HS_R1	150	Single-end RNA-seq	37095480	37067226	32646812	0.881
IND-3_48h_HS_R2	150	Single-end RNA-seq	40172865	40141645	35419997	0.882
IND-3_72h_Control_R1	150	Single-end RNA-seq	38795635	38763455	34090584	0.879
IND-3_72h_Control_R2	150	Single-end RNA-seq	40834747	40799653	35881708	0.879
IND-3_72h_HS_R1	150	Single-end RNA-seq	44561857	44531887	39150605	0.879
IND-3_72h_HS_R2	150	Single-end RNA-seq	41309887	41277245	36329948	0.88
IND-3_96h_Control_R1	150	Single-end RNA-seq	44925912	44890680	39617375	0.883
IND-3_96h_Control_R2	150	Single-end RNA-seq	42676850	42644123	37678553	0.884
IND-3_96h_HS_R1	150	Single-end RNA-seq	43141127	43107352	37811831	0.877
IND-3_96h_HS_R2	150	Single-end RNA-seq	41553558	41517263	36467995	0.878
TEJ-1_48h_Control_R1	150	Single-end RNA-seq	48018256	47979789	45208628	0.942
TEJ-1_48h_Control_R2	150	Single-end RNA-seq	41759562	41728555	39333560	0.943
TEJ-1_48h_HS_R1	150	Single-end RNA-seq	45545377	45509544	42802819	0.941
TEJ-1_48h_HS_R2	150	Single-end RNA-seq	39743190	39713886	37344977	0.94
TEJ-1_72h_Control_R1	150	Single-end RNA-seq	40357797	40326720	37888522	0.94
TEJ-1_72h_Control_R2	150	Single-end RNA-seq	34975731	34946656	32721984	0.936
TEJ-1_72h_HS_R1	150	Single-end RNA-seq	41700397	41665571	39078731	0.938
TEJ-1_72h_HS_R2	150	Single-end RNA-seq	45079134	45047566	42362718	0.94
TEJ-1_96h_Control_R1	150	Single-end RNA-seq	50540196	50500220	47365466	0.938
TEJ-1_96h_Control_R2	150	Single-end RNA-seq	41262426	41229328	38699099	0.939
TEJ-1_96h_HS_R1	150	Single-end RNA-seq	42869932	42835665	39968718	0.933
TEJ-1_96h_HS_R2	150	Single-end RNA-seq	38805487	38776915	36129601	0.932
TEJ-2_48h_Control_R1	150	Single-end RNA-seq	41345737	41315320	38993266	0.944
TEJ-2_48h_Control_R2	150	Single-end RNA-seq	38664638	38635412	36484896	0.944
TEJ-2_48h_HS_R1	150	Single-end RNA-seq	41359005	41326670	38943874	0.942
TEJ-2_48h_HS_R2	150	Single-end RNA-seq	40517268	40485261	38150581	0.942
TEJ-2_72h_Control_R1	150	Single-end RNA-seq	44264590	44230719	41695248	0.943
TEJ-2_72h_Control_R2	150	Single-end RNA-seq	44011778	43978549	41502478	0.944
TEJ-2_72h_HS_R1	150	Single-end RNA-seq	46032935	45997928	43408838	0.944
TEJ-2_72h_HS_R2	150	Single-end RNA-seq	50081637	50040595	47106128	0.941
TEJ-2_96h_Control_R1	150	Single-end RNA-seq	40597931	40568742	38240421	0.943
TEJ-2_96h_Control_R2	150	Single-end RNA-seq	44051571	44016528	41467378	0.942
TEJ-2_96h_HS_R1	150	Single-end RNA-seq	38539307	38510968	36313104	0.943
TEJ-2_96h_HS_R2	150	Single-end RNA-seq	36038018	36010233	33917043	0.942
TEJ-3_48h_Control_R1	150	Single-end RNA-seq	43927819	43893721	41080560	0.936
TEJ-3_48h_Control_R2	150	Single-end RNA-seq	45570112	45537791	42635394	0.936
TEJ-3_48h_HS_R1	150	Single-end RNA-seq	41098586	41066950	38515242	0.938
TEJ-3_48h_HS_R2	150	Single-end RNA-seq	33979343	33952745	31798114	0.937
TEJ-3_72h_Control_R1	150	Single-end RNA-seq	41042278	41009822	38412965	0.937
TEJ-3_72h_Control_R2	150	Single-end RNA-seq	47798040	47762537	44669572	0.935
TEJ-3_72h_HS_R1	150	Single-end RNA-seq	44281979	44246265	41423076	0.936
TEJ-3_72h_HS_R2	150	Single-end RNA-seq	33464597	33441273	31292889	0.936
TEJ-3_96h_Control_R1	150	Single-end RNA-seq	61295566	61246549	57177440	0.934
TEJ-3_96h_Control_R2	150	Single-end RNA-seq	38886458	38858046	36356470	0.936
TEJ-3_96h_HS_R1	150	Single-end RNA-seq	38775338	38745189	35865969	0.926
TEJ-3_96h_HS_R2	150	Single-end RNA-seq	39558732	39512990	36502334	0.924
TEJ-4_48h_Control_R1	150	Single-end RNA-seq	49153676	49115415	46285322	0.942
TEJ-4_48h_Control_R2	150	Single-end RNA-seq	41199411	41168855	38781549	0.942
TEJ-4_48h_HS_R1	150	Single-end RNA-seq	45762690	45726567	43025584	0.941
TEJ-4_48h_HS_R2	150	Single-end RNA-seq	39602747	39573761	37249958	0.941
TEJ-4_72h_Control_R1	150	Single-end RNA-seq	41883204	41848448	39413626	0.942
TEJ-4_72h_Control_R2	150	Single-end RNA-seq	42085112	42054516	39619740	0.942
TEJ-4_72h_HS_R1	150	Single-end RNA-seq	43520825	43485308	40949169	0.942
TEJ-4_72h_HS_R2	150	Single-end RNA-seq	43121033	43089374	40614218	0.943
TEJ-4_96h_Control_R1	150	Single-end RNA-seq	37367571	37339632	35097560	0.94
TEJ-4_96h_Control_R2	150	Single-end RNA-seq	43428704	43395091	40824196	0.941
TEJ-4_96h_HS_R1	150	Single-end RNA-seq	42484620	42450950	39759323	0.937
TEJ-4_96h_HS_R2	150	Single-end RNA-seq	35133252	35106881	32711387	0.932
TEJ-5_48h_Control_R1	150	Single-end RNA-seq	46431417	46394288	43378310	0.935
TEJ-5_48h_Control_R2	150	Single-end RNA-seq	65961370	65913055	61795866	0.938
TEJ-5_48h_HS_R1	150	Single-end RNA-seq	40737637	40705963	38099188	0.936
TEJ-5_48h_HS_R2	150	Single-end RNA-seq	38701273	38672112	36201517	0.936
TEJ-5_72h_Control_R1	150	Single-end RNA-seq	42119035	42085738	39282944	0.933
TEJ-5_72h_Control_R2	150	Single-end RNA-seq	38239395	38211421	35815257	0.937
TEJ-5_72h_HS_R1	150	Single-end RNA-seq	45349060	45311637	42447512	0.937
TEJ-5_72h_HS_R2	150	Single-end RNA-seq	48438815	48402846	45220892	0.934
TEJ-5_96h_Control_R1	150	Single-end RNA-seq	41098336	41066676	38417798	0.935
TEJ-5_96h_Control_R2	150	Single-end RNA-seq	50244673	50205320	46934144	0.935
TEJ-5_96h_HS_R1	150	Single-end RNA-seq	41391036	41358764	38264277	0.925
TEJ-5_96h_HS_R2	150	Single-end RNA-seq	38887786	38858918	36018365	0.927
TRJ-1_48h_Control_R1	150	Single-end RNA-seq	48302798	48267130	44561617	0.923
TRJ-1_48h_Control_R2	150	Single-end RNA-seq	40168828	40139436	37021652	0.922
TRJ-1_48h_HS_R1	150	Single-end RNA-seq	47423918	47390045	43697521	0.922
TRJ-1_48h_HS_R2	150	Single-end RNA-seq	38829305	38797598	35733125	0.921
TRJ-1_72h_Control_R1	150	Single-end RNA-seq	37447396	37417931	34495558	0.922
TRJ-1_72h_Control_R2	150	Single-end RNA-seq	41297421	41264371	37546155	0.91
TRJ-1_72h_HS_R1	150	Single-end RNA-seq	42891377	42858513	39432292	0.92
TRJ-1_72h_HS_R2	150	Single-end RNA-seq	43176451	43139870	39713682	0.921
TRJ-1_96h_Control_R1	150	Single-end RNA-seq	45977993	45944136	42395405	0.923
TRJ-1_96h_Control_R2	150	Single-end RNA-seq	45842592	45803827	42111438	0.919
TRJ-1_96h_HS_R1	150	Single-end RNA-seq	47068091	47031567	43304003	0.921
TRJ-1_96h_HS_R2	150	Single-end RNA-seq	37708271	37678864	34755054	0.922
TRJ-2_48h_Control_R1	150	Single-end RNA-seq	45830625	45795355	42103688	0.919
TRJ-2_48h_Control_R2	150	Single-end RNA-seq	38681838	38653013	35597678	0.921
TRJ-2_48h_HS_R1	150	Single-end RNA-seq	34359328	34334021	31637153	0.921
TRJ-2_48h_HS_R2	150	Single-end RNA-seq	42212194	42176950	38894774	0.922
TRJ-2_72h_Control_R1	150	Single-end RNA-seq	42772127	42737853	39283643	0.919
TRJ-2_72h_Control_R2	150	Single-end RNA-seq	40517998	40487233	37385404	0.923
TRJ-2_72h_HS_R1	150	Single-end RNA-seq	45757617	45726402	42115744	0.921
TRJ-2_72h_HS_R2	150	Single-end RNA-seq	45299718	45262485	41628649	0.92
TRJ-2_96h_Control_R1	150	Single-end RNA-seq	46896607	46862086	43230006	0.922
TRJ-2_96h_Control_R2	150	Single-end RNA-seq	50420530	50379864	46304216	0.919
TRJ-2_96h_HS_R1	150	Single-end RNA-seq	41776967	41745079	38284181	0.917
TRJ-2_96h_HS_R2	150	Single-end RNA-seq	43660274	43625315	40027562	0.918

## Sheet: Table S3
Table S3. List of genes that are differentially regulated in all sub-species (core-set) or specific to sub-specie at least in one time point
Locus	Annotation	Group
LOC_Os09g23300	integral membrane protein, putative, expressed	Core-set
LOC_Os03g64170	GDSL-like lipase/acylhydrolase, putative, expressed	Core-set
LOC_Os01g66120	No apical meristem protein, putative, expressed	Core-set
LOC_Os05g28830	PMR5, putative, expressed	Core-set
LOC_Os05g41230	BRASSINOSTEROID INSENSITIVE 1-associated receptor kinase 1 precursor, putative, expressed	Core-set
LOC_Os03g29614	myb-like DNA-binding domain containing protein, putative, expressed	Core-set
LOC_Os02g10990	FAD binding domain of DNA photolyase domain containing protein, expressed	Core-set
LOC_Os10g05970	POEI12 - Pollen Ole e I allergen and extensin family protein precursor, expressed	Core-set
LOC_Os07g48030	peroxidase precursor, putative, expressed	Core-set
LOC_Os10g19960	beta-galactosidase, putative, expressed	Core-set
LOC_Os05g14240	aquaporin protein, putative, expressed	Core-set
LOC_Os09g12590	transporter family protein, putative, expressed	Core-set
LOC_Os05g04700	OsRCI2-6 - Hydrophobic protein LTI6B, expressed	Core-set
LOC_Os10g05980	POEI13 - Pollen Ole e I allergen and extensin family protein precursor, expressed	Core-set
LOC_Os03g08560	plasma membrane ATPase, putative, expressed	Core-set
LOC_Os04g41810	expressed protein	Core-set
LOC_Os05g51610	sodium/calcium exchanger protein, putative, expressed	Core-set
LOC_Os08g36860	cytochrome P450, putative, expressed	Core-set
LOC_Os09g14550	RNA recognition motif containing protein, putative, expressed	Core-set
LOC_Os08g09950	acyl-desaturase, chloroplast precursor, putative, expressed	Core-set
LOC_Os11g26725	expressed protein	Core-set
LOC_Os03g12890	aminotransferase domain containing protein, putative, expressed	Core-set
LOC_Os11g08100	eukaryotic aspartyl protease domain containing protein, expressed	Core-set
LOC_Os03g04680	cytochrome P450, putative, expressed	Core-set
LOC_Os02g38290	cytochrome P450, putative, expressed	Core-set
LOC_Os11g26710	MEGL5 - Maternally expressed gene MEG family protein precursor, putative, expressed	Core-set
LOC_Os01g60730	RING-H2 finger protein, putative, expressed	Core-set
LOC_Os07g12340	NAC domain-containing protein 67, putative, expressed	Core-set
LOC_Os07g08150	early light-induced protein, chloroplast precursor, putative, expressed	Core-set
LOC_Os07g34110	integral membrane protein DUF6 containing protein, expressed	Core-set
LOC_Os12g31510	expressed protein	Core-set
LOC_Os09g37976	cupin domain containing protein, expressed	Core-set
LOC_Os02g54820	trehalose-6-phosphate synthase, putative, expressed	Core-set
LOC_Os04g27670	terpene synthase family, metal binding domain containing protein, expressed	Core-set
LOC_Os07g08160	early light-induced protein, chloroplast precursor, putative, expressed	Core-set
LOC_Os01g19940	expressed protein	Core-set
LOC_Os04g46110	fibroin heavy chain precursor, putative, expressed	Core-set
LOC_Os02g46290	invertase/pectin methylesterase inhibitor family protein, putative, expressed	Core-set
LOC_Os11g27400	glycosyl hydrolase, putative, expressed	Core-set
LOC_Os10g09850	EF hand family protein, putative, expressed	Core-set
LOC_Os06g13720	dehydrogenase E1 component domain containing protein, expressed	Core-set
LOC_Os02g58720	peroxidase precursor, putative, expressed	Core-set
LOC_Os02g14160	peroxidase precursor, putative, expressed	Core-set
LOC_Os05g35110	OsFBL22 - F-box domain and LRR containing protein, expressed	Core-set
LOC_Os10g33830	MATH domain containing protein, expressed	Core-set
LOC_Os01g66700	beta-hexosaminidase precursor, putative, expressed	Core-set
LOC_Os06g14810	3-ketoacyl-CoA synthase, putative, expressed	Core-set
LOC_Os01g60830	expressed protein	Core-set
LOC_Os05g36990	ATOFP18/OFP18, putative, expressed	Core-set
LOC_Os09g28160	phosphate carrier protein, mitochondrial precursor, putative, expressed	Core-set
LOC_Os03g20330	VQ domain containing protein, putative, expressed	Core-set
LOC_Os03g45920	tubulin/FtsZ domain containing protein, putative, expressed	Core-set
LOC_Os09g25784	auxin-induced protein 5NG4, putative, expressed	Core-set
LOC_Os02g19880	expressed protein	Core-set
LOC_Os01g62970	expressed protein	Core-set
LOC_Os04g02640	3-ketoacyl-CoA synthase 6, putative, expressed	Core-set
LOC_Os01g74140	WRKY17, expressed	Core-set
LOC_Os03g11900	transporter family protein, putative, expressed	Core-set
LOC_Os02g44980	transmembrane amino acid transporter protein, putative, expressed	Core-set
LOC_Os03g61150	expressed protein	Core-set
LOC_Os01g42294	inactive receptor kinase At2g26730 precursor, putative, expressed	Core-set
LOC_Os02g48570	peptide transporter PTR2, putative, expressed	Core-set
LOC_Os05g25630	inhibitor I family protein, putative, expressed	Core-set
LOC_Os06g25770	retrotransposon protein, putative, Ty3-gypsy subclass, expressed	Core-set
LOC_Os04g45690	B-box zinc finger family protein, putative, expressed	Core-set
LOC_Os04g43390	Os4bglu16 - monolignol beta-glucoside homologue, expressed	Core-set
LOC_Os09g25760	tetraspanin family protein, putative, expressed	Core-set
LOC_Os02g15730	plastocyanin-like domain containing protein, putative, expressed	Core-set
LOC_Os10g36180	expressed protein	Core-set
LOC_Os10g21590	transporter family protein, putative, expressed	Core-set
LOC_Os06g44320	expressed protein	Core-set
LOC_Os03g16950	cysteine-rich repeat secretory protein 55 precursor, putative, expressed	Core-set
LOC_Os09g31120	pirin, putative, expressed	Core-set
LOC_Os06g30860	WRKY31, expressed	Core-set
LOC_Os09g21180	homeobox associated leucine zipper, putative, expressed	Core-set
LOC_Os10g35070	alpha-galactosidase precursor, putative, expressed	Core-set
LOC_Os03g60580	actin-depolymerizing factor, putative, expressed	Core-set
LOC_Os01g58890	cysteine proteinase inhibitor precursor protein, putative, expressed	Core-set
LOC_Os01g64790	AP2 domain containing protein, expressed	Core-set
LOC_Os10g08540	cytochrome P450, putative, expressed	Core-set
LOC_Os06g37080	L-ascorbate oxidase precursor, putative, expressed	Core-set
LOC_Os08g04290	WD domain, G-beta repeat domain containing protein, expressed	Core-set
LOC_Os05g45090	anthocyanidin 5,3-O-glucosyltransferase, putative, expressed	Core-set
LOC_Os05g12481	expressed protein	Core-set
LOC_Os06g51070	no apical meristem protein, putative, expressed	Core-set
LOC_Os08g39860	Os8bglu27 - beta-glucosidase homologue, similar to Os4bglu12 exoglucanase, expressed	Core-set
LOC_Os07g17160	expressed protein	Core-set
LOC_Os05g39770	aminotransferase, putative, expressed	Core-set
LOC_Os04g58850	harpin-induced protein 1 domain containing protein, expressed	Core-set
LOC_Os09g32120	expressed protein	Core-set
LOC_Os04g37490	oxidoreductase, aldo/keto reductase family protein, putative, expressed	Core-set
LOC_Os04g11730	methyl-CpG binding domain containing protein, expressed	Core-set
LOC_Os09g11480	AP2 domain containing protein, expressed	Core-set
LOC_Os06g38980	polyadenylate-binding protein, putative, expressed	Core-set
LOC_Os08g39370	citrate transporter, putative, expressed	Core-set
LOC_Os01g28030	peroxidase precursor, putative, expressed	Core-set
LOC_Os10g06000	POEI15 - Pollen Ole e I allergen and extensin family protein precursor, expressed	Core-set
LOC_Os10g05990	POEI14 - Pollen Ole e I allergen and extensin family protein precursor, expressed	Core-set
LOC_Os09g33550	CCT/B-box zinc finger protein, putative, expressed	Core-set
LOC_Os09g39940	plastocyanin-like domain containing protein, putative, expressed	Core-set
LOC_Os01g61570	GDSL-like lipase/acylhydrolase, putative, expressed	Core-set
LOC_Os04g48270	OsFBX148 - F-box domain containing protein, expressed	Core-set
LOC_Os06g47130	C2 domain containing protein, expressed	Core-set
LOC_Os03g57460	fasciclin domain containing protein, expressed	Core-set
LOC_Os01g28790	PRAS-rich protein, putative, expressed	Core-set
LOC_Os10g40700	expansin precursor, putative, expressed	Core-set
LOC_Os08g35190	auxin-repressed protein, putative, expressed	Core-set
LOC_Os09g04160	expressed protein	Core-set
LOC_Os08g34390	retrotransposon protein, putative, unclassified, expressed	Core-set
LOC_Os08g31860	expressed protein	Core-set
LOC_Os03g49440	phosphatase, putative, expressed	Core-set
LOC_Os01g53220	HSF-type DNA-binding domain containing protein, expressed	Core-set
LOC_Os03g60080	NAC domain-containing protein 67, putative, expressed	Core-set
LOC_Os07g43800	EF hand family protein, putative, expressed	Core-set
LOC_Os07g17300	expressed protein	Core-set
LOC_Os01g42270	transcriptional corepressor LEUNIG, putative, expressed	Core-set
LOC_Os02g52190	helix-loop-helix DNA-binding protein, putative, expressed	Core-set
LOC_Os04g45810	homeobox associated leucine zipper, putative, expressed	Core-set
LOC_Os08g43670	RING-H2 finger protein ATL2B, putative, expressed	Core-set
LOC_Os03g09900	membrane protein, putative, expressed	Core-set
LOC_Os04g59430	auxin response factor, putative, expressed	Core-set
LOC_Os07g38440	uncharacterized 50.6 kDa protein in the 5region of gyrA and gyrB, putative, expressed	Core-set
LOC_Os03g15050	phosphoenolpyruvate carboxykinase, putative, expressed	Core-set
LOC_Os02g04510	UOS1, putative, expressed	Core-set
LOC_Os08g33660	MYB family transcription factor, putative, expressed	Core-set
LOC_Os02g42585	AP2 domain containing protein, expressed	Core-set
LOC_Os02g43790	ethylene-responsive transcription factor, putative, expressed	Core-set
LOC_Os03g20600	expressed protein	Core-set
LOC_Os01g58550	methyladenine glycosylase, putative, expressed	Core-set
LOC_Os03g56250	LRR receptor-like protein kinase, putative, expressed	Core-set
LOC_Os05g27730	WRKY53, expressed	Core-set
LOC_Os01g09640	Myb transcription factor, putative, expressed	Core-set
LOC_Os11g38610	expressed protein	Core-set
LOC_Os02g09270	cytochrome P450 71A1, putative, expressed	Core-set
LOC_Os10g07229	dehydrogenase, putative, expressed	Core-set
LOC_Os04g52090	AP2 domain containing protein, expressed	Core-set
LOC_Os06g05450	expressed protein	Core-set
LOC_Os06g07030	AP2 domain containing protein, expressed	Core-set
LOC_Os03g22050	CAMK_KIN1/SNF1/Nim1_like.16 - CAMK includes calcium/calmodulin depedent protein kinases, expressed	Core-set
LOC_Os12g24020	rhodanese-like domain containing protein, putative, expressed	Core-set
LOC_Os08g32930	expressed protein	Core-set
LOC_Os01g27230	12-oxophytodienoate reductase, putative, expressed	Core-set
LOC_Os04g31120	OsFBK14 - F-box domain and kelch repeat containing protein, expressed	Core-set
LOC_Os03g50960	LTPL118 - Protease inhibitor/seed storage/LTP family protein precursor, expressed	Core-set
LOC_Os01g19130	protein phosphatase 2C, putative, expressed	Core-set
LOC_Os03g44380	9-cis-epoxycarotenoid dioxygenase 1, chloroplast precursor, putative, expressed	Core-set
LOC_Os11g47500	glycosyl hydrolase, putative, expressed	Core-set
LOC_Os01g63480	transferase family protein, putative, expressed	Core-set
LOC_Os06g50930	rhodanese-like domain containing protein, putative, expressed	Core-set
LOC_Os07g10840	uncharacterized glycosyltransferase, putative, expressed	Core-set
LOC_Os06g03830	retinol dehydrogenase, putative, expressed	Core-set
LOC_Os01g71280	glycerol-3-phosphate dehydrogenase, putative, expressed	Core-set
LOC_Os01g21034	pectinesterase, putative, expressed	Core-set
LOC_Os09g28390	cytochrome P450, putative, expressed	Core-set
LOC_Os01g09220	transposon protein, putative, CACTA, En/Spm sub-class, expressed	Core-set
LOC_Os08g40680	glycosyl hydrolase, putative, expressed	Core-set
LOC_Os08g35710	expressed protein	Core-set
LOC_Os05g43910	cytochrome P450, putative, expressed	Core-set
LOC_Os08g04240	cysteine-rich repeat secretory protein 55 precursor, putative, expressed	Core-set
LOC_Os04g33240	sex determination protein tasselseed-2, putative, expressed	Core-set
LOC_Os04g45290	glycosyl hydrolases, putative, expressed	Core-set
LOC_Os05g37110	expressed protein	Core-set
LOC_Os02g28170	transferase family protein, putative, expressed	Core-set
LOC_Os02g32140	AP2 domain containing protein, expressed	Core-set
LOC_Os10g29570	late embryogenesis abundant protein D-34, putative, expressed	Core-set
LOC_Os04g58810	CAF1 family ribonuclease containing protein, putative, expressed	Core-set
LOC_Os06g44160	heat shock protein DnaJ, putative, expressed	Core-set
LOC_Os11g26750	dehydrin, putative, expressed	Core-set
LOC_Os02g45225	expressed protein	Core-set
LOC_Os10g38700	glutathione S-transferase, putative, expressed	Core-set
LOC_Os09g23570	inactive receptor kinase At2g26730 precursor, putative, expressed	Core-set
LOC_Os01g68650	plant-specific domain TIGR01615 family protein, expressed	Core-set
LOC_Os08g19420	O-methyltransferase, putative, expressed	Core-set
LOC_Os01g03130	expressed protein	Core-set
LOC_Os10g41330	AP2 domain containing protein, expressed	Core-set
LOC_Os06g48300	protein phosphatase 2C, putative, expressed	Core-set
LOC_Os07g48280	expressed protein	Core-set
LOC_Os04g57760	expressed protein	Core-set
LOC_Os07g38170	remorin, putative, expressed	Core-set
LOC_Os02g11960	ABC transporter, ATP-binding protein, putative, expressed	Core-set
LOC_Os06g35700	reticuline oxidase-like protein precursor, putative, expressed	Core-set
LOC_Os10g21100	glycosyl hydrolase family 10 protein, putative, expressed	Core-set
LOC_Os02g56510	phosphate transporter 1, putative, expressed	Core-set
LOC_Os04g47400	monocopper oxidase, putative, expressed	Core-set
LOC_Os01g46250	lipase, putative, expressed	Core-set
LOC_Os01g11600	expressed protein	Core-set
LOC_Os06g04230	expressed protein	Core-set
LOC_Os09g20880	serine/threonine-protein kinase, putative, expressed	Core-set
LOC_Os01g19740	calvin cycle protein CP12, putative, expressed	Core-set
LOC_Os05g51570	vacuolar-processing enzyme precursor, putative, expressed	Core-set
LOC_Os10g38110	cytochrome P450, putative, expressed	Core-set
LOC_Os06g04870	homeobox associated leucine zipper, putative, expressed	Core-set
LOC_Os04g31340	CBS domain containing membrane protein, putative, expressed	Core-set
LOC_Os05g44900	expressed protein	Core-set
LOC_Os08g31850	expressed protein	Core-set
LOC_Os01g51870	methyltransferase, putative, expressed	Core-set
LOC_Os02g47470	cytochrome P450, putative, expressed	Core-set
LOC_Os08g10560	histone-like transcription factor and archaeal histone family protein, expressed	Core-set
LOC_Os02g09620	GDSL-like lipase/acylhydrolase, putative, expressed	Core-set
LOC_Os03g19310	glycosyltransferase, putative, expressed	Core-set
LOC_Os08g33710	ribonuclease T2 family domain containing protein, expressed	Core-set
LOC_Os01g61680	expressed protein	Core-set
LOC_Os05g11910	GDSL-like lipase/acylhydrolase, putative, expressed	Core-set
LOC_Os08g34580	trehalose-6-phosphate synthase, putative, expressed	Core-set
LOC_Os05g41580	calcium-transporting ATPase, plasma membrane-type, putative, expressed	Core-set
LOC_Os05g31280	GASR5 - Gibberellin-regulated GASA/GAST/Snakin family protein precursor, expressed	Core-set
LOC_Os08g04690	expressed protein	Core-set
LOC_Os07g22930	starch synthase, putative, expressed	Core-set
LOC_Os09g15480	Ser/Thr-rich protein T10 in DGCR region, putative, expressed	Core-set
LOC_Os01g57370	cyclic nucleotide-gated ion channel 2, putative, expressed	Core-set
LOC_Os03g02280	DUF584 domain containing protein, putative, expressed	Core-set
LOC_Os01g11910	basic helix-loop-helix, putative, expressed	Core-set
LOC_Os11g01570	PMR5, putative, expressed	Core-set
LOC_Os09g04710	GDSL-like lipase/acylhydrolase, putative, expressed	Core-set
LOC_Os05g28930	integral membrane protein DUF6 containing protein, expressed	Core-set
LOC_Os04g44300	transposon protein, putative, unclassified, expressed	Core-set
LOC_Os02g33110	glycosyl hydrolases, putative, expressed	Core-set
LOC_Os10g33370	3-ketoacyl-CoA synthase precursor, putative, expressed	Core-set
LOC_Os06g02780	aspartic protease, putative, expressed	Core-set
LOC_Os07g08240	ZmEBE-1 protein, putative, expressed	Core-set
LOC_Os06g09310	zinc finger, C3HC4 type domain containing protein, expressed	Core-set
LOC_Os06g45890	MYB family transcription factor, putative, expressed	Core-set
LOC_Os02g09980	expressed protein	Core-set
LOC_Os07g32660	monocopper oxidase, putative, expressed	Core-set
LOC_Os01g38980	calmodulin-binding protein, putative, expressed	Core-set
LOC_Os04g59190	peroxidase precursor, putative, expressed	Core-set
LOC_Os01g50910	late embryogenesis abundant protein, group 3, putative, expressed	Core-set
LOC_Os10g38800	leucine-rich repeat transmembrane protein kinase, putative, expressed	Core-set
LOC_Os02g09930	CSLA1 - cellulose synthase-like family A; mannan synthase, expressed	Core-set
LOC_Os03g17870	metallothionein, putative, expressed	Core-set
LOC_Os06g45100	FAD binding domain of DNA photolyase domain containing protein, expressed	Core-set
LOC_Os05g43870	myosin heavy chain-related, putative, expressed	Core-set
LOC_Os12g40180	expressed protein	Core-set
LOC_Os11g37960	WIP4 - Wound-induced protein precursor, expressed	Core-set
LOC_Os03g04070	no apical meristem protein, putative, expressed	Core-set
LOC_Os01g45914	expressed protein	Core-set
LOC_Os11g43980	peroxidase precursor, putative, expressed	Core-set
LOC_Os01g01340	light-induced protein 1-like, putative, expressed	Core-set
LOC_Os05g19670	Cupin domain containing protein, expressed	Core-set
LOC_Os11g38810	mannose-6-phosphate isomerase, putative, expressed	Core-set
LOC_Os01g64860	OsSub11 - Putative Subtilisin homologue, expressed	Core-set
LOC_Os03g25440	expressed protein	Core-set
LOC_Os01g47780	fasciclin domain containing protein, expressed	Core-set
LOC_Os01g09880	harpin-induced protein 1 domain containing protein, expressed	Core-set
LOC_Os10g20470	MATE efflux family protein, putative, expressed	Core-set
LOC_Os07g37320	transporter family protein, putative, expressed	Core-set
LOC_Os03g44950	LTPL91 - Protease inhibitor/seed storage/LTP family protein precursor, expressed	Core-set
LOC_Os11g16400	expressed protein	Core-set
LOC_Os01g53470	harpin-induced protein 1 domain containing protein, expressed	Core-set
LOC_Os05g38040	expressed protein	Core-set
LOC_Os05g05930	peripheral-type benzodiazepine receptor, putative, expressed	Core-set
LOC_Os10g41930	haloacid dehalogenase-like hydrolase family protein, putative, expressed	Core-set
LOC_Os12g25200	chloride transporter, chloride channel family, putative, expressed	Core-set
LOC_Os02g51930	cytokinin-O-glucosyltransferase 2, putative, expressed	Core-set
LOC_Os02g45710	zinc finger, C3HC4 type domain containing protein, expressed	Core-set
LOC_Os03g06570	IQ calmodulin-binding motif family protein, putative, expressed	Core-set
LOC_Os10g40040	expressed protein	Core-set
LOC_Os11g04010	ICE-like protease p20 domain containing protein, putative, expressed	Core-set
LOC_Os03g02180	cytochrome P450, putative, expressed	Core-set
LOC_Os06g45570	VQ domain containing protein, putative, expressed	Core-set
LOC_Os08g44590	gibberellin 20 oxidase 2, putative, expressed	Core-set
LOC_Os10g18340	expressed protein	Core-set
LOC_Os01g65100	peptide transporter, putative, expressed	Core-set
LOC_Os08g15050	CCT/B-box zinc finger protein, putative, expressed	Core-set
LOC_Os05g04470	peroxidase precursor, putative, expressed	Core-set
LOC_Os03g16170	protein phosphatase 2C, putative, expressed	Core-set
LOC_Os12g25690	UDP-glucose 6-dehydrogenase, putative, expressed	Core-set
LOC_Os11g02054	ACT domain containing protein, expressed	Core-set
LOC_Os01g55240	gibberellin 2-beta-dioxygenase, putative, expressed	Core-set
LOC_Os02g45930	expressed protein	Core-set
LOC_Os04g49370	expressed protein	Core-set
LOC_Os04g58860	harpin-induced protein 1 domain containing protein, expressed	Core-set
LOC_Os03g55240	cytochrome P450, putative, expressed	Core-set
LOC_Os06g23350	late embryogenesis abundant protein D-34, putative, expressed	Core-set
LOC_Os05g15770	glycosyl hydrolase, putative, expressed	Core-set
LOC_Os11g47809	metallothionein, putative, expressed	Core-set
LOC_Os02g04640	Myb-like DNA-binding domain containing protein, putative, expressed	Core-set
LOC_Os11g05940	expressed protein	Core-set
LOC_Os09g31430	Os9bglu30 - beta-glucosidase, similar to Os4bglu12 exoglucanase, expressed	Core-set
LOC_Os02g41510	MYB family transcription factor, putative, expressed	Core-set
LOC_Os01g59840	Os1bglu3 - beta-glucosidase homologue, similar to G. max isohydroxyurate hydrolase, expressed	Core-set
LOC_Os05g44200	GDSL-like lipase/acylhydrolase, putative, expressed	Core-set
LOC_Os01g73110	expressed protein	Core-set
LOC_Os12g34524	peroxidase precursor, putative, expressed	Core-set
LOC_Os01g59530	OsCML1 - Calmodulin-related calcium sensor protein, expressed	Core-set
LOC_Os09g28210	bHelix-loop-helix transcription factor, putative, expressed	Core-set
LOC_Os01g42160	MEGL14 - Maternally expressed gene MEG family protein precursor, putative, expressed	Core-set
LOC_Os03g42710	WD-40 repeat family protein, putative, expressed	Core-set
LOC_Os12g02200	CAMK_KIN1/SNF1/Nim1_like.6 - CAMK includes calcium/calmodulin depedent protein kinases, expressed	Core-set
LOC_Os01g72610	glycosyltransferase, putative, expressed	Core-set
LOC_Os01g03340	BBTI4 - Bowman-Birk type bran trypsin inhibitor precursor, expressed	Core-set
LOC_Os03g15370	ubiquitin fusion protein, putative, expressed	Core-set
LOC_Os07g39320	homeobox domain containing protein, expressed	Core-set
LOC_Os05g26660	NADH-ubiquinone oxidoreductase, mitochondrial precursor, putative, expressed	Core-set
LOC_Os09g24580	EF hand family protein, putative, expressed	Core-set
LOC_Os06g25010	glycosyl hydrolase, putative, expressed	Core-set
LOC_Os09g30486	fasciclin domain containing protein, expressed	Core-set
LOC_Os11g25560	BHLH transcription factor, putative, expressed	Core-set
LOC_Os06g43910	two-component response regulator, putative, expressed	Core-set
LOC_Os04g39150	pathogenesis-related Bet v I family protein, putative, expressed	Core-set
LOC_Os03g15270	gibberellin receptor GID1L2, putative, expressed	Core-set
LOC_Os02g21640	expressed protein	Core-set
LOC_Os06g46740	early nodulin 20 precursor, putative, expressed	Core-set
LOC_Os05g47730	LTPL153 - Protease inhibitor/seed storage/LTP family protein precursor, expressed	Core-set
LOC_Os01g27630	glutathione S-transferase, putative, expressed	Core-set
LOC_Os05g05060	expressed protein	Core-set
LOC_Os07g45060	uncharacterized GPI-anchored protein At5g19240 precursor, putative, expressed	Core-set
LOC_Os06g06250	GDSL-like lipase/acylhydrolase, putative, expressed	Core-set
LOC_Os08g40060	expressed protein	Core-set
LOC_Os02g09990	expressed protein	Core-set
LOC_Os02g53180	1-aminocyclopropane-1-carboxylate oxidase protein, putative, expressed	Core-set
LOC_Os05g28740	universal stress protein domain containing protein, putative, expressed	Core-set
LOC_Os08g02094	GDSL-like lipase/acylhydrolase, putative, expressed	Core-set
LOC_Os03g43650	uncharacterized protein At4g06744 precursor, putative, expressed	Core-set
LOC_Os11g29720	cytochrome P450, putative, expressed	Core-set
LOC_Os02g11859	expressed protein	Core-set
LOC_Os07g42510	AP2 domain containing protein, expressed	Core-set
LOC_Os10g11980	transferase family protein, putative, expressed	Core-set
LOC_Os03g49630	expressed protein	Core-set
LOC_Os11g18690	glycosyl hydrolase family 3 protein, putative, expressed	Core-set
LOC_Os09g26620	auxin-repressed protein, putative, expressed	Core-set
LOC_Os06g46950	EF hand family protein, putative, expressed	Core-set
LOC_Os07g06800	3-oxo-5-alpha-steroid 4-dehydrogenase, putative, expressed	Core-set
LOC_Os05g46020	WRKY7, expressed	Core-set
LOC_Os04g35580	expressed protein	Core-set
LOC_Os03g52370	PIII4 - Proteinase inhibitor II family protein precursor, expressed	Core-set
LOC_Os06g49190	LTPL154 - Protease inhibitor/seed storage/LTP family protein precursor, expressed	Core-set
LOC_Os08g02030	transferase family protein, putative, expressed	Core-set
LOC_Os04g58820	ATOFP18/OFP18, putative, expressed	Core-set
LOC_Os09g15670	protein phosphatase 2C, putative, expressed	Core-set
LOC_Os02g41840	DUF584 domain containing protein, putative, expressed	Core-set
LOC_Os01g65790	pectinesterase, putative, expressed	Core-set
LOC_Os01g49830	B3 DNA binding domain containing protein, expressed	Core-set
LOC_Os10g31780	oxidoreductase, short chain dehydrogenase/reductase family domain containing protein, expressed	Core-set
LOC_Os03g11210	DUF538 domain containing protein, putative, expressed	Core-set
LOC_Os12g15530	retrotransposon protein, putative, unclassified, expressed	Core-set
LOC_Os01g14440	WRKY1, expressed	Core-set
LOC_Os03g02660	expressed protein	Core-set
LOC_Os01g19290	integral membrane protein DUF6 containing protein, expressed	Core-set
LOC_Os04g41960	NADP-dependent oxidoreductase, putative, expressed	Core-set
LOC_Os01g61990	ankyrin repeat-containing protein, putative, expressed	Core-set
LOC_Os11g05410	Ser/Thr protein phosphatase family protein, putative, expressed	Core-set
LOC_Os07g47590	expressed protein	Core-set
LOC_Os01g03360	BBTI5 - Bowman-Birk type bran trypsin inhibitor precursor, expressed	Core-set
LOC_Os06g34120	GDSL-like lipase/acylhydrolase, putative, expressed	Core-set
LOC_Os09g27590	expressed protein	Core-set
LOC_Os07g06850	gibberellin receptor GID1L2, putative, expressed	Core-set
LOC_Os03g61270	OsMan04 - Endo-Beta-Mannanase, expressed	Core-set
LOC_Os02g43330	homeobox associated leucine zipper, putative, expressed	Core-set
LOC_Os06g14420	hydrolase, NUDIX family, domain containing protein, expressed	Core-set
LOC_Os02g08440	WRKY71, expressed	Core-set
LOC_Os08g35630	MTD1, putative, expressed	Core-set
LOC_Os03g45280	dehydrin, putative, expressed	Core-set
LOC_Os11g30230	expressed protein	Core-set
LOC_Os01g72530	OsCML31 - Calmodulin-related calcium sensor protein, expressed	Core-set
LOC_Os02g13800	HSF-type DNA-binding domain containing protein, expressed	Core-set
LOC_Os03g51390	expressed protein	Core-set
LOC_Os07g02850	DUF538 domain containing protein, putative, expressed	Core-set
LOC_Os07g13830	OsFBX228 - F-box domain containing protein, expressed	Core-set
LOC_Os01g09720	dof zinc finger domain containing protein, putative, expressed	Core-set
LOC_Os02g04130	DUF1645 domain containing protein, putative, expressed	Core-set
LOC_Os05g03460	protein kinase, putative, expressed	Core-set
LOC_Os03g25350	LTPL36 - Protease inhibitor/seed storage/LTP family protein precursor, expressed	Core-set
LOC_Os04g52320	QRT3, putative, expressed	Core-set
LOC_Os07g46190	pectinesterase, putative, expressed	Core-set
LOC_Os09g27160	expressed protein	Core-set
LOC_Os09g21120	armadillo/beta-catenin repeat family protein, putative, expressed	Core-set
LOC_Os01g09800	BTBA1 - Bric-a-Brac,Tramtrack, Broad Complex BTB domain with Ankyrin repeat region, expressed	Core-set
LOC_Os02g21550	flavonol synthase/flavanone 3-hydroxylase, putative, expressed	Core-set
LOC_Os01g02160	hydroxyproline-rich glycoprotein family protein, putative, expressed	Core-set
LOC_Os04g58920	U-box domain-containing protein, putative, expressed	Core-set
LOC_Os09g27010	tyrosine protein kinase domain containing protein, putative, expressed	Core-set
LOC_Os06g08450	histidine kinase, putative, expressed	Core-set
LOC_Os12g39630	CAMK_CAMK_like.49 - CAMK includes calcium/calmodulin depedent protein kinases, expressed	Core-set
LOC_Os07g29750	glycosyl hydrolases family 16, putative, expressed	Core-set
LOC_Os04g10530	amidase, putative, expressed	Core-set
LOC_Os03g02840	remorin family protein, putative, expressed	Core-set
LOC_Os01g65169	proton-dependent oligopeptide transport, putative, expressed	Core-set
LOC_Os08g30340	PAS2, putative, expressed	Core-set
LOC_Os06g49640	uncharacterized UPF0114 domain containing protein, expressed	Core-set
LOC_Os06g44260	synthase, putative, expressed	Core-set
LOC_Os07g40780	ZOS7-11 - C2H2 zinc finger protein, expressed	Core-set
LOC_Os01g03390	BBTI7 - Bowman-Birk type bran trypsin inhibitor precursor, expressed	Core-set
LOC_Os12g15680	laccase precursor protein, putative, expressed	Core-set
LOC_Os11g04860	anthocyanin 5-O-glucosyltransferase, putative, expressed	Core-set
LOC_Os01g42860	inhibitor I family protein, putative, expressed	Core-set
LOC_Os07g34520	isocitrate lyase, putative, expressed	Core-set
LOC_Os06g50230	expressed protein	Core-set
LOC_Os01g24030	AMP-binding enzyme, putative, expressed	Core-set
LOC_Os08g39694	cytochrome P450, putative, expressed	Core-set
LOC_Os08g08850	carotenoid synthesis regulator CarF, putative, expressed	Core-set
LOC_Os05g41490	circadian clock coupling factor ZGT, putative, expressed	Core-set
LOC_Os01g40070	expressed protein	Core-set
LOC_Os03g17700	CGMC_MAPKCGMC_2_ERK.2 - CGMC includes CDA, MAPK, GSK3, and CLKC kinases, expressed	Core-set
LOC_Os04g58280	stem-specific protein TSJT1, putative, expressed	Core-set
LOC_Os10g25290	ZIM domain containing protein, putative, expressed	Core-set
LOC_Os05g50380	glucose-1-phosphate adenylyltransferase large subunit, chloroplast precursor, putative, expressed	Core-set
LOC_Os04g32250	expressed protein	Core-set
LOC_Os12g28770	POEI19 - Pollen Ole e I allergen and extensin family protein precursor, expressed	Core-set
LOC_Os03g09170	ethylene-responsive transcription factor, putative, expressed	Core-set
LOC_Os04g10260	basic region leucine zipper domain containing protein, expressed	Core-set
LOC_Os09g31478	auxin efflux carrier component, putative, expressed	Core-set
LOC_Os07g12800	expressed protein	Core-set
LOC_Os01g16714	flavin monooxygenase, putative, expressed	Core-set
LOC_Os01g05840	oxidoreductase, short chain dehydrogenase/reductase family domain containing family, expressed	Core-set
LOC_Os11g26790	dehydrin, putative, expressed	Core-set
LOC_Os07g41160	protein of unknown function DUF1675 domain containing protein, expressed	Core-set
LOC_Os03g29930	expressed protein	Core-set
LOC_Os02g52630	xyloglucan fucosyltransferase, putative, expressed	Core-set
LOC_Os08g44270	vignain precursor, putative, expressed	Core-set
LOC_Os02g02380	suppressor of phythchrome A, putative, expressed	Core-set
LOC_Os01g37750	glutathione S-transferase, putative, expressed	Core-set
LOC_Os12g32610	expressed protein	Core-set
LOC_Os01g47400	OsMan01 - Endo-Beta-Mannanase, expressed	Core-set
LOC_Os03g63540	lysine-rich arabinogalactan protein 19 precursor, putative, expressed	Core-set
LOC_Os11g47870	GRAS family transcription factor domain containing protein, expressed	Core-set
LOC_Os02g43250	receptor-like protein kinase precursor, putative, expressed	Core-set
LOC_Os02g37700	lecithin:cholesterol acyltransferase, putative, expressed	Core-set
LOC_Os01g45700	expressed protein	Core-set
LOC_Os06g11150	DUF1645 domain containing protein, putative, expressed	Core-set
LOC_Os10g34930	secretory protein, putative, expressed	Core-set
LOC_Os07g45570	expressed protein	Core-set
LOC_Os01g63690	hs1, putative, expressed	Core-set
LOC_Os12g28710	ATPase 3, putative, expressed	Core-set
LOC_Os03g08320	ZIM domain containing protein, putative, expressed	Core-set
LOC_Os01g42190	heat shock protein DnaJ, putative, expressed	Core-set
LOC_Os03g07140	male sterility protein, putative, expressed	Core-set
LOC_Os06g42440	expressed protein	Core-set
LOC_Os12g39400	ZOS12-09 - C2H2 zinc finger protein, expressed	Core-set
LOC_Os02g09200	cytochrome P450 71D10, putative, expressed	Core-set
LOC_Os02g45780	zinc finger, C3HC4 type domain containing protein, expressed	Core-set
LOC_Os08g04210	cysteine-rich repeat secretory protein 55 precursor, putative, expressed	Core-set
LOC_Os11g44810	auxin-repressed protein, putative, expressed	Core-set
LOC_Os10g30210	expressed protein	Core-set
LOC_Os03g53360	transferase family protein, putative, expressed	Core-set
LOC_Os02g06380	plant-specific domain TIGR01627 family protein, expressed	Core-set
LOC_Os02g40500	OsGrx_C2.1 - glutaredoxin subgroup I, expressed	Core-set
LOC_Os01g74040	zinc finger, RING-type, putative, expressed	Core-set
LOC_Os03g59380	LTPL28 - Protease inhibitor/seed storage/LTP family protein precursor, expressed	Core-set
LOC_Os05g33150	CHIT6 - Chitinase family protein precursor, expressed	Core-set
LOC_Os04g44924	short-chain dehydrogenase/reductase, putative, expressed	Core-set
LOC_Os04g37480	oxidoreductase, aldo/keto reductase family protein, putative, expressed	Core-set
LOC_Os02g32580	expressed protein	Core-set
LOC_Os12g27960	expressed protein	Core-set
LOC_Os01g16810	MYB family transcription factor, putative, expressed	Core-set
LOC_Os08g41620	ubiquitin carboxyl-terminal hydrolase family protein, expressed	Core-set
LOC_Os06g22919	DEFL9 - Defensin and Defensin-like DEFL family, expressed	Core-set
LOC_Os05g41780	AP2 domain containing protein, expressed	Core-set
LOC_Os12g43490	thaumatin, putative, expressed	Core-set
LOC_Os06g04220	expressed protein	Core-set
LOC_Os11g05760	OsProCP5 - Putative Lysosomal Pro-x Carboxypeptidase homologue, expressed	Core-set
LOC_Os06g24404	GDSL-like lipase/acylhydrolase, putative, expressed	Core-set
LOC_Os08g41290	AIR12, putative, expressed	Core-set
LOC_Os07g35540	TKL_IRAK_DUF26-lc.19 - DUF26 kinases have homology to DUF26 containing loci, expressed	Core-set
LOC_Os01g53920	receptor-like protein kinase 5 precursor, putative, expressed	Core-set
LOC_Os02g37300	heavy metal associated domain containing protein, expressed	Core-set
LOC_Os05g03920	TKL_IRAK_DUF26-lf.3 - DUF26 kinases have homology to DUF26 containing loci, expressed	Core-set
LOC_Os03g45340	hsp20/alpha crystallin family protein, putative, expressed	Core-set
LOC_Os04g56030	glycine-rich cell wall structural protein precursor, putative, expressed	Core-set
LOC_Os05g12320	nodulin MtN3 family protein, putative, expressed	Core-set
LOC_Os07g01370	peroxidase precursor, putative, expressed	Core-set
LOC_Os05g27780	expressed protein	Core-set
LOC_Os02g16730	expansin precursor, putative, expressed	Core-set
LOC_Os03g09150	pumilio-family RNA binding repeat domain containing protein, expressed	Core-set
LOC_Os11g34720	Ser/Thr protein phosphatase family protein, putative, expressed	Core-set
LOC_Os12g37690	MYB family transcription factor, putative, expressed	Core-set
LOC_Os01g41280	OsFBD4 - F-box and FBD domain containing protein, expressed	Core-set
LOC_Os02g33070	expressed protein	Core-set
LOC_Os11g30220	hypothetical protein	Core-set
LOC_Os04g40990	malate synthase, glyoxysomal, putative, expressed	Core-set
LOC_Os12g08700	expressed protein	Core-set
LOC_Os10g26940	BURP domain containing protein, expressed	Core-set
LOC_Os06g35560	reticuline oxidase-like protein precursor, putative, expressed	Core-set
LOC_Os01g67390	POEI32 - Pollen Ole e I allergen and extensin family protein precursor, expressed	Core-set
LOC_Os12g13910	expressed protein	Core-set
LOC_Os08g01330	no apical meristem protein, putative, expressed	Core-set
LOC_Os12g41600	OsSAUR57 - Auxin-responsive SAUR gene family member, expressed	Core-set
LOC_Os08g35760	Cupin domain containing protein, expressed	Core-set
LOC_Os01g07300	uncharacterized 50.6 kDa protein in the 5region of gyrA and gyrB, putative, expressed	Core-set
LOC_Os01g72470	expressed protein	Core-set
LOC_Os11g05614	no apical meristem protein, putative, expressed	Core-set
LOC_Os04g12960	UDP-glucoronosyl/UDP-glucosyl transferase, putative, expressed	Core-set
LOC_Os05g39930	spotted leaf 11, putative, expressed	Core-set
LOC_Os01g65700	expressed protein	Core-set
LOC_Os04g13480	response regulator receiver domain containing protein, expressed	Core-set
LOC_Os03g38950	chloroplast post-illumination chlorophyll fluorescence increase protein, putative, expressed	Core-set
LOC_Os03g55776	expressed protein	Core-set
LOC_Os09g35010	dehydration-responsive element-binding protein, putative, expressed	Core-set
LOC_Os02g13660	meiosis 5, putative, expressed	Core-set
LOC_Os02g55610	serine-rich protein, putative, expressed	Core-set
LOC_Os09g36970	expressed protein	Core-set
LOC_Os09g33940	expressed protein	Core-set
LOC_Os03g22270	auxin-repressed protein, putative, expressed	Core-set
LOC_Os02g52010	phosphate-induced protein 1 conserved region domain containing protein, expressed	Core-set
LOC_Os09g02180	expressed protein	Core-set
LOC_Os02g37480	glycine-rich cell wall structural protein precursor, putative, expressed	Core-set
LOC_Os01g55150	bZIP transcription factor domain containing protein, expressed	Core-set
LOC_Os12g38300	metallothionein, putative, expressed	Core-set
LOC_Os05g37080	No apical meristem protein, putative, expressed	Core-set
LOC_Os07g40630	BRASSINOSTEROID INSENSITIVE 1 precursor, putative, expressed	Core-set
LOC_Os06g39370	OsFBK16 - F-box domain and kelch repeat containing protein, expressed	Core-set
LOC_Os05g47900	protein binding protein, putative, expressed	Core-set
LOC_Os07g48040	peroxidase precursor, putative, expressed	Core-set
LOC_Os03g46070	thaumatin, putative, expressed	Core-set
LOC_Os05g48270	auxin-responsive protein, putative, expressed	Core-set
LOC_Os12g17570	GDSL-like lipase/acylhydrolase, putative, expressed	Core-set
LOC_Os03g55540	ZOS3-18 - C2H2 zinc finger protein, expressed	Core-set
LOC_Os12g08130	amino acid transporter, putative, expressed	Core-set
LOC_Os04g50120	zinc-binding protein, putative, expressed	Core-set
LOC_Os04g52840	tyrosine protein kinase domain containing protein, putative, expressed	Core-set
LOC_Os11g40009	phospholipase, patatin family, putative, expressed	Core-set
LOC_Os02g33680	U-box domain containing protein, expressed	Core-set
LOC_Os04g34600	abscisic stress-ripening, putative, expressed	Core-set
LOC_Os11g22960	expressed protein	Core-set
LOC_Os02g52210	zinc finger, C3HC4 type domain containing protein, expressed	Core-set
LOC_Os12g25090	expressed protein	Core-set
LOC_Os04g20560	methyl-CpG binding domain containing protein, expressed	Core-set
LOC_Os12g29400	GRAM domain containing protein, expressed	Core-set
LOC_Os03g08900	MATE efflux family protein, putative, expressed	Core-set
LOC_Os07g44010	expressed protein	Core-set
LOC_Os06g51060	CHIT8 - Chitinase family protein precursor, expressed	Core-set
LOC_Os05g02310	soluble inorganic pyrophosphatase, putative, expressed	Core-set
LOC_Os03g42520	expressed protein	Core-set
LOC_Os11g27470	expressed protein	Core-set
LOC_Os06g48180	glycosyl hydrolases family 16, putative, expressed	Core-set
LOC_Os01g68900	zinc finger, C3HC4 type family protein, expressed	Core-set
LOC_Os03g51350	expressed protein	Core-set
LOC_Os03g15320	glyoxal oxidase-related, putative, expressed	Core-set
LOC_Os01g42690	OsPOP2 - Putative Prolyl Oligopeptidase homologue, expressed	Core-set
LOC_Os01g63210	SOUL heme-binding protein, putative, expressed	Core-set
LOC_Os08g38170	methyladenine glycosylase, putative, expressed	Core-set
LOC_Os01g58194	protein disulfide isomerase, putative, expressed	Core-set
LOC_Os02g37290	heavy metal associated domain containing protein, expressed	Core-set
LOC_Os05g33130	CHIT17 - Chitinase family protein precursor, expressed	Core-set
LOC_Os03g08330	ZIM domain containing protein, putative, expressed	Core-set
LOC_Os07g03820	lectin-like receptor kinase, putative, expressed	Core-set
LOC_Os01g71170	classical arabinogalactan protein 26 precursor, putative, expressed	Core-set
LOC_Os04g43440	NB-ARC/LRR disease resistance protein, putative, expressed	Core-set
LOC_Os01g16170	PQ loop repeat domain containing protein, expressed	Core-set
LOC_Os01g69160	regulatory protein, putative, expressed	Core-set
LOC_Os01g47760	OsGrx_I1 - glutaredoxin subgroup III, expressed	Core-set
LOC_Os01g14410	early light-induced protein, chloroplast precursor, putative, expressed	Core-set
LOC_Os10g03870	OsFBX353 - F-box domain containing protein, expressed	Core-set
LOC_Os01g44250	CBS domain containing membrane protein, putative, expressed	Core-set
LOC_Os03g12860	homeobox associated leucine zipper, putative, expressed	Core-set
LOC_Os07g35510	glucan endo-1,3-beta-glucosidase precursor, putative, expressed	Core-set
LOC_Os10g28350	1,2-dihydroxy-3-keto-5-methylthiopentene dioxygenase protein, putative, expressed	Core-set
LOC_Os11g47530	glycosyl hydrolase, putative, expressed	Core-set
LOC_Os08g34790	AMP-binding domain containing protein, expressed	Core-set
LOC_Os10g34920	secretory protein, putative, expressed	Core-set
LOC_Os03g53900	universal stress protein domain containing protein, putative, expressed	Core-set
LOC_Os04g59310	phospholipase C, putative, expressed	Core-set
LOC_Os12g03050	no apical meristem protein, putative, expressed	Core-set
LOC_Os06g49770	LTPL86 - Protease inhibitor/seed storage/LTP family protein precursor, expressed	Core-set
LOC_Os03g58350	OsIAA14 - Auxin-responsive Aux/IAA gene family member, expressed	Core-set
LOC_Os11g03230	nucleoside-triphosphatase, putative, expressed	Core-set
LOC_Os03g38210	MYB family transcription factor, putative, expressed	Core-set
LOC_Os10g40280	expressed protein	Core-set
LOC_Os10g04520	expressed protein	Core-set
LOC_Os03g55670	expressed protein	Core-set
LOC_Os01g04280	calmodulin binding protein, putative, expressed	Core-set
LOC_Os11g08440	DnaK family protein, putative, expressed	Core-set
LOC_Os07g33620	cytochrome P450 domain containing protein, expressed	Core-set
LOC_Os01g55000	expressed protein	Core-set
LOC_Os05g33900	auxin-induced protein 5NG4, putative, expressed	Core-set
LOC_Os11g07600	ABC-2 type transporter domain containing protein, expressed	Core-set
LOC_Os05g46480	late embryogenesis abundant protein, group 3, putative, expressed	Core-set
LOC_Os02g03800	THION22 - Plant thionin family protein precursor, expressed	Core-set
LOC_Os01g44430	retrotransposon protein, putative, unclassified, expressed	Core-set
LOC_Os04g45520	integral membrane protein, putative, expressed	Core-set
LOC_Os03g60340	leaf senescence related protein, putative, expressed	Core-set
LOC_Os02g17780	ent-kaurene synthase, chloroplast precursor, putative, expressed	Core-set
LOC_Os01g33650	expressed protein	Core-set
LOC_Os03g43440	CAMK_KIN1/SNF1/Nim1_like.17 - CAMK includes calcium/calmodulin depedent protein kinases, expressed	Core-set
LOC_Os07g02330	protein phosphatase 2C, putative, expressed	Core-set
LOC_Os07g38470	expressed protein	Core-set
LOC_Os03g48780	Cupin domain containing protein, expressed	Core-set
LOC_Os04g47250	cytochrome P450, putative, expressed	Core-set
LOC_Os01g42380	pleiotropic drug resistance protein, putative, expressed	Core-set
LOC_Os07g02690	DUF538 domain containing protein, putative, expressed	Core-set
LOC_Os08g07490	expressed protein	Core-set
LOC_Os03g22120	sucrose synthase, putative, expressed	Core-set
LOC_Os01g09620	zinc finger/CCCH transcription factor, putative, expressed	Core-set
LOC_Os03g41110	ZOS3-14 - C2H2 zinc finger protein, expressed	Core-set
LOC_Os02g46030	MYB family transcription factor, putative, expressed	Core-set
LOC_Os03g06390	expressed protein	Core-set
LOC_Os07g05365	photosystem II 10 kDa polypeptide, chloroplast precursor, putative, expressed	Core-set
LOC_Os01g04330	OsCML16 - Calmodulin-related calcium sensor protein, expressed	Core-set
LOC_Os12g02370	chalcone--flavonone isomerase, putative, expressed	Core-set
LOC_Os12g34300	OsFBX454 - F-box domain containing protein, expressed	Core-set
LOC_Os02g05744	endoglucanase, putative, expressed	Core-set
LOC_Os09g10730	expressed protein	Core-set
LOC_Os06g07640	myb-like DNA-binding domain, SHAQKYF class family protein, expressed	Core-set
LOC_Os01g28230	ZOS1-07 - C2H2 zinc finger protein, expressed	Core-set
LOC_Os08g37660	plastocyanin-like domain containing protein, putative, expressed	Core-set
LOC_Os01g52730	DUF584 domain containing protein, putative, expressed	Core-set
LOC_Os07g44440	peroxiredoxin, putative, expressed	Core-set
LOC_Os11g07590	expressed protein	Core-set
LOC_Os03g01320	LTPL116 - Protease inhibitor/seed storage/LTP family protein precursor, expressed	Core-set
LOC_Os04g44900	lectin-like receptor kinase, putative, expressed	Core-set
LOC_Os01g57700	membrane protein, putative, expressed	Core-set
LOC_Os09g34880	basic region leucine zipper domain containing protein, expressed	Core-set
LOC_Os12g02300	LTPL26 - Protease inhibitor/seed storage/LTP family protein precursor, expressed	Core-set
LOC_Os06g41840	reductase, putative, expressed	Core-set
LOC_Os02g52670	AP2 domain containing protein, expressed	Core-set
LOC_Os11g02379	LTPL6 - Protease inhibitor/seed storage/LTP family protein precursor, expressed	Core-set
LOC_Os01g16030	ADP-ribosylation factor, putative, expressed	Core-set
LOC_Os01g07890	expressed protein	Core-set
LOC_Os01g65850	CHD3-type chromatin-remodeling factor PICKLE, putative, expressed	Core-set
LOC_Os08g03470	MBTB15 - Bric-a-Brac, Tramtrack, Broad Complex BTB domain with Meprin and TRAF Homology MATH domain, expressed	Core-set
LOC_Os01g17050	VQ domain containing protein, putative, expressed	Core-set
LOC_Os06g36390	expressed protein	Core-set
LOC_Os02g10520	OsSub12 - Putative Subtilisin homologue, expressed	Core-set
LOC_Os11g41880	potyvirus VPg interacting protein, putative, expressed	Core-set
LOC_Os08g01490	cytochrome P450, putative, expressed	Core-set
LOC_Os01g52770	GDSL-like lipase/acylhydrolase, putative, expressed	Core-set
LOC_Os02g45450	dehydration-responsive element-binding protein, putative, expressed	Core-set
LOC_Os12g44060	nodulin, putative, expressed	Core-set
LOC_Os01g19020	peroxidase precursor, putative, expressed	Core-set
LOC_Os09g37620	flavin-containing monooxygenase family protein, putative, expressed	Core-set
LOC_Os02g47960	expressed protein	Core-set
LOC_Os01g48446	no apical meristem protein, putative, expressed	Core-set
LOC_Os05g36050	serine/threonine-protein kinase, putative, expressed	Core-set
LOC_Os01g62060	plant-specific domain TIGR01589 family protein, expressed	Core-set
LOC_Os09g09930	heavy metal transport/detoxification protein, putative, expressed	Core-set
LOC_Os09g30010	fasciclin domain containing protein, expressed	Core-set
LOC_Os08g10500	expressed protein	Core-set
LOC_Os09g19970	expressed protein	Core-set
LOC_Os09g23595	expressed protein	Core-set
LOC_Os04g40070	GRAM and C2 domains containing protein, putative, expressed	Core-set
LOC_Os03g07180	embryonic protein DC-8, putative, expressed	Core-set
LOC_Os06g45540	zinc-binding protein, putative, expressed	Core-set
LOC_Os09g30490	EF hand family protein, expressed	Core-set
LOC_Os11g29710	OsFBO4 - F-box and other domain containing protein, expressed	Core-set
LOC_Os02g35650	late embryogenesis abundant protein, putative, expressed	Core-set
LOC_Os04g44580	expressed protein	Core-set
LOC_Os05g38690	expressed protein	Core-set
LOC_Os07g03120	expressed protein	Core-set
LOC_Os07g48060	peroxidase precursor, putative, expressed	Core-set
LOC_Os01g41810	cytochrome P450 72A1, putative, expressed	Core-set
LOC_Os02g10630	GRAM and C2 domains containing protein, putative, expressed	Core-set
LOC_Os01g71310	cytokinin dehydrogenase precursor, putative, expressed	Core-set
LOC_Os09g32992	expressed protein	Core-set
LOC_Os01g45110	anthocyanin 3-O-beta-glucosyltransferase, putative, expressed	Core-set
LOC_Os05g38264	expressed protein	Core-set
LOC_Os03g01740	expressed protein	Core-set
LOC_Os02g33170	POEI29 - Pollen Ole e I allergen and extensin family protein precursor, putative, expressed	Core-set
LOC_Os05g42190	NADPH-dependent FMN reductase domain containing protein, expressed	Core-set
LOC_Os12g38910	expressed protein	Core-set
LOC_Os06g43810	expressed protein	Core-set
LOC_Os09g25570	aspartic proteinase, putative, expressed	Core-set
LOC_Os10g31990	retrotransposon protein, putative, unclassified, expressed	Core-set
LOC_Os12g44110	ligA, putative, expressed	Core-set
LOC_Os05g09020	WRKY67, expressed	Core-set
LOC_Os08g39730	cytochrome P450, putative, expressed	Core-set
LOC_Os05g44770	receptor-like protein kinase 5 precursor, putative, expressed	Core-set
LOC_Os03g46690	OsFBX105 - F-box domain containing protein, expressed	Core-set
LOC_Os05g37250	cytochrome P450, putative, expressed	Core-set
LOC_Os04g44280	OsRR5 type-A response regulator, expressed	Core-set
LOC_Os12g06060	amino acid permease family protein, putative, expressed	Core-set
LOC_Os01g52060	expressed protein	Core-set
LOC_Os01g22336	peroxidase precursor, putative, expressed	Core-set
LOC_Os07g05940	9-cis-epoxycarotenoid dioxygenase 1, chloroplast precursor, putative, expressed	Core-set
LOC_Os08g43334	HSF-type DNA-binding domain containing protein, expressed	Core-set
LOC_Os09g23350	trehalose synthase, putative, expressed	Core-set
LOC_Os01g53090	pathogen-related protein, putative, expressed	Core-set
LOC_Os11g32650	chalcone synthase, putative, expressed	Core-set
LOC_Os01g24710	jacalin-like lectin domain containing protein, expressed	Core-set
LOC_Os04g57200	heavy metal transport/detoxification protein, putative, expressed	Core-set
LOC_Os01g22640	GDSL-like lipase/acylhydrolase, putative, expressed	Core-set
LOC_Os02g08470	expressed protein	Core-set
LOC_Os10g40740	helix-loop-helix DNA-binding domain containing protein, expressed	Core-set
LOC_Os02g31867	expressed protein	Core-set
LOC_Os01g63680	MYB family transcription factor, putative, expressed	Core-set
LOC_Os11g07670	dirigent, putative, expressed	Core-set
LOC_Os05g48330	aspartyl protease family protein, putative, expressed	Core-set
LOC_Os04g54020	receptor-like kinase, putative, expressed	Core-set
LOC_Os01g11520	RING-H2 finger protein, putative, expressed	Core-set
LOC_Os02g43640	retrotransposon protein, putative, unclassified, expressed	Core-set
LOC_Os03g12110	homocysteine S-methyltransferase protein, putative, expressed	Core-set
LOC_Os09g25810	nodulin, putative, expressed	Core-set
LOC_Os09g32570	alcohol dehydrogenase GroES-like domain containing protein, expressed	Core-set
LOC_Os03g26210	helix-loop-helix DNA-binding domain containing protein, expressed	Core-set
LOC_Os03g58940	LTPL83 - Protease inhibitor/seed storage/LTP family protein precursor, putative, expressed	Core-set
LOC_Os03g47820	PINHEAD, putative, expressed	Core-set
LOC_Os02g07690	VQ domain containing protein, putative, expressed	Core-set
LOC_Os04g52600	SHR5-receptor-like kinase, putative, expressed	Core-set
LOC_Os12g24650	leucine aminopeptidase, chloroplast precursor, putative, expressed	Core-set
LOC_Os11g26860	serine hydroxymethyltransferase, mitochondrial precursor, putative, expressed	Core-set
LOC_Os10g32160	xyloglucan galactosyltransferase KATAMARI1, putative, expressed	Core-set
LOC_Os07g11020	rc - bHLH transcription factor regulating proanthocyanidin production in seeds, expressed	Core-set
LOC_Os09g02790	zinc-binding protein, putative, expressed	Core-set
LOC_Os11g01730	laccase-23 precursor, putative, expressed	Core-set
LOC_Os02g39384	expressed protein	Core-set
LOC_Os03g29410	tyrosine protein kinase domain containing protein, putative, expressed	Core-set
LOC_Os02g50690	GDSL-like lipase/acylhydrolase, putative, expressed	Core-set
LOC_Os12g05210	expressed protein	Core-set
LOC_Os01g31370	glycosyltransferase, putative, expressed	Core-set
LOC_Os02g33780	serine-aspartate repeat-containing protein I precursor, putative, expressed	Core-set
LOC_Os01g32770	DUF260 domain containing protein, putative, expressed	Core-set
LOC_Os05g09740	HAD superfamily phosphatase, putative, expressed	Core-set
LOC_Os01g57004	adhesive/proline-rich protein, putative, expressed	Core-set
LOC_Os01g32259	expressed protein	Core-set
LOC_Os01g45090	MYB family transcription factor, putative, expressed	Core-set
LOC_Os02g26810	cytochrome P450, putative, expressed	Core-set
LOC_Os07g41050	NAD dependent epimerase/dehydratase family protein, putative, expressed	Core-set
LOC_Os10g40290	pectinacetylesterase domain containing protein, expressed	Core-set
LOC_Os03g60570	ZOS3-22 - C2H2 zinc finger protein, expressed	Core-set
LOC_Os09g38340	ZOS9-17 - C2H2 zinc finger protein, expressed	Core-set
LOC_Os04g31610	OsFBO3 - F-box and other domain containing protein, expressed	Core-set
LOC_Os09g30454	OsWAK87 - OsWAK receptor-like protein kinase, expressed	Core-set
LOC_Os01g56380	decarboxylase, putative, expressed	Core-set
LOC_Os09g37690	flavin-containing monooxygenase family protein, putative, expressed	Core-set
LOC_Os12g14220	expressed protein	Core-set
LOC_Os03g11170	cysteine proteinase inhibitor precursor, putative, expressed	Core-set
LOC_Os02g50730	metalloendoproteinase 1 precursor, putative, expressed	Core-set
LOC_Os11g29870	WRKY72, expressed	Core-set
LOC_Os03g20120	glycosyl transferase 8 domain containing protein, putative, expressed	Core-set
LOC_Os11g02240	CAMK_KIN1/SNF1/Nim1_like.4 - CAMK includes calcium/calmodulin depedent protein kinases, expressed	Core-set
LOC_Os04g57880	heat shock protein DnaJ, putative, expressed	Core-set
LOC_Os06g17390	auxin-independent growth promoter protein, putative, expressed	Core-set
LOC_Os05g49350	DUF1645 domain containing protein, putative, expressed	Core-set
LOC_Os07g44960	nodulation protein-related, putative, expressed	Core-set
LOC_Os09g35020	AP2 domain containing protein, expressed	Core-set
LOC_Os03g31210	UDP-glucose 6-dehydrogenase, putative, expressed	Core-set
LOC_Os10g34910	secretory protein, putative, expressed	Core-set
LOC_Os12g08920	peroxidase precursor, putative, expressed	Core-set
LOC_Os12g32360	expressed protein	Core-set
LOC_Os07g41060	dihydroflavonol-4-reductase, putative, expressed	Core-set
LOC_Os12g36630	universal stress protein domain containing protein, putative, expressed	Core-set
LOC_Os02g37070	expressed protein	Core-set
LOC_Os04g56430	cysteine-rich receptor-like protein kinase, putative, expressed	Core-set
LOC_Os08g36680	bifunctional monodehydroascorbate reductase and carbonic anhydrasenectarin-3 precursor, putative, expressed	Core-set
LOC_Os05g50230	DUF1645 domain containing protein, putative, expressed	Core-set
LOC_Os07g26110	membrane associated DUF588 domain containing protein, putative, expressed	Core-set
LOC_Os11g02350	LTPL25 - Protease inhibitor/seed storage/LTP family protein precursor, expressed	Core-set
LOC_Os10g38489	glutathione S-transferase GSTU6, putative, expressed	Core-set
LOC_Os06g13190	expressed protein	Core-set
LOC_Os07g09814	OsFBX221 - F-box domain containing protein, expressed	Core-set
LOC_Os04g46600	zinc finger protein, putative, expressed	Core-set
LOC_Os07g02290	OsFBX208 - F-box domain containing protein, expressed	Core-set
LOC_Os01g04300	glycosyl hydrolase family 10 protein, putative, expressed	Core-set
LOC_Os09g27260	plant viral response family protein, putative, expressed	Core-set
LOC_Os01g64470	harpin-induced protein 1 domain containing protein, expressed	Core-set
LOC_Os09g36080	cytochrome P450, putative, expressed	Core-set
LOC_Os01g44069	glycerol-3-phosphate acyltransferase, putative, expressed	Core-set
LOC_Os08g02700	fructose-bisphospate aldolase isozyme, putative, expressed	Core-set
LOC_Os02g48470	expressed protein	Core-set
LOC_Os01g22900	neutral/alkaline invertase, putative, expressed	Core-set
LOC_Os03g55230	cytochrome P450, putative, expressed	Core-set
LOC_Os10g05750	POEI3 - Pollen Ole e I allergen and extensin family protein precursor, expressed	Core-set
LOC_Os03g53690	oxidoreductase, short chain dehydrogenase/reductase family domain containing protein, expressed	Core-set
LOC_Os04g48930	ferric-chelate reductase, putative, expressed	Core-set
LOC_Os02g33790	expressed protein	Core-set
LOC_Os07g44060	haloacid dehalogenase-like hydrolase family protein, putative, expressed	Core-set
LOC_Os03g23940	expressed protein	Core-set
LOC_Os08g16580	Cf2/Cf5 disease resistance protein, putative, expressed	Core-set
LOC_Os03g57640	gibberellin receptor GID1L2, putative, expressed	Core-set
LOC_Os09g28500	EF hand family protein, putative, expressed	Core-set
LOC_Os11g26600	MEGL3 - Maternally expressed gene MEG family protein precursor, putative, expressed	Core-set
LOC_Os01g09100	WRKY10, expressed	Core-set
LOC_Os08g29660	WRKY69, expressed	Core-set
LOC_Os11g13870	plant-specific domain TIGR01627 family protein, expressed	Core-set
LOC_Os04g47780	transmembrane amino acid transporter protein, putative, expressed	Core-set
LOC_Os03g08999	dehydrogenase, putative, expressed	Core-set
LOC_Os11g08265	expressed protein	Core-set
LOC_Os03g08790	aspartic proteinase nepenthesin precursor, putative, expressed	Core-set
LOC_Os05g39720	WRKY70, expressed	Core-set
LOC_Os07g48730	tyrosine protein kinase domain containing protein, putative, expressed	Core-set
LOC_Os05g10840	calmodulin-binding protein, putative, expressed	Core-set
LOC_Os10g31850	RING finger and CHY zinc finger domain-containing protein 1, putative, expressed	Core-set
LOC_Os01g12070	endoglucanase precursor, putative, expressed	Core-set
LOC_Os06g15620	GASR7 - Gibberellin-regulated GASA/GAST/Snakin family protein precursor, expressed	Core-set
LOC_Os08g27870	EARLY flowering protein, putative, expressed	Core-set
LOC_Os02g12680	cytochrome P450, putative, expressed	Core-set
LOC_Os05g03760	zinc finger family protein, putative, expressed	Core-set
LOC_Os03g20870	zinc finger, C3HC4 type domain containing protein, expressed	Core-set
LOC_Os03g46060	thaumatin family domain containing protein, expressed	Core-set
LOC_Os07g44090	myb-related protein Hv33, putative, expressed	Core-set
LOC_Os06g04480	expressed protein	Core-set
LOC_Os01g65370	MYB family transcription factor, putative, expressed	Core-set
LOC_Os01g04050	BBTI12 - Bowman-Birk type bran trypsin inhibitor precursor, expressed	Core-set
LOC_Os11g31570	expressed protein	Core-set
LOC_Os03g18140	expressed protein	Core-set
LOC_Os07g07230	protein kinase, putative, expressed	Core-set
LOC_Os07g01560	transporter family protein, putative, expressed	Core-set
LOC_Os08g26850	plant protein of unknown function domain containing protein, expressed	Core-set
LOC_Os04g46970	glucosyltransferase, putative, expressed	Core-set
LOC_Os09g37200	transferase family protein, putative, expressed	Core-set
LOC_Os10g32580	GDSL-like lipase/acylhydrolase, putative, expressed	Core-set
LOC_Os04g01500	expressed protein	Core-set
LOC_Os03g10620	hydrolase, alpha/beta fold family domain containing protein, expressed	Core-set
LOC_Os12g38150	osmotin, putative, expressed	Core-set
LOC_Os08g41780	triacylglycerol lipase precursor, putative, expressed	Core-set
LOC_Os03g16960	cysteine-rich repeat secretory protein 55 precursor, putative, expressed	Core-set
LOC_Os01g15830	peroxidase precursor, putative, expressed	Core-set
LOC_Os08g31740	carboxyl-terminal proteinase, putative, expressed	Core-set
LOC_Os03g27480	OsSCP14 - Putative Serine Carboxypeptidase homologue, expressed	Core-set
LOC_Os03g18150	protein phosphatase 2C, putative, expressed	Core-set
LOC_Os11g42525	hypothetical protein	Core-set
LOC_Os12g05540	Ser/Thr protein phosphatase family protein, putative, expressed	Core-set
LOC_Os11g06070	expressed protein	Core-set
LOC_Os08g43120	Plant PDR ABC transporter associated domain containing protein, expressed	Core-set
LOC_Os07g42610	RING finger protein, putative, expressed	Core-set
LOC_Os10g39100	uncharacterized Cys-rich domain containing protein, putative, expressed	Core-set
LOC_Os01g21310	expressed protein	Core-set
LOC_Os01g71820	glycosyl hydrolases family 17, putative, expressed	Core-set
LOC_Os10g07510	DUF260 domain containing protein, putative, expressed	Core-set
LOC_Os01g67090	IQ calmodulin-binding motif domain containing protein, expressed	Core-set
LOC_Os09g28600	expressed protein	Core-set
LOC_Os04g33820	OsFBX132 - F-box domain containing protein, expressed	Core-set
LOC_Os01g50400	STE_MEKK_ste11_MAP3K.5 - STE kinases include homologs to sterile 7, sterile 11 and sterile 20 from yeast, expressed	Core-set
LOC_Os05g07060	fasciclin domain containing protein, expressed	Core-set
LOC_Os06g48500	expressed protein	Core-set
LOC_Os03g05530	nodulin, putative, expressed	Core-set
LOC_Os05g41760	AP2 domain containing protein, expressed	Core-set
LOC_Os12g03040	no apical meristem protein, putative, expressed	Core-set
LOC_Os03g08970	expressed protein	Core-set
LOC_Os01g70790	SRC2 protein, putative, expressed	Core-set
LOC_Os01g71830	glycosyl hydrolases family 17, putative, expressed	Core-set
LOC_Os02g08220	expressed protein	Core-set
LOC_Os05g31380	GRAS family transcription factor containing protein, expressed	Core-set
LOC_Os05g41220	SNF1-related protein kinase regulatory subunit beta-1, putative, expressed	Core-set
LOC_Os03g02874	retrotransposon protein, putative, Ty3-gypsy subclass, expressed	Core-set
LOC_Os10g39750	inducer of CBF expression 2, putative, expressed	Core-set
LOC_Os07g10440	expressed protein	Core-set
LOC_Os05g25770	WRKY45, expressed	Core-set
LOC_Os04g49690	FERONIA receptor-like kinase, putative, expressed	Core-set
LOC_Os09g08300	expressed protein	Core-set
LOC_Os09g30446	transporter, monovalent cation:proton antiporter-2 family, putative, expressed	Core-set
LOC_Os08g06100	O-methyltransferase, putative, expressed	Core-set
LOC_Os02g57360	heavy metal-associated domain containing protein, expressed	Core-set
LOC_Os08g31980	trehalose-6-phosphate synthase, putative, expressed	Core-set
LOC_Os02g44990	OsFBDUF13 - F-box and DUF domain containing protein, expressed	Core-set
LOC_Os01g42150	MEGL13 - Maternally expressed gene MEG family protein precursor, expressed	Core-set
LOC_Os02g07820	DUF581 domain containing protein, expressed	Core-set
LOC_Os01g40950	expressed protein	Core-set
LOC_Os11g26570	dehydrin, putative, expressed	Core-set
LOC_Os02g16940	OsSub13 - Putative Subtilisin homologue, expressed	Core-set
LOC_Os04g53300	polyphenol oxidase, putative, expressed	Core-set
LOC_Os01g13120	aquaporin protein, putative, expressed	Core-set
LOC_Os10g35180	white-brown complex homolog protein 11, putative, expressed	Core-set
LOC_Os01g50440	AWPM-19-like membrane family protein, putative, expressed	Core-set
LOC_Os07g01450	DNA directed RNA polymerase, 7 kDa subunit domain containing protein, expressed	Core-set
LOC_Os01g15270	expressed protein	Core-set
LOC_Os10g16974	cytochrome P450, putative, expressed	Core-set
LOC_Os01g02010	expressed protein	Core-set
LOC_Os02g42450	RIPER1 - Ripening-related family protein precursor, expressed	Core-set
LOC_Os04g35000	expressed protein	Core-set
LOC_Os02g20130	DEFL72 - Defensin and Defensin-like DEFL family	Core-set
LOC_Os11g31820	expressed protein	Core-set
LOC_Os01g20206	methyltransferase, putative, expressed	Core-set
LOC_Os05g42000	peroxidase precursor, putative, expressed	Core-set
LOC_Os02g01820	ABC2 homolog 4, putative, expressed	Core-set
LOC_Os06g11210	12-oxophytodienoate reductase, putative, expressed	Core-set
LOC_Os04g46760	trehalose phosphatase, putative, expressed	Core-set
LOC_Os03g61910	retrotransposon protein, putative, unclassified, expressed	Core-set
LOC_Os04g31160	hypothetical protein	Core-set
LOC_Os01g55110	RING-H2 finger protein, putative, expressed	Core-set
LOC_Os02g39330	CHIT1 - Chitinase family protein precursor, expressed	Core-set
LOC_Os02g46780	MYB family transcription factor, putative, expressed	Core-set
LOC_Os03g62830	nuclear antigen, putative, expressed	Core-set
LOC_Os06g20820	expressed protein	Core-set
LOC_Os05g10620	no apical meristem protein, putative, expressed	Core-set
LOC_Os01g43510	expressed protein	Core-set
LOC_Os09g29710	beta-expansin precursor, putative, expressed	Core-set
LOC_Os05g46760	STE_MEKK_ste11_MAP3K.19 - STE kinases include homologs to sterile 7, sterile 11 and sterile 20 from yeast, expressed	Core-set
LOC_Os05g50570	OsSCP29 - Putative Serine Carboxypeptidase homologue, expressed	Core-set
LOC_Os12g43140	late embryogenesis abundant protein D-34, putative, expressed	Core-set
LOC_Os11g31360	no apical meristem protein, putative, expressed	Core-set
LOC_Os01g64360	MYB family transcription factor, putative, expressed	Core-set
LOC_Os02g11790	OsFBK4 - F-box domain and kelch repeat containing protein, expressed	Core-set
LOC_Os07g42150	transcription initiation factor IID, putative, expressed	Core-set
LOC_Os02g52170	expressed protein	Core-set
LOC_Os01g71720	amino acid permease family protein, putative, expressed	Core-set
LOC_Os01g62610	peptidyl-prolyl cis-trans isomerase, FKBP-type, putative, expressed	Core-set
LOC_Os07g06860	gibberellin receptor GID1L2, putative, expressed	Core-set
LOC_Os05g10650	6-phosphofructokinase, putative, expressed	Core-set
LOC_Os04g33450	expressed protein	Core-set
LOC_Os08g24300	expressed protein	Core-set
LOC_Os01g63980	ZOS1-17 - C2H2 zinc finger protein, expressed	Core-set
LOC_Os12g38051	metallothionein, putative, expressed	Core-set
LOC_Os01g50110	MYB family transcription factor, putative, expressed	Core-set
LOC_Os01g15039	pectinesterase, putative, expressed	Core-set
LOC_Os06g04850	homeobox associated leucine zipper, putative, expressed	Core-set
LOC_Os01g21250	late embryogenesis abundant protein, putative, expressed	Core-set
LOC_Os02g11680	glucosyltransferase, putative, expressed	Core-set
LOC_Os10g32980	CESA7 - cellulose synthase, expressed	Core-set
LOC_Os11g26780	dehydrin, putative, expressed	Core-set
LOC_Os02g42990	OsSAUR11 - Auxin-responsive SAUR gene family member, expressed	Core-set
LOC_Os04g30240	OsWAK60 - OsWAK receptor-like protein kinase, expressed	Core-set
LOC_Os01g06130	expressed protein	Core-set
LOC_Os12g39130	fibroin heavy chain precursor, putative, expressed	Core-set
LOC_Os01g16310	glycosyl hydrolase, family 31, putative, expressed	Core-set
LOC_Os04g38910	atypical receptor-like kinase MARK, putative, expressed	Core-set
LOC_Os04g58230	transporter family protein, putative, expressed	Core-set
LOC_Os03g64230	expressed protein	Core-set
LOC_Os06g42690	bZIP transcription factor domain containing protein, expressed	Core-set
LOC_Os01g72560	expressed protein	Core-set
LOC_Os12g07310	citrate-binding protein precursor, putative, expressed	Core-set
LOC_Os01g54340	plant-specific domain TIGR01615 family protein, expressed	Core-set
LOC_Os04g07830	expressed protein	Core-set
LOC_Os04g49550	RING-H2 finger protein ATL2A, putative, expressed	Core-set
LOC_Os03g22620	terpene synthase family, metal binding domain containing protein, expressed	Core-set
LOC_Os06g35830	expressed protein	Core-set
LOC_Os06g47620	peptidase, putative, expressed	Core-set
LOC_Os07g14150	cytidine deaminase, putative, expressed	Core-set
LOC_Os04g24110	anthocyanin 3-O-beta-glucosyltransferase, putative, expressed	Core-set
LOC_Os01g44330	laccase precursor protein, putative, expressed	Core-set
LOC_Os09g38130	auxin efflux carrier component, putative, expressed	Core-set
LOC_Os12g03650	D-mannose binding lectin family protein, expressed	Core-set
LOC_Os03g16610	laccase precursor protein, putative, expressed	Core-set
LOC_Os05g39240	ammonium transporter protein, putative, expressed	Core-set
LOC_Os10g40490	U-box domain containing protein, expressed	Core-set
LOC_Os01g64120	2Fe-2S iron-sulfur cluster binding domain containing protein, expressed	Core-set
LOC_Os08g42100	ACT domain containing protein, expressed	Core-set
LOC_Os03g20090	MYB family transcription factor, putative, expressed	Core-set
LOC_Os08g38270	fasciclin domain containing protein, expressed	Core-set
LOC_Os02g40100	plant protein of unknown function DUF869 domain containing protein, expressed	Core-set
LOC_Os01g58140	expressed protein	Core-set
LOC_Os08g04250	cysteine-rich repeat secretory protein 55 precursor, putative, expressed	Core-set
LOC_Os12g34802	expressed protein	Core-set
LOC_Os05g48850	no apical meristem protein, putative, expressed	Core-set
LOC_Os11g26190	RALFL23 - Rapid ALkalinization Factor RALF family protein precursor, expressed	Core-set
LOC_Os04g01310	serine/threonine-protein kinase receptor precursor, putative, expressed	Core-set
LOC_Os10g41230	homeobox associated leucine zipper, putative, expressed	Core-set
LOC_Os05g45100	anthocyanidin 5,3-O-glucosyltransferase, putative, expressed	Core-set
LOC_Os02g41780	transporter-related, putative, expressed	Core-set
LOC_Os05g48200	glutamate synthase, chloroplast precursor, putative, expressed	Core-set
LOC_Os03g30250	COBRA-like protein precursor, putative, expressed	Core-set
LOC_Os08g44360	male sterility protein 2, putative, expressed	Core-set
LOC_Os01g65150	proton-dependent oligopeptide transport, putative, expressed	Core-set
LOC_Os03g19290	mitochondrial import inner membrane translocase subunit Tim17, putative, expressed	Core-set
LOC_Os11g37560	expressed protein	Core-set
LOC_Os11g24070	LTPL10 - Protease inhibitor/seed storage/LTP family protein precursor, expressed	Core-set
LOC_Os01g63190	laccase precursor protein, putative, expressed	Core-set
LOC_Os11g15340	SAM dependent carboxyl methyltransferase family protein, putative, expressed	Core-set
LOC_Os05g25390	tyrosine protein kinase domain containing protein, putative, expressed	Core-set
LOC_Os08g24770	protein kinase, putative, expressed	Core-set
LOC_Os02g57110	GDSL-like lipase/acylhydrolase, putative, expressed	Core-set
LOC_Os04g50770	MYB family transcription factor, putative, expressed	Core-set
LOC_Os01g19820	universal stress protein domain containing protein, putative, expressed	Core-set
LOC_Os08g29600	seed maturation protein PM41, putative, expressed	Core-set
LOC_Os12g06410	U-box domain-containing protein, putative, expressed	Core-set
LOC_Os08g43270	BAG domain-containing protein, putative, expressed	Core-set
LOC_Os03g17130	bHelix-loop-helix transcription factor, putative, expressed	Core-set
LOC_Os10g38090	cytochrome P450, putative, expressed	Core-set
LOC_Os03g22470	desiccation-related protein PCC13-62 precursor, putative, expressed	Core-set
LOC_Os09g17152	OsFBX319 - F-box domain containing protein, expressed	Core-set
LOC_Os02g12090	expressed protein	Core-set
LOC_Os11g03580	expressed protein	Core-set
LOC_Os06g01972	auxin-induced protein 5NG4, putative, expressed	Core-set
LOC_Os03g52680	expressed protein	Core-set
LOC_Os11g34990	DEFL79 - Defensin and Defensin-like DEFL family	Core-set
LOC_Os05g29870	basic salivary proline-rich protein 3 precursor, putative, expressed	Core-set
LOC_Os04g56040	glycine rich protein family protein, putative, expressed	Core-set
LOC_Os10g17930	OsFBX381 - F-box domain containing protein, expressed	Core-set
LOC_Os04g34090	expressed protein	Core-set
LOC_Os05g41090	CAMK_CAMK_like_CG18020d.1 - CAMK includes calcium/calmodulin depedent protein kinases, expressed	Core-set
LOC_Os08g41489	expressed protein	Core-set
LOC_Os04g57340	AP2 domain containing protein, expressed	Core-set
LOC_Os01g63230	growth regulator related protein, putative, expressed	Core-set
LOC_Os02g04630	sodium/calcium exchanger protein, putative, expressed	Core-set
LOC_Os01g27210	glutathione S-transferase, putative, expressed	Core-set
LOC_Os03g12990	phytosulfokines precursor, putative, expressed	Core-set
LOC_Os05g35010	cytochrome P450, putative, expressed	Core-set
LOC_Os01g62430	C2 domain containing protein, putative, expressed	Core-set
LOC_Os01g50750	zinc finger, C3HC4 type domain containing protein, expressed	Core-set
LOC_Os09g02690	expressed protein	Core-set
LOC_Os04g01140	cytochrome P450 93A2, putative, expressed	Core-set
LOC_Os07g48830	glycosyl transferase 8 domain containing protein, putative, expressed	Core-set
LOC_Os05g08750	UDP-glucoronosyl and UDP-glucosyl transferase domain containing protein, expressed	Core-set
LOC_Os02g55400	ATPase 8, plasma membrane-type, putative, expressed	Core-set
LOC_Os02g25630	expressed protein	Core-set
LOC_Os07g07820	expressed protein	Core-set
LOC_Os04g13190	expressed protein	Core-set
LOC_Os07g18990	LTPL40 - Protease inhibitor/seed storage/LTP family protein precursor, expressed	Core-set
LOC_Os10g35080	expressed protein	Core-set
LOC_Os04g54240	wound induced protein, putative, expressed	Core-set
LOC_Os04g48510	growth regulating factor protein, putative, expressed	Core-set
LOC_Os05g24770	reticulon domain containing protein, putative, expressed	Core-set
LOC_Os05g02200	cysteine-rich repeat secretory protein 55 precursor, putative, expressed	Core-set
LOC_Os02g41680	phenylalanine ammonia-lyase, putative, expressed	Core-set
LOC_Os10g37540	OsFBDUF48 - F-box and DUF domain containing protein, expressed	Core-set
LOC_Os01g67810	transposon protein, putative, unclassified, expressed	Core-set
LOC_Os04g48290	MATE efflux family protein, putative, expressed	Core-set
LOC_Os04g43760	phenylalanine ammonia-lyase, putative, expressed	Core-set
LOC_Os01g53570	aluminum-activated malate transporter, putative, expressed	Core-set
LOC_Os09g15680	caltractin, putative, expressed	Core-set
LOC_Os03g13600	ZOS3-07 - C2H2 zinc finger protein, expressed	Core-set
LOC_Os05g42080	expressed protein	Core-set
LOC_Os01g32364	Os1bglu1 - beta-mannosidase/glucosidase homologue, expressed	Core-set
LOC_Os01g34790	expressed protein	Core-set
LOC_Os07g05110	PLA IIIA/PLP7, putative, expressed	Core-set
LOC_Os01g52740	expressed protein	Core-set
LOC_Os03g10300	haemolysin-III, putative, expressed	Core-set
LOC_Os01g57880	plastocyanin-like domain containing protein, putative, expressed	Core-set
LOC_Os03g45960	thaumatin, putative, expressed	Core-set
LOC_Os10g35040	receptor kinase like protein, putative, expressed	Core-set
LOC_Os07g42740	DUF1645 domain containing protein, putative, expressed	Core-set
LOC_Os10g36160	LTPL159 - Protease inhibitor/seed storage/LTP family protein precursor, expressed	Core-set
LOC_Os06g30950	transporter-related, putative, expressed	Core-set
LOC_Os02g48450	xylem cysteine proteinase 2 precursor, putative, expressed	Core-set
LOC_Os01g66544	expressed protein	Core-set
LOC_Os09g25490	CESA9 - cellulose synthase, expressed	Core-set
LOC_Os01g06580	fasciclin domain containing protein, expressed	Core-set
LOC_Os02g50110	expressed protein	Core-set
LOC_Os01g43530	late embryogenesis abundant protein, putative, expressed	Core-set
LOC_Os08g29570	pleiotropic drug resistance protein 3, putative, expressed	Core-set
LOC_Os08g05520	myb-like DNA-binding domain containing protein, putative, expressed	Core-set
LOC_Os05g35290	phenylalanine ammonia-lyase, putative, expressed	Core-set
LOC_Os01g07930	zinc finger C-x8-C-x5-C-x3-H type family protein, expressed	Core-set
LOC_Os09g25690	retrotransposon protein, putative, unclassified, expressed	Core-set
LOC_Os07g06830	gibberellin receptor GID1L2, putative, expressed	Core-set
LOC_Os03g48060	class I glutamine amidotransferase, putative, expressed	Core-set
LOC_Os06g05430	expressed protein	Core-set
LOC_Os05g34980	amino acid transporter, putative, expressed	Core-set
LOC_Os03g52860	lipoxygenase, putative, expressed	Core-set
LOC_Os01g62490	laccase precursor protein, putative, expressed	Core-set
LOC_Os04g58090	harpin-induced protein 1 domain containing protein, expressed	Core-set
LOC_Os05g41610	glycosyl hydrolases family 17, putative, expressed	Core-set
LOC_Os08g25030	plant protein of unknown function domain containing protein, expressed	Core-set
LOC_Os11g11620	ZmEBE-1 protein, putative, expressed	Core-set
LOC_Os05g39250	phosphatidylethanolamine-binding protein, putative, expressed	Core-set
LOC_Os07g18610	OsFBLD7 - F-box, LRR and FBD domain containing protein, expressed	Core-set
LOC_Os10g32760	zinc finger family protein, putative, expressed	Core-set
LOC_Os06g42990	AP2 domain containing protein, expressed	Core-set
LOC_Os10g38580	glutathione S-transferase, putative, expressed	Core-set
LOC_Os11g12360	transposon protein, putative, CACTA, En/Spm sub-class, expressed	Core-set
LOC_Os06g48630	ANTH/ENTH domain containing protein, putative, expressed	Core-set
LOC_Os06g35960	HSF-type DNA-binding domain containing protein, expressed	Core-set
LOC_Os01g61070	heavy metal-associated domain containing protein, expressed	Core-set
LOC_Os02g21040	aspartic proteinase nepenthesin precursor, putative, expressed	Core-set
LOC_Os04g42230	expressed protein	Core-set
LOC_Os06g44190	expressed protein	Core-set
LOC_Os09g35030	dehydration-responsive element-binding protein, putative, expressed	Core-set
LOC_Os10g42020	RALFL29 - Rapid ALkalinization Factor RALF family protein precursor, expressed	Core-set
LOC_Os04g32480	zinc-finger protein, putative, expressed	Core-set
LOC_Os06g40818	aspartic proteinase, putative, expressed	Core-set
LOC_Os03g03700	MLO domain containing protein, putative, expressed	Core-set
LOC_Os04g53580	P21-Rho-binding domain containing protein, putative, expressed	Core-set
LOC_Os02g24700	OsSAUR8 - Auxin-responsive SAUR gene family member, expressed	Core-set
LOC_Os11g10470	expressed protein	Core-set
LOC_Os06g30370	osMFT1 MFT-Like1 homologous to Mother of FT and TFL1 gene; contains Pfam profile PF01161: Phosphatidylethanolamine-binding protein, expressed	Core-set
LOC_Os01g71210	expressed protein	Core-set
LOC_Os05g44260	DUF584 domain containing protein, putative, expressed	Core-set
LOC_Os01g04580	Ser/Thr protein kinase, putative, expressed	Core-set
LOC_Os02g54390	hypro1, putative, expressed	Core-set
LOC_Os10g04890	expressed protein	Core-set
LOC_Os01g62670	avr9/Cf-9 rapidly elicited protein, putative, expressed	Core-set
LOC_Os04g55280	expressed protein	Core-set
LOC_Os09g07154	expressed protein	Core-set
LOC_Os03g03600	fasciclin-like arabinogalactan protein, putative, expressed	Core-set
LOC_Os06g03810	expressed protein	Core-set
LOC_Os09g36700	ribonuclease T2 family domain containing protein, expressed	Core-set
LOC_Os02g47790	monodehydroascorbate reductase, putative, expressed	Core-set
LOC_Os10g38590	glutathione S-transferase, N-terminal domain containing protein, expressed	Core-set
LOC_Os05g38230	oxidoreductase, aldo/keto reductase family protein, putative, expressed	Core-set
LOC_Os05g02890	white-brown complex homolog protein 16, putative, expressed	Core-set
LOC_Os03g05900	expressed protein	Core-set
LOC_Os01g50460	nodulin MtN3 family protein, putative, expressed	Core-set
LOC_Os04g39360	heavy metal transport/detoxification protein, putative, expressed	Core-set
LOC_Os06g24180	cytochrome P450 84A1, putative, expressed	Core-set
LOC_Os05g38290	protein phosphatase 2C, putative, expressed	Core-set
LOC_Os11g02800	DUF567 domain containing protein, putative, expressed	Core-set
LOC_Os09g23820	cytochrome P450 72A1, putative, expressed	Core-set
LOC_Os08g24750	xyloglucan fucosyltransferase, putative, expressed	Core-set
LOC_Os10g01080	SOR/SNZ family protein, putative, expressed	Core-set
LOC_Os08g33150	MYB family transcription factor, putative, expressed	Core-set
LOC_Os11g41830	proteophosphoglycan ppg4, putative, expressed	Core-set
LOC_Os01g45659	expressed protein	Core-set
LOC_Os02g03210	FAD-binding and arabino-lactone oxidase domains containing protein, putative, expressed	Core-set
LOC_Os01g68820	expressed protein	Core-set
LOC_Os03g59600	mitochondrial Rho GTPase 1, putative, expressed	Core-set
LOC_Os01g10580	B-box zinc finger family protein, putative, expressed	Core-set
LOC_Os02g06670	retrotransposon protein, putative, unclassified, expressed	Core-set
LOC_Os06g51050	CHIT7 - Chitinase family protein precursor, expressed	Core-set
LOC_Os11g18730	glycosyl hydrolase family 3 protein, putative, expressed	Core-set
LOC_Os10g40620	expressed protein	Core-set
LOC_Os11g44380	expressed protein	Core-set
LOC_Os04g58010	B3 DNA binding domain containing protein, expressed	Core-set
LOC_Os01g49430	DnaK family protein, putative, expressed	Core-set
LOC_Os01g58320	expressed protein	Core-set
LOC_Os11g43520	OsGrx_C17 - glutaredoxin subgroup III, expressed	Core-set
LOC_Os07g35480	glucan endo-1,3-beta-glucosidase precursor, putative, expressed	Core-set
LOC_Os12g12470	NADP-dependent oxidoreductase, putative, expressed	Core-set
LOC_Os10g40660	ZOS10-07 - C2H2 zinc finger protein, expressed	Core-set
LOC_Os05g13970	phosphorylase domain containing protein, putative, expressed	Core-set
LOC_Os02g38260	glycosyl hydrolase family 5 protein, putative, expressed	Core-set
LOC_Os06g04240	expressed protein	Core-set
LOC_Os02g46560	helix-loop-helix DNA-binding protein, putative, expressed	Core-set
LOC_Os01g68050	transmembrane amino acid transporter protein, putative, expressed	Core-set
LOC_Os01g04620	transposon protein, putative, unclassified, expressed	Core-set
LOC_Os02g32950	RCN2 Centroradialis-like1 homologous to TFL1 gene; contains Pfam profile PF01161: Phosphatidylethanolamine-binding protein, expressed	Core-set
LOC_Os01g02290	Ser/Thr receptor-like kinase, putative, expressed	Core-set
LOC_Os03g58850	uncharacterized PE-PGRS family protein PE_PGRS3 precursor, putative, expressed	Core-set
LOC_Os03g20790	ethylene-insensitive 3, putative, expressed	Core-set
LOC_Os03g59210	expressed protein	Core-set
LOC_Os08g08160	expressed protein	Core-set
LOC_Os01g08360	hypothetical protein	Core-set
LOC_Os08g01950	transferase family protein, putative, expressed	Core-set
LOC_Os09g34930	3-ketoacyl-CoA synthase precursor, putative, expressed	Core-set
LOC_Os09g15780	expressed protein	Core-set
LOC_Os11g38070	expressed protein	Core-set
LOC_Os05g09520	IQ calmodulin-binding motif family protein, expressed	Core-set
LOC_Os04g33320	expressed protein	Core-set
LOC_Os02g50460	immediate-early fungal elicitor protein CMPG1, putative, expressed	Core-set
LOC_Os03g51990	ACT domain containing protein, expressed	Core-set
LOC_Os04g15740	DEFL50 - Defensin and Defensin-like DEFL family, expressed	Core-set
LOC_Os04g32860	expressed protein	Core-set
LOC_Os10g32930	expressed protein	Core-set
LOC_Os11g12410	serpin domain containing protein, putative, expressed	Core-set
LOC_Os12g31650	transposon protein, putative, unclassified, expressed	Core-set
LOC_Os12g17804	expressed protein	Core-set
LOC_Os09g17560	O-methyltransferase, putative, expressed	Core-set
LOC_Os02g39000	remorin C-terminal domain containing protein, putative, expressed	Core-set
LOC_Os06g39390	transferase family protein, putative, expressed	Core-set
LOC_Os03g58010	acetyltransferase, GNAT family, putative, expressed	Core-set
LOC_Os12g38170	osmotin, putative, expressed	Core-set
LOC_Os03g47230	phytosulfokines precursor, putative, expressed	Core-set
LOC_Os06g18790	anthocyanidin 3-O-glucosyltransferase, putative, expressed	Core-set
LOC_Os03g57310	syntaxin, putative, expressed	Core-set
LOC_Os01g47730	ras-related protein, putative, expressed	Core-set
LOC_Os02g52930	integral membrane protein DUF6 containing protein, expressed	Core-set
LOC_Os07g35520	glucan endo-1,3-beta-glucosidase precursor, putative, expressed	Core-set
LOC_Os08g39850	lipoxygenase, chloroplast precursor, putative, expressed	Core-set
LOC_Os04g59440	chlorophyll A-B binding protein, putative, expressed	Core-set
LOC_Os06g05470	expressed protein	Core-set
LOC_Os05g38000	ATROPGEF7/ROPGEF7, putative, expressed	Core-set
LOC_Os04g54210	expressed protein	Core-set
LOC_Os06g47700	serine/threonine-protein kinase BRI1-like 2 precursor, putative, expressed	Core-set
LOC_Os07g40290	OsGH3.8 - Probable indole-3-acetic acid-amido synthetase, expressed	Core-set
LOC_Os03g18030	leucoanthocyanidin dioxygenase, putative, expressed	Core-set
LOC_Os07g03020	expressed protein	Core-set
LOC_Os02g13520	OsIAA7 - Auxin-responsive Aux/IAA gene family member, expressed	Core-set
LOC_Os05g07810	universal stress protein domain containing protein, putative, expressed	Core-set
LOC_Os03g14915	expressed protein	Core-set
LOC_Os02g03750	polygalacturonase, putative, expressed	Core-set
LOC_Os03g19070	long cell-linked locus protein, putative, expressed	Core-set
LOC_Os01g40170	translation initiation factor, putative, expressed	Core-set
LOC_Os12g30000	expressed protein	Core-set
LOC_Os03g02190	protein kinase domain containing protein, expressed	Core-set
LOC_Os10g09240	expressed protein	Core-set
LOC_Os01g70970	protein kinase, putative, expressed	Core-set
LOC_Os03g43400	OsIAA11 - Auxin-responsive Aux/IAA gene family member, expressed	Core-set
LOC_Os02g53570	DEFL74 - Defensin and Defensin-like DEFL family, expressed	Core-set
LOC_Os02g44820	rho-GTPase-activating protein-related, putative, expressed	Core-set
LOC_Os10g37720	hydrolase, alpha/beta fold family protein, putative, expressed	Core-set
LOC_Os08g03410	glutelin, putative, expressed	Core-set
LOC_Os10g32940	expressed protein	Core-set
LOC_Os01g54620	CESA4 - cellulose synthase, expressed	Core-set
LOC_Os01g29330	expressed protein	Core-set
LOC_Os12g02240	expressed protein	Core-set
LOC_Os05g37190	ZOS5-08 - C2H2 zinc finger protein, expressed	Core-set
LOC_Os11g42550	dirigent, putative, expressed	Core-set
LOC_Os06g11840	trehalose phosphatase, putative, expressed	Core-set
LOC_Os01g62190	ZOS1-15 - C2H2 zinc finger protein, expressed	Core-set
LOC_Os11g38010	targeting protein for Xklp2, putative, expressed	Core-set
LOC_Os07g41320	COBRA-like protein precursor, putative, expressed	Core-set
LOC_Os07g46852	sex determination protein tasselseed-2, putative, expressed	Core-set
LOC_Os12g32040	ZmEBE-1 protein, putative, expressed	Core-set
LOC_Os05g31620	OsCML15 - Calmodulin-related calcium sensor protein, expressed	Core-set
LOC_Os01g10480	plastocyanin-like domain containing protein, putative, expressed	Core-set
LOC_Os04g43710	CAMK_CAMK_like.3 - CAMK includes calcium/calmodulin depedent protein kinases, expressed	Core-set
LOC_Os04g19114	retrotransposon protein, putative, Ty3-gypsy subclass, expressed	Core-set
LOC_Os01g58970	cytochrome P450, putative, expressed	Core-set
LOC_Os12g43870	expressed protein	Core-set
LOC_Os07g23640	retrotransposon protein, putative, Ty3-gypsy subclass, expressed	Core-set
LOC_Os04g51796	DNA repair ATPase-related, putative, expressed	Core-set
LOC_Os12g07580	dirigent, putative, expressed	Core-set
LOC_Os04g21350	flowering promoting factor-like 1, putative, expressed	Core-set
LOC_Os10g38610	glutathione S-transferase, putative, expressed	Core-set
LOC_Os07g39350	transporter family protein, putative, expressed	Core-set
LOC_Os08g40690	glycosyl hydrolase, putative, expressed	Core-set
LOC_Os10g28240	calcium-transporting ATPase, plasma membrane-type, putative, expressed	Core-set
LOC_Os04g46440	AP2 domain containing protein, expressed	Core-set
LOC_Os03g60840	BBTI13 - Bowman-Birk type bran trypsin inhibitor precursor, expressed	Core-set
LOC_Os12g26290	alpha-DOX2, putative, expressed	Core-set
LOC_Os04g08510	OsFBX117 - F-box domain containing protein, expressed	Core-set
LOC_Os04g01150	ELMO/CED-12 family protein, putative, expressed	Core-set
LOC_Os12g32760	transporter family protein, putative, expressed	Core-set
LOC_Os07g04560	no apical meristem protein, putative, expressed	Core-set
LOC_Os12g04204	expressed protein	Core-set
LOC_Os10g12750	expressed protein	Core-set
LOC_Os01g07420	hydrolase, alpha/beta fold family protein, putative, expressed	Core-set
LOC_Os02g02310	auxin-induced protein 5NG4, putative, expressed	Core-set
LOC_Os09g14700	2-aminoethanethiol dioxygenase, putative, expressed	Core-set
LOC_Os06g28194	expressed protein	Core-set
LOC_Os01g21300	esterase/lipase/thioesterase family protein, putative, expressed	Core-set
LOC_Os10g39680	CHIT14 - Chitinase family protein precursor, expressed	Core-set
LOC_Os03g52390	PIII1 - Proteinase inhibitor II family protein precursor, expressed	Core-set
LOC_Os05g02900	expressed protein	Core-set
LOC_Os07g46350	OsSCP40 - Putative Serine Carboxypeptidase homologue, expressed	Core-set
LOC_Os03g08920	Zinc finger, C3HC4 type domain containing protein, expressed	Core-set
LOC_Os03g51200	Core histone H2A/H2B/H3/H4 domain containing protein, putative, expressed	Core-set
LOC_Os01g57050	expressed protein	Core-set
LOC_Os05g38350	glycerol-3-phosphate acyltransferase 8, putative, expressed	Core-set
LOC_Os05g37030	expressed protein	Core-set
LOC_Os01g57690	early nodulin 20 precursor, putative, expressed	Core-set
LOC_Os01g38110	cytochrome P450, putative, expressed	Core-set
LOC_Os07g28160	cytochrome P450 51, putative, expressed	Core-set
LOC_Os11g30810	sulfotransferase domain containing protein, expressed	Core-set
LOC_Os06g11130	gibberellin receptor GID1L2, putative, expressed	Core-set
LOC_Os02g15560	transposon protein, putative, Mutator sub-class, expressed	Core-set
LOC_Os01g53260	WRKY23, expressed	Core-set
LOC_Os07g07300	expressed protein	Core-set
LOC_Os08g20440	OsMADS69 - MADS-box family gene with M-alpha type-box, expressed	Core-set
LOC_Os05g33220	AWPM-19-like membrane family protein, putative, expressed	Core-set
LOC_Os02g35490	MLO domain containing protein, putative, expressed	Core-set
LOC_Os08g41890	microtubule associated protein, putative, expressed	Core-set
LOC_Os03g44020	AGC_PVPK_like_kin82y.9 - ACG kinases include homologs to PKA, PKG and PKC, expressed	Core-set
LOC_Os04g32740	hydrolase, NUDIX family, domain containing protein, expressed	Core-set
LOC_Os09g08130	indole-3-glycerol phosphate synthase, chloroplast precursor, putative, expressed	Core-set
LOC_Os08g03240	lectin-like receptor kinase 1, putative, expressed	Core-set
LOC_Os08g13570	exo70 exocyst complex subunit family protein, putative, expressed	Core-set
LOC_Os10g31330	retrotransposon protein, putative, unclassified, expressed	Core-set
LOC_Os01g22590	retrotransposon protein, putative, unclassified, expressed	Core-set
LOC_Os07g41240	cytochrome P450, putative, expressed	Core-set
LOC_Os11g37970	WIP5 - Wound-induced protein precursor, expressed	Core-set
LOC_Os01g73250	abscisic stress-ripening, putative, expressed	Core-set
LOC_Os06g39110	expressed protein	Core-set
LOC_Os01g37000	carboxyl-terminal peptidase, putative, expressed	Core-set
LOC_Os04g48350	dehydration-responsive element-binding protein, putative, expressed	Core-set
LOC_Os06g03670	dehydration-responsive element-binding protein, putative, expressed	Core-set
LOC_Os01g06890	leucine-rich repeat family protein, putative, expressed	Core-set
LOC_Os02g51970	phosphate-induced protein 1 conserved region domain containing protein, expressed	Core-set
LOC_Os01g46350	proteins of unknown function domain containing protein, expressed	Core-set
LOC_Os11g37950	WIP3 - Wound-induced protein precursor, expressed	Core-set
LOC_Os09g32000	expressed protein	Core-set
LOC_Os05g35410	potassium channel AKT2/3, putative, expressed	Core-set
LOC_Os01g61080	WRKY24, expressed	Core-set
LOC_Os02g45380	MATE domain containing protein, expressed	Core-set
LOC_Os02g55210	carboxyl-terminal proteinase, putative, expressed	Core-set
LOC_Os03g13570	glycosyl hydrolases family 16, putative, expressed	Core-set
LOC_Os06g10930	xyloglucan fucosyltransferase, putative, expressed	Core-set
LOC_Os12g38140	expressed protein	Core-set
LOC_Os11g08200	eukaryotic aspartyl protease domain containing protein, expressed	Core-set
LOC_Os01g50410	STE_MEKK_ste11_MAP3K.6 - STE kinases include homologs to sterile 7, sterile 11 and sterile 20 from yeast, expressed	Core-set
LOC_Os06g13870	U-box protein CMPG1, putative, expressed	Core-set
LOC_Os04g56309	expressed protein	Core-set
LOC_Os01g51780	auxin efflux carrier component, putative, expressed	Core-set
LOC_Os04g25870	OsMADS84 - MADS-box family gene with M-gamma type-box, expressed	Core-set
LOC_Os06g34730	expressed protein	Core-set
LOC_Os11g35330	LYK, putative, expressed	Core-set
LOC_Os02g30240	expressed protein	Core-set
LOC_Os12g32310	expressed protein	Core-set
LOC_Os03g47280	VQ domain containing protein, putative, expressed	Core-set
LOC_Os02g26700	cation transport regulator-like protein 1, putative, expressed	Core-set
LOC_Os09g21710	AN1-like zinc finger domain containing protein, expressed	Core-set
LOC_Os01g06560	transcription factor HBP-1b, putative, expressed	Core-set
LOC_Os10g28120	glycosyl hydrolase, putative, expressed	Core-set
LOC_Os05g49930	GRAS family transcription factor domain containing protein, expressed	Core-set
LOC_Os01g67820	exo70 exocyst complex subunit domain containing protein, expressed	Core-set
LOC_Os04g31710	expressed protein	Core-set
LOC_Os09g28780	expressed protein	Core-set
LOC_Os01g36460	MYB family transcription factor, putative, expressed	Core-set
LOC_Os03g39170	frigida, putative, expressed	Core-set
LOC_Os12g02970	RNA binding protein, putative, expressed	Core-set
LOC_Os10g28080	glycosyl hydrolase, putative, expressed	Core-set
LOC_Os08g04430	expressed protein	Core-set
LOC_Os06g22420	ZOS6-04 - C2H2 zinc finger protein, expressed	Core-set
LOC_Os06g46799	peroxidase precursor, putative, expressed	Core-set
LOC_Os06g16350	peroxidase precursor, putative, expressed	Core-set
LOC_Os04g48870	nitrilase-associated protein, putative, expressed	Core-set
LOC_Os02g57090	anthranilate phosphoribosyltransferase, putative, expressed	Core-set
LOC_Os07g01620	dirigent, putative, expressed	Core-set
LOC_Os02g07440	DEFL78 - Defensin and Defensin-like DEFL family, expressed	Core-set
LOC_Os02g53620	nuclear transcription factor Y subunit, putative, expressed	Core-set
LOC_Os11g07950	expressed protein	Core-set
LOC_Os06g44250	haemolysin-III, putative, expressed	Core-set
LOC_Os02g41500	OsWAK13 - OsWAK receptor-like protein kinase, expressed	Core-set
LOC_Os07g07420	gibberellin 20 oxidase 1-B, putative, expressed	Core-set
LOC_Os05g28440	expressed protein	Core-set
LOC_Os04g16970	zinc finger, C3HC4 type domain containing protein, expressed	Core-set
LOC_Os01g15340	flowering promoting factor-like 1, putative, expressed	Core-set
LOC_Os03g04570	peptide transporter PTR3-A, putative, expressed	Core-set
LOC_Os06g08820	RING-H2 finger protein, putative, expressed	Core-set
LOC_Os09g34160	resistance protein, putative, expressed	Core-set
LOC_Os12g42200	ATCHX, putative, expressed	Core-set
LOC_Os12g42130	MATE efflux family protein, putative, expressed	Core-set
LOC_Os10g37760	OsRhmbd17 - Putative Rhomboid homologue, expressed	Core-set
LOC_Os05g23410	expressed protein	Core-set
LOC_Os01g51570	glycosyl hydrolases family 17, putative, expressed	Core-set
LOC_Os04g28990	dehydrogenase, putative, expressed	Core-set
LOC_Os01g09730	expressed protein	Core-set
LOC_Os04g55980	glycine-rich RNA-binding, abscisic acid-inducible protein, putative, expressed	Core-set
LOC_Os11g04900	glycoprotein X precursor, putative, expressed	Core-set
LOC_Os03g40770	expressed protein	Core-set
LOC_Os03g17790	OsRCI2-5 - Putative low temperature and salt responsive protein, expressed	Core-set
LOC_Os06g04169	hydrolase, alpha/beta fold family domain containing protein, expressed	Core-set
LOC_Os01g06040	expressed protein	Core-set
LOC_Os08g30510	expressed protein	Core-set
LOC_Os11g07911	expressed protein	Core-set
LOC_Os02g01190	POEI25 - Pollen Ole e I allergen and extensin family protein precursor, expressed	Core-set
LOC_Os03g25850	expressed protein	Core-set
LOC_Os04g29090	FAD-binding and arabino-lactone oxidase domains containing protein, putative, expressed	Core-set
LOC_Os10g42040	expressed protein	Core-set
LOC_Os01g64110	glycosyl hydrolase, putative, expressed	Core-set
LOC_Os06g24190	expressed protein	Core-set
LOC_Os03g14654	LTPL108 - Protease inhibitor/seed storage/LTP family protein precursor, expressed	Core-set
LOC_Os03g21380	OsCML27 - Calmodulin-related calcium sensor protein, expressed	Core-set
LOC_Os05g08420	expressed protein	Core-set
LOC_Os01g10210	lachrymatory factor synthase, putative, expressed	Core-set
LOC_Os05g15880	glycosyl hydrolase, putative, expressed	Core-set
LOC_Os07g37850	expressed protein	Core-set
LOC_Os02g03294	cyclin, putative, expressed	Core-set
LOC_Os02g07495	expressed protein	Core-set
LOC_Os01g42090	nodulin MtN3 family protein, putative, expressed	Core-set
LOC_Os02g09610	GDSL-like lipase/acylhydrolase, putative, expressed	Core-set
LOC_Os06g43350	cytochrome P450, putative, expressed	Core-set
LOC_Os06g08100	jp18, putative, expressed	Core-set
LOC_Os05g10800	expressed protein	Core-set
LOC_Os02g19640	IQ calmodulin-binding motif family protein, putative, expressed	Core-set
LOC_Os01g65420	expressed protein	Core-set
LOC_Os01g58310	expressed protein	Core-set
LOC_Os01g56370	wax synthase, putative, expressed	Core-set
LOC_Os01g20910	zinc finger, C3HC4 type domain containing protein, expressed	Core-set
LOC_Os07g43160	uncharacterized glycosyl hydrolase Rv2006/MT2062, putative, expressed	Core-set
LOC_Os03g04060	CHIT16 - Chitinase family protein precursor, expressed	Core-set
LOC_Os04g36820	expressed protein	Core-set
LOC_Os02g48850	plant-specific domain TIGR01615 family protein, expressed	Core-set
LOC_Os03g08624	dihydroflavonol-4-reductase, putative, expressed	Core-set
LOC_Os03g18740	oxidoreductase, short chain dehydrogenase/reductase family, putative, expressed	Core-set
LOC_Os08g19670	expressed protein	Core-set
LOC_Os09g32470	membrane protein, putative, expressed	Core-set
LOC_Os08g04670	expressed protein	Core-set
LOC_Os05g08860	expressed protein	Core-set
LOC_Os07g04820	protein kinase, putative, expressed	Core-set
LOC_Os02g37330	heavy metal associated domain containing protein, expressed	Core-set
LOC_Os09g34030	expressed protein	Core-set
LOC_Os04g51460	glycosyl hydrolases family 16, putative, expressed	Core-set
LOC_Os12g09700	Jacalin-like lectin domain containing protein, putative, expressed	Core-set
LOC_Os01g71680	glycosyl hydrolases family 17, putative, expressed	Core-set
LOC_Os09g36470	retrotransposon protein, putative, unclassified, expressed	Core-set
LOC_Os01g70370	serine palmitoyltransferase 2, putative, expressed	Core-set
LOC_Os04g49980	late embryogenesis abundant group 1, putative, expressed	Core-set
LOC_Os02g15740	expressed protein	Core-set
LOC_Os09g28340	expressed protein	Core-set
LOC_Os02g32850	expressed protein	Core-set
LOC_Os05g31670	AWPM-19-like membrane family protein, putative, expressed	Core-set
LOC_Os04g07890	AGAP002737-PA, putative, expressed	Core-set
LOC_Os07g40870	igA FC receptor precursor, putative, expressed	Core-set
LOC_Os12g40470	DC1 domain-containing protein, putative, expressed	Core-set
LOC_Os03g11180	cysteine proteinase inhibitor 6 precursor, putative, expressed	Core-set
LOC_Os09g24840	GASR10 - Gibberellin-regulated GASA/GAST/Snakin family protein precursor, expressed	Core-set
LOC_Os09g26320	hypro1, putative, expressed	Core-set
LOC_Os03g15990	EDM2, putative, expressed	Core-set
LOC_Os07g48770	serine hydrolase domain containing protein, expressed	Core-set
LOC_Os11g26580	MEGL18 - Maternally expressed gene MEG family protein precursor, putative, expressed	Core-set
LOC_Os02g44080	aquaporin protein, putative, expressed	Core-set
LOC_Os01g63260	3-oxo-5-alpha-steroid 4-dehydrogenase, putative, expressed	Core-set
LOC_Os07g35370	TKL_IRAK_DUF26-lc.15 - DUF26 kinases have homology to DUF26 containing loci, expressed	Core-set
LOC_Os09g39930	tyrosine protein kinase domain containing protein, putative, expressed	Core-set
LOC_Os11g04380	domain of unknown function, DUF250 domain containing protein, expressed	Core-set
LOC_Os10g17790	remorin C-terminal domain containing protein, putative, expressed	Core-set
LOC_Os01g48940	expressed protein	Core-set
LOC_Os07g22680	SKP1-like protein 1B, putative, expressed	Core-set
LOC_Os01g11210	expressed protein	Core-set
LOC_Os03g13360	expressed protein	Core-set
LOC_Os04g55380	expressed protein	Core-set
LOC_Os07g34720	harpin-induced protein 1 domain containing protein, expressed	Core-set
LOC_Os06g47640	OsCML29 - Calmodulin-related calcium sensor protein, expressed	Core-set
LOC_Os04g51520	glycosyl hydrolases family 16, putative, expressed	Core-set
LOC_Os02g36590	CPuORF19 - conserved peptide uORF-containing transcript, expressed	Core-set
LOC_Os01g18440	OsMADS89 - MADS-box family gene with M-gamma type-box, expressed	Core-set
LOC_Os05g03130	OsRCI2-7 - Putative low temperature and salt responsive protein, expressed	Core-set
LOC_Os01g41240	hydrolase, alpha/beta fold family domain containing protein, expressed	Core-set
LOC_Os09g25390	phospholipase D, putative, expressed	Core-set
LOC_Os04g09604	O-methyltransferase, putative, expressed	Core-set
LOC_Os09g26470	zinc finger, C3HC4 type family protein, expressed	Core-set
LOC_Os05g01790	expressed protein	Core-set
LOC_Os11g34710	Ser/Thr protein phosphatase family protein, putative, expressed	Core-set
LOC_Os01g06620	expressed protein	Core-set
LOC_Os04g10924	expressed protein	Core-set
LOC_Os02g49340	nitrate-induced NOI protein, putative, expressed	Core-set
LOC_Os03g02255	expressed protein	Core-set
LOC_Os11g26760	dehydrin, putative, expressed	Core-set
LOC_Os11g47441	transposon protein, putative, CACTA, En/Spm sub-class, expressed	Core-set
LOC_Os02g55890	inorganic H+ pyrophosphatase, putative, expressed	Core-set
LOC_Os01g40260	WRKY77, expressed	Core-set
LOC_Os03g10210	homeobox domain containing protein, expressed	Core-set
LOC_Os08g42990	expressed protein	Core-set
LOC_Os03g13210	peroxidase precursor, putative, expressed	Core-set
LOC_Os02g47370	transcription factor TF2, putative, expressed	Core-set
LOC_Os01g48874	wax synthase, putative, expressed	Core-set
LOC_Os03g37960	acyl CoA binding protein, putative, expressed	Core-set
LOC_Os03g32050	peroxidase precursor, putative, expressed	Core-set
LOC_Os03g15340	plastocyanin-like domain containing protein, putative, expressed	Core-set
LOC_Os11g04060	major facilitator superfamily antiporter, putative, expressed	Core-set
LOC_Os01g71350	glycosyl hydrolases family 17, putative, expressed	Core-set
LOC_Os06g35590	reticuline oxidase-like protein precursor, putative, expressed	Core-set
LOC_Os06g03610	TKL_IRAK_CrRLK1L-1.13 - The CrRLK1L-1 subfamily has homology to the CrRLK1L homolog, expressed	Core-set
LOC_Os03g14840	AGC_PVPK_like_kin82y.8 - ACG kinases include homologs to PKA, PKG and PKC, expressed	Core-set
LOC_Os01g37350	retrotransposon protein, putative, Ty3-gypsy subclass, expressed	Core-set
LOC_Os03g09880	AIR12, putative, expressed	Core-set
LOC_Os01g21070	endoglucanase, putative, expressed	Core-set
LOC_Os10g20540	DEFL69 - Defensin and Defensin-like DEFL family	Core-set
LOC_Os02g26720	Inositol 1, 3, 4-trisphosphate 5/6-kinase, putative, expressed	Core-set
LOC_Os04g03164	expressed protein	Core-set
LOC_Os11g13570	gibberellin receptor GID1L2, putative, expressed	Core-set
LOC_Os05g47960	expressed protein	Core-set
LOC_Os12g35330	OsGrx_C12 - glutaredoxin subgroup III, expressed	Core-set
LOC_Os07g40986	NAD dependent epimerase/dehydratase family protein, putative, expressed	Core-set
LOC_Os10g30010	retrotransposon protein, putative, unclassified, expressed	Core-set
LOC_Os05g50700	WRKY111, expressed	Core-set
LOC_Os04g55170	LTPL126 - Protease inhibitor/seed storage/LTP family protein precursor, expressed	Core-set
LOC_Os05g37780	expressed protein	Core-set
LOC_Os03g51740	aminotransferase, classes I and II, domain containing protein, expressed	Core-set
LOC_Os01g65770	expressed protein	Core-set
LOC_Os06g07040	OsIAA20 - Auxin-responsive Aux/IAA gene family member, expressed	Core-set
LOC_Os11g03300	NAC domain transcription factor, putative, expressed	Core-set
LOC_Os01g72810	secreted glycoprotein, putative, expressed	Core-set
LOC_Os06g49470	peptidyl-prolyl cis-trans isomerase, putative, expressed	Core-set
LOC_Os08g16050	tetraspanin family protein, putative, expressed	Core-set
LOC_Os03g06990	oxidoreductase, putative, expressed	Core-set
LOC_Os11g06770	ethylene-responsive transcription factor ERF110, putative, expressed	Core-set
LOC_Os02g42720	expressed protein	Core-set
LOC_Os10g05500	OsFBX370 - F-box domain containing protein, expressed	Core-set
LOC_Os04g27190	terpene synthase, putative, expressed	Core-set
LOC_Os01g60640	WRKY21, expressed	Core-set
LOC_Os06g09980	expressed protein	Core-set
LOC_Os09g31000	EF hand family protein, expressed	Core-set
LOC_Os07g39020	OsSub53 - Putative Subtilisin homologue, expressed	Core-set
LOC_Os02g46740	RWD domain containing protein, expressed	Core-set
LOC_Os06g01990	phosphoglycolate phosphatase, plasmid, putative, expressed	Core-set
LOC_Os09g20260	polyamine oxidase precursor, putative, expressed	Core-set
LOC_Os03g53020	helix-loop-helix DNA-binding domain containing protein, expressed	Core-set
LOC_Os04g55950	expressed protein	Core-set
LOC_Os08g07500	DUF617 domain containing protein, expressed	Core-set
LOC_Os10g40830	metalloendoproteinase 1 precursor, putative, expressed	Core-set
LOC_Os08g34360	AP2 domain containing protein, expressed	Core-set
LOC_Os05g40790	CCR4-NOT transcription factor, putative, expressed	Core-set
LOC_Os03g13050	E2F-related protein, putative, expressed	Core-set
LOC_Os07g40830	app1, putative, expressed	Core-set
LOC_Os07g25810	retrotransposon protein, putative, unclassified, expressed	Core-set
LOC_Os03g28090	pectinesterase, putative, expressed	Core-set
LOC_Os04g52110	late embryogenesis abundant protein, group 3, putative, expressed	Core-set
LOC_Os11g41100	expressed protein	Core-set
LOC_Os01g12270	expressed protein	Core-set
LOC_Os10g26150	expressed protein	Core-set
LOC_Os11g41150	nitrilase-associated protein, putative, expressed	Core-set
LOC_Os02g07900	ANTH/ENTH domain containing protein, putative, expressed	Core-set
LOC_Os01g72510	eukaryotic aspartyl protease domain containing protein, expressed	Core-set
LOC_Os05g08890	transposable element protein, putative, containing Pfam profile: PF03108, MuDR, expressed	Core-set
LOC_Os02g35300	transposon protein, putative, unclassified, expressed	Core-set
LOC_Os10g33490	expressed protein	Core-set
LOC_Os07g42730	EF hand family protein, expressed	Core-set
LOC_Os03g47810	nodulin family protein, putative, expressed	Core-set
LOC_Os01g52260	serine acetyltransferase protein, putative, expressed	Core-set
LOC_Os04g22120	protein kinase, putative, expressed	Core-set
LOC_Os04g41759	expressed protein	Core-set
LOC_Os03g15360	nmrA-like family domain containing protein, expressed	Core-set
LOC_Os01g04210	DNA binding protein, putative, expressed	Core-set
LOC_Os11g11530	ZmEBE-1 protein, putative, expressed	Core-set
LOC_Os11g36760	transmembrane receptor, putative, expressed	Core-set
LOC_Os06g06270	transcription elongation factor 1, putative, expressed	Core-set
LOC_Os10g32810	beta-amylase, putative, expressed	Core-set
LOC_Os01g07710	expressed protein	Core-set
LOC_Os08g43250	MATE efflux family protein, putative, expressed	Core-set
LOC_Os05g39880	expressed protein	Core-set
LOC_Os05g18670	C4-dicarboxylate transporter/malic acid transport protein domain containing protein, expressed	Core-set
LOC_Os01g54700	retrotransposon protein, putative, unclassified, expressed	Core-set
LOC_Os01g60930	expressed protein	Core-set
LOC_Os11g11256	expressed protein	Core-set
LOC_Os12g38360	RALFL31 - Rapid ALkalinization Factor RALF family protein precursor, expressed	Core-set
LOC_Os02g53130	nitrate reductase, putative, expressed	Core-set
LOC_Os06g12000	expressed protein	Core-set
LOC_Os04g48200	cytochrome P450, putative, expressed	Core-set
LOC_Os06g45040	B-box zinc finger family protein, putative, expressed	Core-set
LOC_Os06g09270	hypro1, putative, expressed	Core-set
LOC_Os03g15960	hsp20/alpha crystallin family protein, putative, expressed	Core-set
LOC_Os03g46860	helix-loop-helix DNA-binding protein, putative, expressed	Core-set
LOC_Os04g51160	transposon protein, putative, unclassified, expressed	Core-set
LOC_Os03g52410	expressed protein	Core-set
LOC_Os05g45020	zinc finger/CCCH transcription factor, putative, expressed	Core-set
LOC_Os05g50180	OsCML14 - Calmodulin-related calcium sensor protein, expressed	Core-set
LOC_Os09g28440	AP2 domain containing protein, expressed	Core-set
LOC_Os03g52870	WD-40 repeat family protein, putative, expressed	Core-set
LOC_Os06g43000	nitrate-induced NOI protein, expressed	Core-set
LOC_Os06g46560	myb-like DNA-binding domain containing protein, expressed	Core-set
LOC_Os01g56240	OsSAUR2 - Auxin-responsive SAUR gene family member, expressed	Core-set
LOC_Os12g38100	membrane associated DUF588 domain containing protein, putative, expressed	Core-set
LOC_Os07g17460	OsFBL36 - F-box domain and LRR containing protein, expressed	Core-set
LOC_Os04g41250	armadillo/beta-catenin repeat family protein, putative, expressed	Core-set
LOC_Os11g42200	laccase precursor protein, putative, expressed	Core-set
LOC_Os03g55410	peroxidase precursor, putative, expressed	Core-set
LOC_Os04g53830	3-beta hydroxysteroid dehydrogenase/isomerase family protein, putative, expressed	Core-set
LOC_Os01g57610	OsGH3.1 - Probable indole-3-acetic acid-amido synthetase, expressed	Core-set
LOC_Os01g48360	expressed protein	Core-set
LOC_Os06g48050	expressed protein	Core-set
LOC_Os05g44030	protein kinase, putative, expressed	Core-set
LOC_Os01g11510	OsMADS91 - MADS-box family gene with M-beta type-box, expressed	Core-set
LOC_Os11g25780	PB1 domain containing protein, expressed	Core-set
LOC_Os11g08240	DEFL29 - Defensin and Defensin-like DEFL family, expressed	Core-set
LOC_Os08g34910	pectinesterase, putative, expressed	Core-set
LOC_Os05g48840	expressed protein	Core-set
LOC_Os05g28040	DUF640 domain containing protein, putative, expressed	Core-set
LOC_Os02g49860	AWPM-19-like membrane family protein, putative, expressed	Core-set
LOC_Os11g31540	BRASSINOSTEROID INSENSITIVE 1-associated receptor kinase 1 precursor, putative, expressed	Core-set
LOC_Os12g29590	expressed protein	Core-set
LOC_Os07g23660	retrotransposon protein, putative, unclassified, expressed	Core-set
LOC_Os12g12860	CAMK_CAMK_like.46 - CAMK includes calcium/calmodulin depedent protein kinases, expressed	Core-set
LOC_Os01g16460	expressed protein	Core-set
LOC_Os05g01380	polygalacturonase inhibitor precursor, putative, expressed	Core-set
LOC_Os04g51680	expressed protein	Core-set
LOC_Os01g16140	expressed protein	Core-set
LOC_Os03g19610	pectinesterase, putative, expressed	Core-set
LOC_Os10g39090	hydrolase, alpha/beta fold family protein, putative, expressed	Core-set
LOC_Os08g44790	expansin precursor, putative, expressed	Core-set
LOC_Os03g38610	OsMADS87 - MADS-box family gene with M-gamma type-box, expressed	Core-set
LOC_Os02g09290	cytochrome P450 71D10, putative, expressed	Core-set
LOC_Os01g73480	acetyltransferase, GNAT family protein, expressed	Core-set
LOC_Os02g45420	AP2 domain containing protein, expressed	Core-set
LOC_Os01g74410	MYB family transcription factor, putative, expressed	Core-set
LOC_Os06g27590	expressed protein	Core-set
LOC_Os05g20150	TKL_IRAK_CrRLK1L-1.11 - The CrRLK1L-1 subfamily has homology to the CrRLK1L homolog, expressed	Core-set
LOC_Os01g68290	expressed protein	Core-set
LOC_Os02g32590	HSF-type DNA-binding domain containing protein, expressed	Core-set
LOC_Os05g46000	ras-related protein, putative, expressed	Core-set
LOC_Os05g11250	lachrymatory factor synthase, putative, expressed	Core-set
LOC_Os03g04560	expressed protein	Core-set
LOC_Os01g29804	expressed protein	Core-set
LOC_Os01g66010	amino acid transporter, putative, expressed	Core-set
LOC_Os07g48620	expressed protein	Core-set
LOC_Os01g33670	expressed protein	Core-set
LOC_Os02g21810	cytochrome P450 51, putative, expressed	Core-set
LOC_Os06g42620	expressed protein	Core-set
LOC_Os10g22990	phi-1-like phosphate-induced protein, putative, expressed	Core-set
LOC_Os06g20020	ZOS6-03 - C2H2 zinc finger protein, expressed	Core-set
LOC_Os01g62260	thaumatin, putative, expressed	Core-set
LOC_Os08g05780	expressed protein	Core-set
LOC_Os05g42070	UDP-glucose flavonoid-O-glucosyltransferase, putative, expressed	Core-set
LOC_Os01g50420	STE_MEKK_ste11_MAP3K.7 - STE kinases include homologs to sterile 7, sterile 11 and sterile 20 from yeast, expressed	Core-set
LOC_Os01g43260	expressed protein	Core-set
LOC_Os10g27380	expressed protein	Core-set
LOC_Os08g35590	expressed protein	Core-set
LOC_Os08g36310	cytochrome P450, putative, expressed	Core-set
LOC_Os01g10850	peroxidase precursor, putative, expressed	Core-set
LOC_Os11g14000	ANTH domain containing protein, expressed	Core-set
LOC_Os08g04700	expressed protein	Core-set
LOC_Os08g44550	expressed protein	Core-set
LOC_Os04g12639	carboxyl-terminal proteinase, putative, expressed	Core-set
LOC_Os08g28700	dnaJ domain containing protein, expressed	Core-set
LOC_Os08g42630	expressed protein	Core-set
LOC_Os08g37050	gibberellin receptor GID1L2, putative, expressed	Core-set
LOC_Os10g02300	uncharacterized Cys-rich domain containing protein, putative, expressed	Core-set
LOC_Os02g37834	expressed protein	Core-set
LOC_Os02g03490	major ampullate spidroin 3, putative, expressed	Core-set
LOC_Os01g20980	pectinesterase, putative, expressed	Core-set
LOC_Os10g19904	expressed protein	Core-set
LOC_Os03g47010	glycosyl hydrolase family 10 protein, putative, expressed	Core-set
LOC_Os04g42260	protein phosphatase 2C, putative, expressed	Core-set
LOC_Os10g39700	CHIT15 - Chitinase family protein precursor, putative, expressed	Core-set
LOC_Os05g47950	UDP-glucoronosyl and UDP-glucosyl transferase domain containing protein, expressed	Core-set
LOC_Os09g17660	expressed protein	Core-set
LOC_Os02g26430	WRKY42, expressed	Core-set
LOC_Os02g04550	expressed protein	Core-set
LOC_Os04g43800	phenylalanine ammonia-lyase, putative, expressed	Core-set
LOC_Os06g14260	lectin-like receptor kinase, putative, expressed	Core-set
LOC_Os06g29730	RALFL28 - Rapid ALkalinization Factor RALF family protein precursor, expressed	Core-set
LOC_Os01g10640	expressed protein	Core-set
LOC_Os03g47530	glycosyl transferase 8 domain containing protein, putative, expressed	Core-set
LOC_Os04g15840	expansin precursor, putative, expressed	Core-set
LOC_Os12g35710	uncharacterized protein At4g06744 precursor, putative, expressed	Core-set
LOC_Os04g05650	expressed protein	Core-set
LOC_Os08g24310	receptor-like protein kinase precursor, putative, expressed	Core-set
LOC_Os04g38840	LTPL81 - Protease inhibitor/seed storage/LTP family protein precursor, expressed	Core-set
LOC_Os10g27480	expressed protein	Core-set
LOC_Os06g34020	glycosyl hydrolases family 17, putative, expressed	Core-set
LOC_Os01g27480	glutathione S-transferase, putative, expressed	Core-set
LOC_Os01g48640	expressed protein	Core-set
LOC_Os03g18490	RPGR, putative, expressed	Core-set
LOC_Os07g04370	expressed protein	Core-set
LOC_Os10g08474	cytochrome P450, putative, expressed	Core-set
LOC_Os03g42600	expressed protein	Core-set
LOC_Os07g49100	pectinesterase, putative, expressed	Core-set
LOC_Os11g38360	retrotransposon protein, putative, unclassified, expressed	Core-set
LOC_Os05g43030	expressed protein	Core-set
LOC_Os10g19902	expressed protein	Core-set
LOC_Os08g38280	mucin-associated surface protein, putative, expressed	Core-set
LOC_Os08g02110	peroxidase precursor, putative, expressed	Core-set
LOC_Os08g42750	CAMK_CAMK_like.37 - CAMK includes calcium/calmodulin depedent protein kinases, expressed	Core-set
LOC_Os01g60080	monocopper oxidase, putative, expressed	Core-set
LOC_Os08g31090	expressed protein	Core-set
LOC_Os03g58980	Cupin domain containing protein, expressed	Core-set
LOC_Os03g05440	DUF677 domain containing protein, putative, expressed	Core-set
LOC_Os08g22604	expressed protein	Core-set
LOC_Os07g02180	3-5 exonuclease domain-containing protein, putative, expressed	Core-set
LOC_Os06g10350	MYB family transcription factor, putative, expressed	Core-set
LOC_Os08g36740	bHelix-loop-helix transcription factor, putative, expressed	Core-set
LOC_Os04g51040	OsWAK50 - OsWAK receptor-like protein kinase, expressed	Core-set
LOC_Os01g42110	nodulin MtN3 family protein, putative, expressed	Core-set
LOC_Os01g65860	ANTH domain containing protein, expressed	Core-set
LOC_Os09g37330	OsSAUR39 - Auxin-responsive SAUR gene family member, expressed	Core-set
LOC_Os11g40550	receptor kinase, putative, expressed	Core-set
LOC_Os10g39610	expressed protein	Core-set
LOC_Os10g05520	OsFBX371 - F-box domain containing protein, expressed	Core-set
LOC_Os01g58600	expressed protein	Core-set
LOC_Os05g51090	nodulin MtN3 family protein, putative, expressed	Core-set
LOC_Os05g41270	CAMK_CAMK_like.4 - CAMK includes calcium/calmodulin depedent protein kinases, expressed	Core-set
LOC_Os05g40850	expressed protein	Core-set
LOC_Os04g46560	lactate/malate dehydrogenase, putative, expressed	Core-set
LOC_Os07g34620	expressed protein	Core-set
LOC_Os07g35050	OsFBX237 - F-box domain containing protein, expressed	Core-set
LOC_Os10g02970	Leucine rich repeat N-terminal domain containing protein, putative, expressed	Core-set
LOC_Os07g40220	expressed protein	Core-set
LOC_Os05g23350	glycosyl hydrolase family 10 protein, putative, expressed	Core-set
LOC_Os01g57940	tyrosine protein kinase domain containing protein, putative, expressed	Core-set
LOC_Os01g61940	white-brown complex homolog protein, putative, expressed	Core-set
LOC_Os11g03370	no apical meristem protein, putative, expressed	Core-set
LOC_Os01g56690	helix-loop-helix DNA-binding domain containing protein, expressed	Core-set
LOC_Os02g44530	expressed protein	Core-set
LOC_Os06g28670	polygalacturonase, putative, expressed	Core-set
LOC_Os12g43110	OsSAUR58 - Auxin-responsive SAUR gene family member, expressed	Core-set
LOC_Os10g04720	TKL_IRAK_DUF26-la.5 - DUF26 kinases have homology to DUF26 containing loci, expressed	Core-set
LOC_Os02g40260	uncharacterized protein At4g06744 precursor, putative, expressed	Core-set
LOC_Os01g21120	AP2 domain containing protein, expressed	Core-set
LOC_Os06g05320	transferase family protein, putative, expressed	Core-set
LOC_Os06g01934	homeobox domain containing protein, expressed	Core-set
LOC_Os01g04800	B3 DNA binding domain containing protein, expressed	Core-set
LOC_Os11g08280	DEFL33 - Defensin and Defensin-like DEFL family, expressed	Core-set
LOC_Os11g08270	DEFL32 - Defensin and Defensin-like DEFL family, expressed	Core-set
LOC_Os02g46210	DUF581 domain containing protein, expressed	Core-set
LOC_Os06g39060	glucan endo-1,3-beta-glucosidase precursor, putative, expressed	Core-set
LOC_Os01g72280	tetratricopeptide repeat containing protein, putative, expressed	Core-set
LOC_Os02g09310	cytochrome P450, putative, expressed	Core-set
LOC_Os02g26470	expressed protein	Core-set
LOC_Os05g29740	invertase/pectin methylesterase inhibitor family protein, putative, expressed	Core-set
LOC_Os12g02450	WRKY64, expressed	Core-set
LOC_Os07g40850	retrotransposon protein, putative, unclassified, expressed	Core-set
LOC_Os04g05500	MEGL8 - Maternally expressed gene MEG family protein precursor, expressed	Core-set
LOC_Os06g08640	transferase family protein, putative, expressed	Core-set
LOC_Os09g11380	expressed protein	Core-set
LOC_Os07g35560	glucan endo-1,3-beta-glucosidase precursor, putative, expressed	Core-set
LOC_Os02g36320	RING-H2 finger protein ATL3B precursor, putative, expressed	Core-set
LOC_Os08g01370	expressed protein	Core-set
LOC_Os05g30940	vacuolar calcium binding protein, putative, expressed	Core-set
LOC_Os03g04080	expressed protein	Core-set
LOC_Os07g01960	hypothetical protein	Core-set
LOC_Os01g48410	ATROPGEF7/ROPGEF7, putative, expressed	Core-set
LOC_Os03g13740	immediate-early fungal elicitor protein CMPG1, putative, expressed	Core-set
LOC_Os02g09540	expressed protein	Core-set
LOC_Os12g04170	domain of unknown function, DUF250 domain containing protein, expressed	Core-set
LOC_Os08g42570	plant protein of unknown function domain containing protein, expressed	Core-set
LOC_Os03g05770	peroxidase precursor, putative, expressed	Core-set
LOC_Os06g47110	COBRA-like protein precursor, putative, expressed	Core-set
LOC_Os10g36020	expressed protein	Core-set
LOC_Os05g38880	expressed protein	Core-set
LOC_Os07g34830	ankyrin repeat family protein, putative, expressed	Core-set
LOC_Os11g38220	DUF538 domain containing protein, putative, expressed	Core-set
LOC_Os04g27810	retrotransposon protein, putative, Ty3-gypsy subclass, expressed	Core-set
LOC_Os11g03220	RNA binding protein, putative, expressed	Core-set
LOC_Os01g52070	potassium channel AKT1, putative, expressed	Core-set
LOC_Os11g37880	stripe rust resistance protein Yr10, putative, expressed	Core-set
LOC_Os11g31400	expressed protein	Core-set
LOC_Os08g18974	expressed protein	Core-set
LOC_Os03g27420	retrotransposon protein, putative, unclassified, expressed	Core-set
LOC_Os02g17240	ATROPGEF7/ROPGEF7, putative, expressed	Core-set
LOC_Os12g05440	cytochrome P450, putative, expressed	Core-set
LOC_Os07g23120	expressed protein	Core-set
LOC_Os07g46910	sex determination protein tasselseed-2, putative, expressed	Core-set
LOC_Os01g73980	xylem cysteine proteinase 2 precursor, putative, expressed	Core-set
LOC_Os01g72270	cytochrome P450, putative, expressed	Core-set
LOC_Os01g39970	protein kinase domain containing protein, putative, expressed	Core-set
LOC_Os07g14340	retrotransposon protein, putative, unclassified, expressed	Core-set
LOC_Os04g54230	wound induced protein, putative, expressed	Core-set
LOC_Os04g31170	expressed protein	Core-set
LOC_Os06g06260	GDSL-like lipase/acylhydrolase, putative, expressed	Core-set
LOC_Os01g41420	transmembrane amino acid transporter protein, putative, expressed	Core-set
LOC_Os05g05040	expressed protein	Core-set
LOC_Os11g05640	bZIP transcription factor domain containing protein, expressed	Core-set
LOC_Os02g46180	DUF581 domain containing protein, expressed	Core-set
LOC_Os02g53590	DEFL71 - Defensin and Defensin-like DEFL family, expressed	Core-set
LOC_Os02g05670	expressed protein	Core-set
LOC_Os05g05650	C2 domain containing protein, putative, expressed	Core-set
LOC_Os01g48540	glyoxal oxidase-related, putative, expressed	Core-set
LOC_Os02g09450	glycerophosphoryl diester phosphodiesterase family protein, putative, expressed	Core-set
LOC_Os08g32310	expressed protein	Core-set
LOC_Os03g12520	STRUBBELIG-RECEPTOR FAMILY 7 precursor, putative, expressed	Core-set
LOC_Os03g58420	WRKY6, expressed	Core-set
LOC_Os03g25990	expansin precursor, putative, expressed	Core-set
LOC_Os05g06240	LRR receptor kinase, putative, expressed	Core-set
LOC_Os01g53430	anthocyanidin 5,3-O-glucosyltransferase, putative, expressed	Core-set
LOC_Os04g48030	heat stress transcription factor B-1, putative, expressed	Core-set
LOC_Os08g40910	expressed protein	Core-set
LOC_Os03g13450	expressed protein	Core-set
LOC_Os04g31790	expressed protein	Core-set
LOC_Os02g49840	OsMADS57 - MADS-box family gene with MIKCc type-box, expressed	Core-set
LOC_Os07g43740	zinc finger, C3HC4 type domain containing protein, expressed	Core-set
LOC_Os03g06630	heat stress transcription factor, putative, expressed	Core-set
LOC_Os01g19260	ATPase, putative, expressed	Core-set
LOC_Os10g28340	heat stress transcription factor, putative, expressed	Core-set
LOC_Os06g51260	MYB family transcription factor, putative, expressed	Core-set
LOC_Os04g31804	OsMADS64 - MADS-box family gene with M-alpha type-box, expressed	Core-set
LOC_Os11g31060	IQ calmodulin-binding and BAG domain containing protein, putative, expressed	Core-set
LOC_Os02g49230	CCT/B-box zinc finger protein, putative, expressed	Core-set
LOC_Os02g56900	thioredoxin family protein, putative, expressed	Core-set
LOC_Os01g72370	helix-loop-helix DNA-binding domain containing protein, expressed	Core-set
LOC_Os03g53340	HSF-type DNA-binding domain containing protein, expressed	Core-set
LOC_Os03g57340	chaperone protein dnaJ, putative, expressed	Core-set
LOC_Os05g48810	dnaJ domain containing protein, expressed	Core-set
LOC_Os01g18100	OsRhmbd3 - Putative Rhomboid homologue, expressed	Core-set
LOC_Os07g30670	2Fe-2S iron-sulfur cluster binding domain containing protein, expressed	Core-set
LOC_Os12g06550	expressed protein	Core-set
LOC_Os03g16860	DnaK family protein, putative, expressed	Core-set
LOC_Os06g39240	endothelial differentiation-related factor 1, putative, expressed	Core-set
LOC_Os04g40380	expressed protein	Core-set
LOC_Os03g01870	no apical meristem protein, putative, expressed	Core-set
LOC_Os08g39810	retrotransposon protein, putative, unclassified, expressed	Core-set
LOC_Os03g22230	POEI47 - Pollen Ole e I allergen and extensin family protein precursor, expressed	Core-set
LOC_Os02g19410	expressed protein	Core-set
LOC_Os08g39140	heat shock protein, putative, expressed	Core-set
LOC_Os08g01670	invertase/pectin methylesterase inhibitor family protein, putative, expressed	Core-set
LOC_Os05g38530	DnaK family protein, putative, expressed	Core-set
LOC_Os02g01540	ribosomal protein, putative, expressed	Core-set
LOC_Os02g40900	RNA recognition motif containing protein, putative, expressed	Core-set
LOC_Os04g35270	alpha-1,4-fucosyltransferase, putative, expressed	Core-set
LOC_Os04g54280	retrotransposon protein, putative, Ty1-copia subclass, expressed	Core-set
LOC_Os12g40260	WD-40 repeat family protein, putative, expressed	Core-set
LOC_Os07g15460	metal transporter Nramp6, putative, expressed	Core-set
LOC_Os01g62010	hydrolase, alpha/beta fold family domain containing protein, expressed	Core-set
LOC_Os01g62290	DnaK family protein, putative, expressed	Core-set
LOC_Os09g29284	MATE efflux family protein, putative, expressed	Core-set
LOC_Os05g30500	expressed protein	Core-set
LOC_Os05g03900	WRKY109, expressed	Core-set
LOC_Os05g18294	SEC14 cytosolic factor family protein, putative, expressed	Core-set
LOC_Os06g09560	heat shock protein DnaJ, putative, expressed	Core-set
LOC_Os03g29190	PDI, putative, expressed	Core-set
LOC_Os01g74450	aquaporin protein, putative, expressed	Core-set
LOC_Os01g44390	MYB family transcription factor, putative, expressed	Core-set
LOC_Os06g47910	GDSL-like lipase/acylhydrolase, putative, expressed	Core-set
LOC_Os06g13210	peptide transporter PTR2, putative, expressed	Core-set
LOC_Os02g05470	CCT motif family protein, expressed	Core-set
LOC_Os02g57720	aquaporin protein, putative, expressed	Core-set
LOC_Os03g22500	expressed protein	Core-set
LOC_Os05g35200	glycosyl transferase, putative, expressed	Core-set
LOC_Os01g43851	cytochrome P450 72A1, putative, expressed	Core-set
LOC_Os04g02880	expressed protein	Core-set
LOC_Os07g37920	no apical meristem protein, putative, expressed	Core-set
LOC_Os06g14780	expressed protein	Core-set
LOC_Os04g32110	ACT domain containing protein, expressed	Core-set
LOC_Os01g44260	dihydroflavonol-4-reductase, putative, expressed	Core-set
LOC_Os03g04020	expansin precursor, putative, expressed	Core-set
LOC_Os02g30100	cytochrome P450, putative, expressed	Core-set
LOC_Os08g42350	nodulin MtN3 family protein, putative, expressed	Core-set
LOC_Os02g04780	expressed protein	Core-set
LOC_Os07g26630	aquaporin protein, putative, expressed	Core-set
LOC_Os04g48130	OsRhmbd11 - Putative Rhomboid homologue, expressed	Core-set
LOC_Os03g21000	thioredoxin, putative, expressed	Core-set
LOC_Os02g50990	RING-H2 finger protein ATL1Q, putative, expressed	Core-set
LOC_Os01g45830	sulfate transporter, putative, expressed	Core-set
LOC_Os04g32260	expressed protein	Core-set
LOC_Os01g51770	outer mitochondrial membrane porin, putative, expressed	Core-set
LOC_Os01g09450	OsIAA2 - Auxin-responsive Aux/IAA gene family member, expressed	Core-set
LOC_Os08g37432	MATE efflux family protein, putative, expressed	Core-set
LOC_Os12g08810	VTC2, putative, expressed	Core-set
LOC_Os04g56110	protein kinase, putative, expressed	Core-set
LOC_Os11g36200	receptor-like protein kinase 2 precursor, putative, expressed	Core-set
LOC_Os03g52070	OsSCP20 - Putative Serine Carboxypeptidase homologue, expressed	Core-set
LOC_Os02g30110	cytochrome P450, putative, expressed	Core-set
LOC_Os03g49200	WD domain, G-beta repeat domain containing protein, expressed	Core-set
LOC_Os12g16720	cytochrome P450 71A1, putative, expressed	Core-set
LOC_Os06g02019	cytochrome P450, putative, expressed	Core-set
LOC_Os02g51600	endonuclease/exonuclease/phosphatase family domain containing protein, expressed	Core-set
LOC_Os11g34110	heparan-alpha-glucosaminide N-acetyltransferase, putative, expressed	Core-set
LOC_Os08g06450	cytidylyltransferase domain containing protein, expressed	Core-set
LOC_Os02g39930	OsTIL-1 Temperature-induced lipocalin-1, expressed	Core-set
LOC_Os02g10000	zinc-binding protein, putative, expressed	Core-set
LOC_Os01g09540	HAD superfamily phosphatase, putative, expressed	Core-set
LOC_Os02g47620	hydrolase, alpha/beta fold family domain containing protein, expressed	Core-set
LOC_Os05g48760	protein of unknown function DUF1421 domain containing protein, expressed	Core-set
LOC_Os05g45450	DUF584 domain containing protein, putative, expressed	Core-set
LOC_Os03g29540	ATP-dependent protease, putative, expressed	Core-set
LOC_Os03g02920	peroxidase precursor, putative, expressed	Core-set
LOC_Os09g25620	CPuORF8 - conserved peptide uORF-containing transcript, expressed	Core-set
LOC_Os01g55450	CAMK_KIN1/SNF1/Nim1_like.11 - CAMK includes calcium/calmodulin depedent protein kinases, expressed	Core-set
LOC_Os05g44070	ras-related protein, putative, expressed	Core-set
LOC_Os05g41460	cysteine proteinase inhibitor precursor protein, putative, expressed	Core-set
LOC_Os03g17760	RNA recognition motif containing protein, putative, expressed	Core-set
LOC_Os10g07290	glycosyl hydrolases family 17, putative, expressed	Core-set
LOC_Os03g24910	nodulation protein-related, putative, expressed	Core-set
LOC_Os04g42050	expressed protein	Core-set
LOC_Os07g26900	alpha-galactosidase precursor, putative, expressed	Core-set
LOC_Os03g60260	ANT1, putative, expressed	Core-set
LOC_Os05g30390	Os5bglu23 - beta-glucosidase homologue, similar to G. max isohydroxyurate hydrolase, likely pseudogene in japonica, expressed	Core-set
LOC_Os12g08260	dehydrogenase E1 component domain containing protein, expressed	Core-set
LOC_Os12g23980	OsSub63 - Putative Subtilisin homologue, expressed	Core-set
LOC_Os11g13750	expressed protein	Core-set
LOC_Os03g48750	Cupin domain containing protein, expressed	Core-set
LOC_Os01g19120	expressed protein	Core-set
LOC_Os11g18194	cycloartenol synthase, putative, expressed	Core-set
LOC_Os10g38870	heavy metal-associated domain containing protein, expressed	Core-set
LOC_Os10g27360	no apical meristem protein, putative, expressed	Core-set
LOC_Os01g68540	rho GDP-dissociation inhibitor 1, putative, expressed	Core-set
LOC_Os02g15860	expressed protein	Core-set
LOC_Os08g31660	VQ domain containing protein, putative, expressed	Core-set
LOC_Os01g62570	ATP/GTP/Ca++ binding protein, putative, expressed	Core-set
LOC_Os01g05540	expressed protein	Core-set
LOC_Os06g10510	oxidoreductase/ transition metal ion binding protein, putative, expressed	Core-set
LOC_Os07g44890	gibberellin receptor GID1L2, putative, expressed	Core-set
LOC_Os01g65670	amino acid transporter, putative, expressed	Core-set
LOC_Os10g34020	glutathione S-transferase, putative, expressed	Core-set
LOC_Os04g52260	LTPL124 - Protease inhibitor/seed storage/LTP family protein precursor, expressed	Core-set
LOC_Os02g15700	expressed protein	Core-set
LOC_Os06g19070	cytochrome P450, putative, expressed	Core-set
LOC_Os07g44410	WD40-like Beta Propeller Repeat family protein, expressed	Core-set
LOC_Os02g39910	B4-BTB1 - Bric-a-Brac, Tramtrack, Broad Complex BTB domain with B4 subfamily conserved sequence, expressed	Core-set
LOC_Os05g37660	transferase family protein, putative, expressed	Core-set
LOC_Os03g08500	AP2 domain containing protein, expressed	Core-set
LOC_Os09g22000	hydrolase, HAD superfamily, Cof family, putative, expressed	Core-set
LOC_Os06g47470	TKL_IRAK_DUF26-lh.2 - DUF26 kinases have homology to DUF26 containing loci, expressed	Core-set
LOC_Os10g40730	expansin precursor, putative, expressed	Core-set
LOC_Os04g58000	B3 DNA binding domain containing protein, expressed	Core-set
LOC_Os08g37840	phosphate-induced protein 1 conserved region domain containing protein, expressed	Core-set
LOC_Os10g38470	glutathione S-transferase, putative, expressed	Core-set
LOC_Os01g59870	LTPL65 - Protease inhibitor/seed storage/LTP family protein precursor, expressed	Core-set
LOC_Os03g03910	catalase domain containing protein, expressed	Core-set
LOC_Os07g40000	DUF260 domain containing protein, putative, expressed	Core-set
LOC_Os03g11950	SEC14 cytosolic factor family protein, putative, expressed	Core-set
LOC_Os04g40470	cytochrome P450, putative, expressed	Core-set
LOC_Os01g22980	OsSCP3 - Putative Serine Carboxypeptidase homologue, expressed	Core-set
LOC_Os11g03730	alpha-N-arabinofuranosidase A, putative, expressed	Core-set
LOC_Os01g19240	integral membrane protein DUF6 containing protein, expressed	Core-set
LOC_Os04g33070	expressed protein	Core-set
LOC_Os01g50840	expressed protein	Core-set
LOC_Os01g47700	expressed protein	Core-set
LOC_Os08g35160	heat shock protein DnaJ, putative, expressed	Core-set
LOC_Os01g24820	NB-ARC domain containing protein, expressed	Core-set
LOC_Os04g52280	dehydrogenase, putative, expressed	Core-set
LOC_Os02g01210	amino acid transporter, putative, expressed	Core-set
LOC_Os11g39190	NB-ARC domain containing protein, putative, expressed	Core-set
LOC_Os01g55549	homeobox and START domains containing protein, putative, expressed	Core-set
LOC_Os04g56100	one cut domain family member 3, putative, expressed	Core-set
LOC_Os01g60020	NAC domain transcription factor, putative, expressed	Core-set
LOC_Os05g46740	regulator of chromosome condensation, putative, expressed	Core-set
LOC_Os10g09990	cytokinin-O-glucosyltransferase 3, putative, expressed	Core-set
LOC_Os08g15070	GDU1, putative, expressed	Core-set
LOC_Os03g05910	expressed protein	Core-set
LOC_Os03g22790	beta-amylase, putative, expressed	Core-set
LOC_Os11g27329	OsSCP62 - Putative Serine Carboxypeptidase homologue, expressed	Core-set
LOC_Os02g32450	expressed protein	Core-set
LOC_Os03g14630	LTPL106 - Protease inhibitor/seed storage/LTP family protein precursor, expressed	Core-set
LOC_Os02g44090	zinc finger protein, putative, expressed	Core-set
LOC_Os03g37830	potassium transporter, putative, expressed	Core-set
LOC_Os01g17990	expressed protein	Core-set
LOC_Os02g56920	WAX2, putative, expressed	Core-set
LOC_Os04g06340	MEGL11 - Maternally expressed gene MEG family protein precursor, expressed	Core-set
LOC_Os04g56180	peroxidase precursor, putative, expressed	Core-set
LOC_Os04g33760	DUF584 domain containing protein, putative, expressed	Core-set
LOC_Os05g15630	membrane associated DUF588 domain containing protein, putative, expressed	Core-set
LOC_Os05g30470	collagen alpha-1, putative, expressed	Core-set
LOC_Os06g23060	DEFL11 - Defensin and Defensin-like DEFL family	Core-set
LOC_Os11g34680	RNA recognition motif containing protein, putative, expressed	Core-set
LOC_Os07g23570	cytochrome P450 72A1, putative, expressed	Core-set
LOC_Os02g30320	drought-induced protein 1, putative, expressed	Core-set
LOC_Os04g45370	OsSAUR19 - Auxin-responsive SAUR gene family member, expressed	Core-set
LOC_Os01g51450	NAP domain containing protein, putative, expressed	Core-set
LOC_Os02g08150	CCT/B-box zinc finger protein, putative, expressed	Core-set
LOC_Os06g10750	integral membrane protein DUF6 containing protein, expressed	Core-set
LOC_Os06g14050	membrane attack complex component/perforin/complement C9, putative, expressed	Core-set
LOC_Os09g36820	MCM10 - Putative minichromosome maintenance MCM protein 10, expressed	Core-set
LOC_Os08g37456	flavonol synthase/flavanone 3-hydroxylase, putative, expressed	Core-set
LOC_Os05g41990	peroxidase precursor, putative, expressed	Core-set
LOC_Os11g40590	DUF1399 containing protein, putative, expressed	Core-set
LOC_Os12g43450	thaumatin family domain containing protein, expressed	Core-set
LOC_Os02g26600	ATP binding, related, putative, expressed	Core-set
LOC_Os01g27360	glutathione S-transferase, putative, expressed	Core-set
LOC_Os03g59010	Cupin domain containing protein, expressed	Core-set
LOC_Os01g69840	expressed protein	Core-set
LOC_Os05g27590	wound-induced protein WI12, putative, expressed	Core-set
LOC_Os03g04620	CCT motif family protein, expressed	Core-set
LOC_Os06g09920	expressed protein	Core-set
LOC_Os02g03030	ATXR, putative, expressed	Core-set
LOC_Os06g16370	CCT/B-box zinc finger protein, putative, expressed	Core-set
LOC_Os02g42620	protein kinase, putative, expressed	Core-set
LOC_Os05g51470	2-aminoethanethiol dioxygenase, putative, expressed	Core-set
LOC_Os04g57830	expressed protein	Core-set
LOC_Os03g48220	expressed protein	Core-set
LOC_Os03g51620	DUF221 domain containing protein, expressed	Core-set
LOC_Os07g32710	retrotransposon protein, putative, unclassified, expressed	Core-set
LOC_Os06g28000	carboxyl-terminal peptidase, putative, expressed	Core-set
LOC_Os05g02610	expressed protein	Core-set
LOC_Os09g38090	expressed protein	Core-set
LOC_Os04g41970	endoglucanase, putative, expressed	Core-set
LOC_Os01g60450	cytochrome P450, putative, expressed	Core-set
LOC_Os11g47278	hypothetical protein	Core-set
LOC_Os03g56160	lectin-like receptor kinase 7, putative, expressed	Core-set
LOC_Os11g18940	WW domain containing protein, expressed	Core-set
LOC_Os02g17534	xyloglucan fucosyltransferase, putative, expressed	Core-set
LOC_Os02g02780	protein kinase family protein, putative, expressed	Core-set
LOC_Os03g43010	expressed protein	Core-set
LOC_Os05g37060	MYB family transcription factor, putative, expressed	Core-set
LOC_Os01g19370	retrotransposon protein, putative, unclassified, expressed	Core-set
LOC_Os08g36480	nitrate reductase, putative, expressed	Core-set
LOC_Os01g68140	expressed protein	Core-set
LOC_Os10g22520	cellulase, putative, expressed	Core-set
LOC_Os02g30910	nodulin MtN3 family protein, putative, expressed	Core-set
LOC_Os11g42520	DEFL34 - Defensin and Defensin-like DEFL family, expressed	Core-set
LOC_Os05g18740	retrotransposon protein, putative, unclassified, expressed	Core-set
LOC_Os11g05490	expressed protein	Core-set
LOC_Os01g58350	expressed protein	Core-set
LOC_Os04g33740	glycosyl hydrolases, putative, expressed	Core-set
LOC_Os06g02230	B3 DNA binding domain containing protein, expressed	Core-set
LOC_Os01g21630	pectinacetylesterase domain containing protein, expressed	Core-set
LOC_Os05g40730	expressed protein	Core-set
LOC_Os03g01300	LTPL114 - Protease inhibitor/seed storage/LTP family protein precursor, expressed	Core-set
LOC_Os04g58070	aspartic proteinase nepenthesin precursor, putative, expressed	Core-set
LOC_Os01g02930	glycosyltransferase protein, putative, expressed	Core-set
LOC_Os04g37700	expressed protein	Core-set
LOC_Os01g51620	KRR1 small subunit processome component, putative, expressed	Core-set
LOC_Os08g03310	zinc finger family protein, putative, expressed	Core-set
LOC_Os08g04710	expressed protein	Core-set
LOC_Os01g09660	expressed protein	Core-set
LOC_Os05g25540	STRUBBELIG-RECEPTOR FAMILY 6 precursor, putative, expressed	Core-set
LOC_Os06g06480	Core histone H2A/H2B/H3/H4 domain containing protein, putative, expressed	Core-set
LOC_Os05g10910	expressed protein	Core-set
LOC_Os02g11770	expressed protein	Core-set
LOC_Os08g07730	transferase family protein, putative, expressed	Core-set
LOC_Os11g44600	calmodulin binding protein, putative, expressed	Core-set
LOC_Os05g27500	carboxyl-terminal proteinase, putative, expressed	Core-set
LOC_Os02g22250	retrotransposon protein, putative, unclassified, expressed	Core-set
LOC_Os06g10600	homeobox and START domains containing protein, putative, expressed	Core-set
LOC_Os10g38920	protein kinase domain containing protein, expressed	Core-set
LOC_Os03g32230	ZOS3-12 - C2H2 zinc finger protein, expressed	Core-set
LOC_Os10g28440	sulfate transporter 3.1, putative, expressed	Core-set
LOC_Os03g21970	basic helix-loop-helix domain containing protein, expressed	Core-set
LOC_Os08g41820	exo70 exocyst complex subunit domain containing protein, expressed	Core-set
LOC_Os03g08754	OsMADS47 - MADS-box family gene with MIKCc type-box, expressed	Core-set
LOC_Os06g43880	prenyltransferase, putative, expressed	Core-set
LOC_Os07g09490	ATPase, putative, expressed	Core-set
LOC_Os08g13110	hypothetical protein	Core-set
LOC_Os06g50950	GDSL-like lipase/acylhydrolase, putative, expressed	Core-set
LOC_Os01g12760	cytochrome P450, putative, expressed	Core-set
LOC_Os02g18410	salt stress root protein RS1, putative, expressed	Core-set
LOC_Os03g04220	glutathione S-transferase, putative, expressed	Core-set
LOC_Os09g21430	ZOS9-05 - C2H2 zinc finger protein, expressed	Core-set
LOC_Os03g08930	helix-loop-helix DNA-binding protein, putative, expressed	Core-set
LOC_Os07g48710	VQ domain containing protein, putative, expressed	Core-set
LOC_Os03g63930	acyl carrier protein, putative, expressed	Core-set
LOC_Os12g01210	HCF152, putative, expressed	Core-set
LOC_Os02g18880	calcineurin B, putative, expressed	Core-set
LOC_Os01g54090	expressed protein	Core-set
LOC_Os07g33320	expressed protein	Core-set
LOC_Os07g31430	phosphate-induced protein 1 conserved region domain containing protein, expressed	Core-set
LOC_Os02g13600	expressed protein	Core-set
LOC_Os07g43820	glycosyl hydrolase, putative, expressed	Core-set
LOC_Os06g11304	expressed protein	Core-set
LOC_Os02g42390	expressed protein	Core-set
LOC_Os05g44550	zinc finger family protein, putative, expressed	Core-set
LOC_Os04g30490	MATE efflux family protein, putative, expressed	Core-set
LOC_Os07g25690	subtilisin N-terminal Region family protein, expressed	Core-set
LOC_Os04g38042	retrotransposon protein, putative, unclassified, expressed	Core-set
LOC_Os02g48820	plastocyanin-like domain containing protein, putative, expressed	Core-set
LOC_Os12g35340	OsGrx_C11 - glutaredoxin subgroup III, expressed	Core-set
LOC_Os05g50340	MYB family transcription factor, putative, expressed	Core-set
LOC_Os01g46650	expressed protein	Core-set
LOC_Os03g03550	bZIP family transcription factor, putative, expressed	Core-set
LOC_Os08g29770	endoglucanase, putative, expressed	Core-set
LOC_Os11g11430	OsIAA29 - Auxin-responsive Aux/IAA gene family member, expressed	Core-set
LOC_Os12g32940	transporter family protein, putative, expressed	Core-set
LOC_Os02g06560	wound induced protein, putative, expressed	Core-set
LOC_Os07g43570	TKL_IRAK_DUF26-lc.25 - DUF26 kinases have homology to DUF26 containing loci, expressed	Core-set
LOC_Os01g60740	LTPL16 - Protease inhibitor/seed storage/LTP family protein precursor, expressed	Core-set
LOC_Os11g02720	expressed protein	Core-set
LOC_Os07g01214	transposon protein, putative, unclassified, expressed	Core-set
LOC_Os10g20560	DEFL81 - Defensin and Defensin-like DEFL family	Core-set
LOC_Os03g14080	transmembrane amino acid transporter protein, putative, expressed	Core-set
LOC_Os09g38110	RING-H2 finger protein, putative, expressed	Core-set
LOC_Os03g12180	MA3 domain containing protein, expressed	Core-set
LOC_Os06g47820	protein kinase domain containing protein, expressed	Core-set
LOC_Os10g13850	POEI17 - Pollen Ole e I allergen and extensin family protein precursor, expressed	Core-set
LOC_Os10g40640	glycosyl transferase 8 domain containing protein, putative, expressed	Core-set
LOC_Os10g05950	POEI11 - Pollen Ole e I allergen and extensin family protein precursor, expressed	Core-set
LOC_Os08g08500	reductase, putative, expressed	Core-set
LOC_Os09g28880	DUF617 domain containing protein, expressed	Core-set
LOC_Os08g04310	plastocyanin-like domain containing protein, putative, expressed	Core-set
LOC_Os05g36260	soluble inorganic pyrophosphatase, putative, expressed	Core-set
LOC_Os10g38820	bZIP family transcription factor, putative, expressed	Core-set
LOC_Os02g41954	gibberellin 2-beta-dioxygenase 7, putative, expressed	Core-set
LOC_Os02g33130	pectinesterase inhibitor domain containing protein, putative, expressed	Core-set
LOC_Os04g02970	subtilisin-like protease precursor, putative, expressed	Core-set
LOC_Os11g11240	expressed protein	Core-set
LOC_Os01g62660	MYB family transcription factor, putative, expressed	Core-set
LOC_Os05g44300	plant-specific domain TIGR01615 family protein, expressed	Core-set
LOC_Os07g49140	expressed protein	Core-set
LOC_Os01g54570	DUF623 domain containing protein, expressed	Core-set
LOC_Os12g07550	expressed protein	Core-set
LOC_Os10g10620	invertase/pectin methylesterase inhibitor family protein, putative, expressed	Core-set
LOC_Os01g49320	glycosyl hydrolase, putative, expressed	Core-set
LOC_Os05g13770	RNA polymerase Rpb7, N-terminal domain containing protein, expressed	Core-set
LOC_Os05g13620	RNA recognition motif containing protein, putative, expressed	Core-set
LOC_Os02g28660	expressed protein	Core-set
LOC_Os02g55190	expressed protein	Core-set
LOC_Os01g37460	zinc finger family protein, putative, expressed	Core-set
LOC_Os11g47570	glycosyl hydrolase, putative, expressed	Core-set
LOC_Os07g31830	GTPase activating protein, putative, expressed	Core-set
LOC_Os05g51230	phosphatidylinositol 3- and 4-kinase family protein, putative, expressed	Core-set
LOC_Os02g06530	armadillo/beta-catenin repeat family protein, putative, expressed	Core-set
[truncated: 6,616 more rows]

## Sheet: Table S4
Table S4. List of genes in module 24 enriched in heat shock response derived from gene network analysis
Locus	Annotation
LOC_Os02g04650	activator of 90 kDa heat shock protein ATPase homolog, putative, expressed
LOC_Os08g36150	activator of 90 kDa heat shock protein ATPase homolog, putative, expressed
LOC_Os02g47110	ADP-ribosylation factor, putative, expressed
LOC_Os02g34260	AP2 domain containing protein, expressed
LOC_Os02g34270	AP2 domain containing protein, expressed
LOC_Os03g60780	armadillo/beta-catenin-like repeat containing protein, expressed
LOC_Os05g31670	AWPM-19-like membrane family protein, putative, expressed
LOC_Os04g05010	CBS domain containing membrane protein, putative, expressed
LOC_Os02g08490	chaperone protein clpB 1, putative, expressed
LOC_Os06g02620	chaperone protein dnaJ, putative, expressed
LOC_Os03g57340	chaperone protein dnaJ, putative, expressed
LOC_Os05g11140	CK1_CaseinKinase_1a.5 - CK1 includes the casein kinase 1 kinases, expressed
LOC_Os03g03980	coiled-coil domain-containing protein 124, putative, expressed
LOC_Os06g12530	CS domain containing protein, putative, expressed
LOC_Os05g48810	dnaJ domain containing protein, expressed
LOC_Os03g50250	DnaK family protein, putative, expressed
LOC_Os03g11910	DnaK family protein, putative, expressed
LOC_Os03g16920	DnaK family protein, putative, expressed
LOC_Os03g02260	DnaK family protein, putative, expressed
LOC_Os05g38530	DnaK family protein, putative, expressed
LOC_Os01g08560	DnaK family protein, putative, expressed
LOC_Os01g62290	DnaK family protein, putative, expressed
LOC_Os03g16860	DnaK family protein, putative, expressed
LOC_Os06g39240	endothelial differentiation-related factor 1, putative, expressed
LOC_Os04g38400	ethylene-insensitive 3, putative, expressed
LOC_Os03g08040	expressed protein
LOC_Os12g05529	expressed protein
LOC_Os06g01820	expressed protein
LOC_Os06g02320	expressed protein
LOC_Os06g09550	expressed protein
LOC_Os08g41360	expressed protein
LOC_Os03g60760	expressed protein
LOC_Os03g04080	expressed protein
LOC_Os07g47840	expressed protein
LOC_Os05g38280	expressed protein
LOC_Os02g26470	expressed protein
LOC_Os11g29810	expressed protein
LOC_Os09g32095	expressed protein
LOC_Os11g32890	expressed protein
LOC_Os01g12460	expressed protein
LOC_Os01g68960	expressed protein
LOC_Os02g19410	expressed protein
LOC_Os08g01370	expressed protein
LOC_Os11g31740	expressed protein
LOC_Os08g34500	expressed protein
LOC_Os04g44100	expressed protein
LOC_Os05g35970	expressed protein
LOC_Os02g04860	expressed protein
LOC_Os03g13450	expressed protein
LOC_Os03g16460	expressed protein
LOC_Os07g16364	expressed protein
LOC_Os08g40910	expressed protein
LOC_Os08g02460	expressed protein
LOC_Os04g32580	expressed protein
LOC_Os03g38500	expressed protein
LOC_Os04g57739	expressed protein
LOC_Os03g08000	expressed protein
LOC_Os03g15720	expressed protein
LOC_Os02g15930	expressed protein
LOC_Os08g39150	expressed protein
LOC_Os07g07550	galactose-1-phosphate uridyl transferase, putative, expressed
LOC_Os06g11610	heat shock 22 kDa protein, mitochondrial precursor, putative, expressed
LOC_Os02g52150	heat shock 22 kDa protein, mitochondrial precursor, putative, expressed
LOC_Os05g44340	heat shock protein 101, putative, expressed
LOC_Os03g56540	heat shock protein DnaJ, putative, expressed
LOC_Os06g09560	heat shock protein DnaJ, putative, expressed
LOC_Os02g54130	heat shock protein DnaJ, putative, expressed
LOC_Os04g45480	heat shock protein STI, putative, expressed
LOC_Os02g43020	heat shock protein STI, putative, expressed
LOC_Os04g01740	heat shock protein, putative, expressed
LOC_Os08g39140	heat shock protein, putative, expressed
LOC_Os04g48030	heat stress transcription factor B-1, putative, expressed
LOC_Os10g28340	heat stress transcription factor, putative, expressed
LOC_Os03g06080	heavy metal-associated domain containing protein, expressed
LOC_Os10g37640	HIT zinc finger domain containing protein, expressed
LOC_Os06g36930	HSF-type DNA-binding domain containing protein, expressed
LOC_Os08g43334	HSF-type DNA-binding domain containing protein, expressed
LOC_Os03g12370	HSF-type DNA-binding domain containing protein, expressed
LOC_Os03g53340	HSF-type DNA-binding domain containing protein, expressed
LOC_Os09g35790	HSF-type DNA-binding domain containing protein, expressed
LOC_Os02g48140	hsp20/alpha crystallin family protein, putative, expressed
LOC_Os01g04340	hsp20/alpha crystallin family protein, putative, expressed
LOC_Os01g04360	hsp20/alpha crystallin family protein, putative, expressed
LOC_Os06g14240	hsp20/alpha crystallin family protein, putative, expressed
LOC_Os11g13980	hsp20/alpha crystallin family protein, putative, expressed
LOC_Os02g54140	hsp20/alpha crystallin family protein, putative, expressed
LOC_Os03g16040	hsp20/alpha crystallin family protein, putative, expressed
LOC_Os04g36750	hsp20/alpha crystallin family protein, putative, expressed
LOC_Os03g16030	hsp20/alpha crystallin family protein, putative, expressed
LOC_Os03g16020	hsp20/alpha crystallin family protein, putative, expressed
LOC_Os01g04370	hsp20/alpha crystallin family protein, putative, expressed
LOC_Os03g14180	hsp20/alpha crystallin family protein, putative, expressed
LOC_Os03g15960	hsp20/alpha crystallin family protein, putative, expressed
LOC_Os04g31200	hypothetical protein
LOC_Os11g31060	IQ calmodulin-binding and BAG domain containing protein, putative, expressed
LOC_Os01g01610	IscA-like iron-sulfur assembly protein, mitochondrial precursor, putative, expressed
LOC_Os10g42190	leucine rich repeat containing protein, expressed
LOC_Os05g23250	Leucine Rich Repeat family protein, expressed
LOC_Os12g41980	lipase class 3 family protein, putative, expressed
LOC_Os11g01875	lipase-related, putative, expressed
LOC_Os01g67420	lipase, putative, expressed
LOC_Os03g50130	microsomal glutathione S-transferase 3, putative, expressed
LOC_Os02g38386	NBS-LRR disease resistance protein, putative, expressed
LOC_Os03g53750	nuclear prelamin A recognition factor, putative, expressed
LOC_Os08g09690	nuclear transcription factor Y subunit, putative, expressed
LOC_Os02g33230	nucleoside-diphosphate-sugar epimerase, putative, expressed
LOC_Os04g14680	OsAPx3 - Peroxisomal Ascorbate Peroxidase encoding gene 5,8, expressed
LOC_Os01g56710	OsFBDUF6 - F-box and DUF domain containing protein, expressed
LOC_Os06g13850	OsFBX193 - F-box domain containing protein, expressed
LOC_Os07g37400	OsFBX257 - F-box domain containing protein, expressed
LOC_Os02g49840	OsMADS57 - MADS-box family gene with MIKCc type-box, expressed
LOC_Os01g18100	OsRhmbd3 - Putative Rhomboid homologue, expressed
LOC_Os01g67040	OsRhmbd5 - Putative Rhomboid homologue, expressed
LOC_Os08g39560	OTU-like cysteine protease family protein, putative, expressed
LOC_Os02g28980	peptidyl-prolyl isomerase, putative, expressed
LOC_Os04g28420	peptidyl-prolyl isomerase, putative, expressed
LOC_Os08g41390	peptidyl-prolyl isomerase, putative, expressed
LOC_Os08g44330	peptidylprolyl isomerase domain and WD repeat-containing protein 1, putative, expressed
LOC_Os06g46900	phosphosulfolactate synthase-related protein, putative, expressed
LOC_Os02g03320	plant neutral invertase domain containing protein, expressed
LOC_Os03g49430	pre-mRNA-splicing factor, putative, expressed
LOC_Os07g49470	protein kinase APK1B, chloroplast precursor, putative, expressed
LOC_Os05g38270	regulator of chromosome condensation, putative, expressed
LOC_Os01g62810	regulator of chromosome condensation, putative, expressed
LOC_Os05g03910	RNA polymerase II-associated protein 3, putative, expressed
LOC_Os03g15890	RNA recognition motif containing protein, expressed
LOC_Os07g36490	RNA recognition motif containing protein, putative, expressed
LOC_Os02g40900	RNA recognition motif containing protein, putative, expressed
LOC_Os03g25770	RNA recognition motif containing protein, putative, expressed
LOC_Os04g41910	RNA recognition motif containing protein, putative, expressed
LOC_Os07g43950	RNA recognition motif containing protein, putative, expressed
LOC_Os01g55270	SGS domain containing protein, expressed
LOC_Os05g37450	starch binding domain containing protein, putative, expressed
LOC_Os03g58170	stem-specific protein TSJT1, putative, expressed
LOC_Os05g05940	stress-related protein, putative, expressed
LOC_Os02g56900	thioredoxin family protein, putative, expressed
LOC_Os07g08840	thioredoxin, putative, expressed
LOC_Os03g53400	transmembrane BAX inhibitor motif-containing protein, putative, expressed
LOC_Os08g01350	transmembrane protein 18, putative, expressed
LOC_Os06g30970	ubiquitin-conjugating enzyme, putative, expressed
LOC_Os01g07530	uncharacterized glycosyltransferase, putative, expressed
LOC_Os08g38370	zinc finger C-x8-C-x5-C-x3-H type family protein, expressed
LOC_Os07g43740	zinc finger, C3HC4 type domain containing protein, expressed
LOC_Os05g41530	ZOS5-11 - C2H2 zinc finger protein, expressed

## Sheet: Table S5
Table S5. Polymorphic regions in OsbZIP50 identified from 3000 rice genome project database (https://snp-seek.irri.org/)
Accession	ASSAY ID	ACCESSION	SUBPOPULATION	25039774	25039815	25039865	25039975	25040061	25040079	25040141	25040407	25040454	25040527	25040537	25040566	25040591	25040630	25040741	25040802	25040813	25040907	25040940	25040955	25040975	25040993	25041002	25041054	25041065	25041085	25041120	25041180	25041202	25041209	25041268	25041286	25041287	25041298	25041331	25041340	25041381	25041395	25041414	25041530	25041532	25041661	25041764	25042087	25042532	25042727
JAPONICA NIPPONBARE ALLELES				G	G	A	G	C	T	G	G	C	G	G	T	G	A	C	G	C	A	A	C	C	C	T	G	G	A	G	C	T	C	C	G	G	G	T	G	C	C	G	T	C	T	C	C	A	G
MSU7 EFFECTS (cds-Non-synonymous/cds-Synonymous/Cds/3'UTR/5'UTR/Exon/splice Acceptor/splice Donor/Gene-intron/Promoter)				promoter_variant	promoter_variant	promoter_variant																																					promoter_variant	promoter_variant	promoter_variant	promoter_variant	missense_variant	gene_variant	gene_variant
ARC 10497::[IRIS 313-8813]	IRIS 313-8813	IRGC 117425	aro	G	G	G	A	A	T	G	A	C	G	G	T	C	C	T	A	C	G	G	G	C	T	C	A	G	G	G	C	T	T	T	A	A	G	T	A	T	T	G	T	A	C	G	T	G	G
JABOR SAIL::IRGC 66831-1::[IRIS 313-8410]	IRIS 313-8410	IRGC 121618	aus	G	G	G	A	A	T	G	A	C		G	T	C	C	T	A	C	G	G	G	C	T	C	A	G	G	G	C	T	T	T	A	A	G	T	A	T	T	G	T	A	C	G	T	G	G
HODARAWALA::IRGC 67631-1::[IRIS 313-10020]	IRIS 313-10020	IRGC 120968	aus	G	G	G	A	A	T	G	A	C	G	G	T	C	C	T	A	C	G	G	G	C	T	C	A	G	G	G	C	T	T	T	A	A	G	T	A	T	T	G	T	A	C	G	T	G	G
KURULU WEE (WHITE)::IRGC 66518-1::[IRIS 313-8342]	IRIS 313-8342	IRGC 121029	aus	G	G	G	A	A	T	G	A	C	G	G	T	C	C	T	A	C	G	G	G	C	T	C	A	G	G	G	C	T	T	T	A	A	G	T	A	T	T	G	T	A	C	G	T	G	G
NOROI::IRGC 31611-1::[IRIS 313-8864]	IRIS 313-8864	IRGC 121069	aus	G	G	G	A	A	T	G	A	C	G	G	T	C	C	T	A	C	G	G	G	C	T	C	A	G	G	G	C	T	T	T	A	A	G	T	A	T	T	G	T	A	C	G	T	G	G
JAMBALI::IRGC 73101-1::[IRIS 313-9449]	IRIS 313-9449	IRGC 120996	aus	G	G	G	A	A	T	G	A	C	G	G	T	C	C	T	A	C	G	G	G	C	T	C	A		G	G	C	T	T	T	A	A	G	T	A	T	T	G	T	A	C	G	T	G	G
SOLAY GHAT::IRGC 73121-1::[IRIS 313-9695]	IRIS 313-9695	IRGC 131919	aus	G	G	G	A	A	T	G	A	C	G	G	T	C	C	T	A	C	G	G	G	C	T	C	A	G	G	G	C	T	T	T	A	A	G	T	A	T	T	G	T	A	C	G	T	G	G
KURULUTUDU::IRGC 36304-1::[IRIS 313-8925]	IRIS 313-8925	IRGC 125813	ind2	G	G	G	A	A	T	G	A	C	G	G	T	C	C	T	A	C	G	G	G	C	T	C	A	G	G	G	C	T	T	T	A	A	G	T	A	T	T	G	T	A	C	G	T	G	G
GALWAKA HANDERAN::IRGC 31381-1::[IRIS 313-9256]	IRIS 313-9256	IRGC 125746	indx	G	G	G	A	A	T	G	A	C	G	G	T	C	C	T	A	C	G	G	G	C	T	C	A	G	G	G	C	T	T	T	A	A	G	T	A	T	T	G	T	A	C	G	T	G	G
BADUIE::IRGC 53715-1::[IRIS 313-9403]	IRIS 313-9403	IRGC 125666	ind2	G	G	G	A	A	T	G	A	C	G	G	T	C	C	T	A	C	G	G	G	C	T	C	A	G	G	G	C	T	T	T	A	A	G	T	A	T	T	G	T	A	C	G	T	G	G
MAKALIOKA STANDARD::IRGC 12768-1::[IRIS 313-8595]	IRIS 313-8595	IRGC 126240	ind2	G	G	G	A	A	T	G	A	C	G	G	T	C	C	T	A	C	G	G	G	C	T	C	A	G	G	G	C	T	T	T	A	A	G	T	A	T	T	G	T	A	C	G	T	G	G
ARC 15845::IRGC 42151-1::[IRIS 313-9619]	IRIS 313-9619		indx	G	G	G	A	A	T	G	A	C	G	G	T	C	C	T	A	C	G	G	G	C	T	C	A	G	G	G	C	T	T	T	A	A	G	T	A	T	T	G	T	A	C	G	T	G	G
IR 73690-7-2-1-1-3-2-2-1::IRGC 117384-1::[IRIS 313-10380]	IRIS 313-10380	IRGC 125981	aus	G	G	G	A	A	T	G	A	C	G	G	T	C	C	T	A	C	G	G	G	C	T	C	A	G	G	G	C	T	T	T	A	A	G	T	A	T	T	G	T	A	C	G	T	G	G
TAMASHIRO HIKARI::IRGC 74534-1::[IRIS 313-10077]	IRIS 313-10077	IRGC 125917	indx	G	G	G	A	A	T	G	A	C	G	G	T	C	C	T	A	C	G	G	G	C	T	C	A	G	G	G	C	T	T	T	A	A	G	T	A	T	T	G	T	A	C	G	T	G	G
CIPPI::IRGC 52415-1::[IRIS 313-11455]	IRIS 313-11455	IRGC 128268	aus	G	G	G	A	A	T	G	A	C	G	G	T	C	C	T	A	C	G	G	G	C	T	C	A	G	G	G	C	T	T	T	A	A	G	T	A	T	T	G	T	A	C	G	T	G	G
UPRH 33::IRGC 61505-1::[IRIS 313-11617]	IRIS 313-11617	IRGC 128495	aus	G	G	G	A	A	T	G	A	C	G	G	T	C	C	T	A	C	G	G	G	C	T	C	A	G	G	G	C	T	T	T	A	A	G	T	A	T	T	G	T	A	C	G	T	G	G
GUDURA::IRGC 61955-1::[IRIS 313-11626]	IRIS 313-11626	IRGC 127395	aro	G	G	G	A	A	T	G	A	C	G	G	T	C	C	T	A	C	G	G	G	C	T	C	A	G	G	G	C	T	T	T	A	A	G	T	A	T	T	G	T	A	C	G	T	G	G
JADO::IRGC 61966-1::[IRIS 313-11627]	IRIS 313-11627	IRGC 127448	aro	G	G	G	A	A	T	G	A	C	G	G	T	C	C	T	A	C	G	G	G	C	T	C	A	G	G	G	C	T	T	T	A	A	G	T	A	T	T	G	T	A	C	G	T	G	G
NCS 271 A::IRGC 62216-1::[IRIS 313-11636]	IRIS 313-11636	IRGC 127654	aus	G	G	G	A	A	T	G	A	C	G	G	T	C	C	T	A	C	G	G	G	C	T	C	A	G	G	G	C	T	T	T	A	A	G	T	A	T	T	G	T	A	C	G	T	G	G
CHUNDI::IRGC 67486-1::[IRIS 313-11737]	IRIS 313-11737	IRGC 127283	aus	G	G	G	A	A	T	G	A	C	G	G	T	C	C	T	A	C	G	G	G	C	T	C	A	G	G	G	C	T	T	T	A	A	G	T	A	T	T	G	T	A	C	G	T	G	G
19::IRGC 70786-1::[IRIS 313-11821]	IRIS 313-11821	IRGC 127096	ind2	G	G	G	A	A	T	G	A	C	G	G	T	C	C	T	A	C	G	G	G	C	T	C	A	G	G	G	C	T	T	T	A	A	G	T	A	T	T	G	T	A	C	G	T	G	G
TSY MILA RO::IRGC 97233-1::[IRIS 313-12282]	IRIS 313-12282	IRGC 132302	indx	G	G	G	A	A	T	G	A	C	G	G	T	C	C	T	A	C	G	G	G	C	T	C	A	G	G	G	C	T	T	T	A	A	G	T	A	T	T	G	T	A	C	G	T	G	G
MATHOLUWA::IRGC 8901-1::[IRIS 313-10609]	IRIS 313-10609	IRGC 127612	indx	G	G	G	A	A	T	G	A	C	G	G	T	C	C	T	A	C	G	G	G	C	T	C	A	G	G	G	C	T	T	T	A	A	G	T	A	T	T	G	T	A	C	G	T	G	G
SIDALI::IRGC 9567-1::[IRIS 313-10623]	IRIS 313-10623	IRGC 127804	aus	G	G	G	A	A	T	G	A	C	G	G	T	C	C	T	A	C	G	G	G	C	T	C	A	G	G	G	C	T	T	T	A	A	G	T	A	T	T	G	T	A	C	G	T	G	G
DEVARASI::IRGC 16173-1::[IRIS 313-10734]	IRIS 313-10734	IRGC 127315	aus	G	G	G	A	A	T	G	A	C	G	G	T	C	C	T	A	C	G	G	G	C	T	C	A	G	G	G	C	T	T	T	A	A	G	T	A	T	T	G	T	A	C	G	T	G	G
ARC 10145::IRGC 20744-1::[IRIS 313-10854]	IRIS 313-10854	IRGC 127127	aus	G	G	G	A	A	T	G	A	C	G	G	T	C	C	T	A	C	G	G	G	C	T	C	A	G	G	G	C	T	T	T	A	A	G	T	A	T	T	G	T	A	C	G	T	G	G
ARC 11276::IRGC 21278-1::[IRIS 313-10861]	IRIS 313-10861	IRGC 127134	aus	G	G	G	A	A	T	G	A	C	G	G	T	C	C	T	A	C	G	G	G	C	T	C	A	G	G	G	C	T	T	T	A	A	G	T	A	T	T	G	T	A	C	G	T	G	G
ARC 11777::IRGC 21639-1::[IRIS 313-10871]	IRIS 313-10871	IRGC 127139	aus	G	G	G	A	A	T	G	A	C	G	G	T	C	C	T	A	C	G	G	G	C	T	C	A	G	G	G	C	T	T	T	A	A	G	T	A	T	T	G	T	A	C	G	T	G	G
LAKHSMI DIGHA::IRGC 26390-2::[IRIS 313-10976]	IRIS 313-10976	IRGC 132348	aus	G	G	G	A	A	T	G	A	C	G	G	T	C	C	T	A	C	G	G	G	C	T	C	A	G	G	G	C	T	T	T	A	A	G	T	A	T	T	G	T	A	C	G	T	G	G
CHAKILA::IRGC 27540-1::[IRIS 313-11014]	IRIS 313-11014	IRGC 127253	aus	G	G	G	A	A	T	G	A	C	G	G	T	C	C	T	A	C	G	G	G	C	T	C	A	G	G	G	C	T	T	T	A	A	G	T	A	T	T	G	T	A	C	G	T	G	G
JHONA 101::IRGC 27976-1::[IRIS 313-11027]	IRIS 313-11027	IRGC 127454	aus	G	G	G	A	A	T	G	A	C	G	G	T	C	C	T	A	C	G	G	G	C	T	C	A	G	G	G	C	T	T	T	A	A	G	T	A	T	T	G	T	A	C	G	T	G	G
ZIRA SHAHI::IRGC 28327-1::[IRIS 313-11035]	IRIS 313-11035	IRGC 128513	admix	G	G	G	A	A	T	G	A	C	G	G	T	C	C	T	A	C	G	G	G	C	T	C	A	G	G	G	C	T	T	T	A	A	G	T	A	T	T	G	T	A	C	G	T	G	G
AUS 449::IRGC 29230-1::[IRIS 313-11061]	IRIS 313-11061	IRGC 127190	aus	G	G	G	A	A	T	G	A	C	G	G	T	C	C	T	A	C	G	G	G	C	T	C	A	G	G	G	C	T	T	T	A	A	G	T	A	T	T	G	T	A	C	G	T	G	G
BAZAIL 975::IRGC 32816-2::[IRIS 313-11123]	IRIS 313-11123	IRGC 127990	aus	G	G	G	A	A	T	G	A	C	G	G	T	C	C	T	A	C	G	G	G	C	T	C	A	G	G	G	C	T	T	T	A	A	G	T	A	T	T	G	T	A	C	G	T	G	G
PAIZ AMBARBU::IRGC 36179-1::[IRIS 313-11189]	IRIS 313-11189	IRGC 128424	admix	G	G	G	A	A	T	G	A	C	G	G	T	C	C	T	A	C	G	G	G	C	T	C	A	G	G	G	C	T	T	T	A	A	G	T	A	T	T	G	T	A	C	G	T	G	G
ARC 15129::IRGC 41938-1::[IRIS 313-11277]	IRIS 313-11277	IRGC 127157	aus	G	G	G	A	A	T	G	A	C	G	G	T	C	C	T	A	C	G	G	G	C	T	C	A	G	G	G	C	T	T	T	A	A	G	T	A	T	T	G	T	A	C	G	T	G	G
ARC 14756::IRGC 41736-1::[IRIS 313-11272]	IRIS 313-11272	IRGC 127153	aus	G	G	G	A	A	T	G	A	C	G	G	T	C	C	T	A	C	G	G	G	C	T	C	A	G	G	G	C	T	T	T	A	A	G	T	A	T	T	G	T	A	C	G	T	G	G
CN 44-40-7::IRGC 45368-1::[IRIS 313-11355]	IRIS 313-11355	IRGC 127286	indx	G	G	G	A	A	T	G	A	C	G	G	T	C	C	T	A	C	G	G	G	C	T	C	A	G	G	G	C	T	T	T	A	A	G	T	A	T	T	G	T	A	C	G	T	G	G
PTB33::[CX157]	CX157	IRGC 136025	indx	G	G	G	A	A	T	G	A	C	G	G	T	C	C	T	A	C	G	G	G	C	T	C	A	G	G	G	C	T	T	T	A	A	G	T	A	T	T	G	T	A	C	G	T	G	G
CHANDARHAT::IRGC 25845-1::[IRIS 313-9368]	IRIS 313-9368	IRGC 121605	aus	G	G	G	A	A	T	G	A	C	G	G	T	C	C	C/T	A	C	G	G	G	C	T	C	A	G	G	G	C	T	T	T	A	A	G	T	A	T	T	G	T	A	C	G	T	G	G
PODI HEENATI::IRGC 36345-1::[IRIS 313-9636]	IRIS 313-9636	IRGC 121473	aus	G	G	A/G	A	A	T	G	A	C	G	G	T	C	C	T	A	C	G	G	G	C	T	C	A	G	G	G	C	T	T	T	A	A	G	T	A	T	T	G	T	A	C	G	T	G	G
TAK::IRGC 73124-1::[IRIS 313-8655]	IRIS 313-8655	IRGC 121582	aus	G	G	G	A	A	T	G	A	C	G	G	T	C	C	C/T	A	C	G	G	G	C	T	C	A	G	G	G	C	T	T	T	A	A	G	T	A	T	T	G	T	A	C	G	T	G	G
LALSAITA::IRGC 43915-1::[IRIS 313-8789]	IRIS 313-8789	IRGC 121036	aus	G	G	G	A	A	T	G	A	C	G	G	T	C	C	C/T	A	C	G	G	G	C	T	C	A	G	G	G	C	T	T	T	A	A	G	T	A	T	T	G	T	A	C	G	T	G	G
KITRANA 1007::IRGC 68517-1::[IRIS 313-10026]	IRIS 313-10026	IRGC 125804	ind2	G	G	G	A	A	T	G	G/A	C	G	G	T	C	C	T	A	C	G	G	G	C	T	C	A	G	G	G	C	T	T	T	A	A	G	T	A	T	T	G	T	A	C	G	T	G	G
KAMJA::IRGC 62171-1::[IRIS 313-8302]	IRIS 313-8302	IRGC 126116	admix	G	G	G	A	A	T	G	G/A	C	G	G	T	C	C	T	A	C	G	G	G	C	T	C	A	G	G	G	C	T	T	T	A	A	G	T	A	T	T	G	T	A	C	G	T	G	G
LOCAL BHAT::IRGC 52343-1::[IRIS 313-11452]	IRIS 313-11452	IRGC 127571	aus	G	G	A/G	A	A	T	G	A	C	G	G	T	C	C	T	A	C	G	G	G	C	T	C	A	G	G	G	C	T	T	T	A	A	G	T	A	T	T	G	T	A	C	G	T	G	G
KALIPINCH::IRGC 53271-1::[IRIS 313-11476]	IRIS 313-11476	IRGC 128329	aus	G	G	G	A	A	T	G	A	C	G	G	T	C	C	C/T	A	C	G	G	G	C	T	C	A	G	G	G	C	T	T	T	A	A	G	T	A	T	T	G	T	A	C	G	T	G	G
KANPURI::IRGC 53278-1::[IRIS 313-11477]	IRIS 313-11477	IRGC 127489	aus	G	G	G	A	C/A	T	G	A	C	G	G	T	C	C	T	A	C	G	G	G	C	T	C	A	G	G	G	C	T	T	T	A	A	G	T	A	T	T	G	T	A	C	G	T	G	G
BONGEZA::IRGC 53483-1::[IRIS 313-11482]	IRIS 313-11482	IRGC 127234	aus	G	G	G	A	C/A	T	G	A	C	G	G	T	C	C	T	A	C	G	G	G	C	T	C	A	G	G	G	C	T	T	T	A	A	G	T	A	T	T	G	T	A	C	G	T	G	G
SIRHANTI::IRGC 53930-1::[IRIS 313-11492]	IRIS 313-11492	IRGC 127813	aus	G	G	G	A	A	T	G	A	C	G	G	T	C	C	C/T	A	C	G	G	G	C	T	C	A	G	G	G	C	T	T	T	A	A	G	T	A	T	T	G	T	A	C	G	T	G	G
MALCHI::IRGC 61004-1::[IRIS 313-11602]	IRIS 313-11602	IRGC 127597	aus	G	G	G	A	A	T	G	A	C	G	G	T	C	C	C/T	A	C	G	G	G	C	T	C	A	G	G	G	C	T	T	T	A	A	G	T	A	T	T	G	T	A	C	G	T	G	G
UPRH 197::IRGC 61641-1::[IRIS 313-11620]	IRIS 313-11620	IRGC 127876	aus	G	G	A/G	A	A	T	G	A	C	G	G	T	C	C	T	A	C	G	G	G	C	T	C	A	G	G	G	C	T	T	T	A	A	G	T	A	T	T	G	T	A	C	G	T	G	G
GORA DHAN 2::IRGC 66269-1::[IRIS 313-11712]	IRIS 313-11712	IRGC 127389	aus	G	G	A/G	A	A	T	G	A	C	G	G	T	C	C	T	A	C	G	G	G	C	T	C	A	G	G	G	C	T	T	T	A	A	G	T	A	T	T	G	T	A	C	G	T	G	G
KALIBAJARI::IRGC 67718-1::[IRIS 313-11742]	IRIS 313-11742	IRGC 127480	aus	G	G	A/G	A	A	T	G	A	C	G	G	T	C	C	T	A	C	G	G	G	C	T	C	A	G	G	G	C	T	T	T	A	A	G	T	A	T	T	G	T	A	C	G	T	G	G
BUTNAPAR::IRGC 74734-1::[IRIS 313-11917]	IRIS 313-11917	IRGC 127241	aus	G	G	G	A	A	T	G	A	C	G	G	T	C	C	C/T	A	C	G	G	G	C	T	C	A	G	G	G	C	T	T	T	A	A	G	T	A	T	T	G	T	A	C	G	T	G	G
KANGRI::IRGC 73104-1::[IRIS 313-11888]	IRIS 313-11888	IRGC 127488	aus	G	G	A/G	A	A	T	G	A	C	G	G	T	C	C	T	A	C	G	G	G	C	T	C	A	G	G	G	C	T	T	T	A	A	G	T	A	T	T	G	T	A	C	G	T	G	G
SETYA::IRGC 88654-1::[IRIS 313-12183]	IRIS 313-12183	IRGC 127796	aus	G	G	A/G	A	A	T	G	A	C	G	G	T	C	C	T	A	C	G	G	G	C	T	C	A	G	G	G	C	T	T	T	A	A	G	T	A	T	T	G	T	A	C	G	T	G	G
VARY 5000 FOTSY::IRGC 97235-1::[IRIS 313-12283]	IRIS 313-12283	IRGC 127884	indx	G	G	G	A	A	T	G	A	C	G	G	T	C	C	T	A	C	G	G	C/G	C	T	C	A	G	G	G	C	T	T	T	A	A	G	T	A	T	T	G	T	A	C	G	T	G	G
ARC 7336::IRGC 20606-1::[IRIS 313-10852]	IRIS 313-10852	IRGC 127169	aus	G	G	A/G	A	A	T	G	A	C	G	G	T	C	C	T	A	C	G	G	G	C	T	C	A	G	G	G	C	T	T	T	A	A	G	T	A	T	T	G	T	A	C	G	T	G	G
ARC 11822::IRGC 21677-1::[IRIS 313-10873]	IRIS 313-10873	IRGC 127140	aus	G	G	G	A	A	T	G	A	C	G	G	T	C	C	C/T	A	C	G	G	G	C	T	C	A	G	G	G	C	T	T	T	A	A	G	T	A	T	T	G	T	A	C	G	T	G	G
ARC 12067::IRGC 21881-1::[IRIS 313-10876]	IRIS 313-10876	IRGC 127142	aus	G	G	A/G	A	A	T	G	A	C	G	G	T	C	C	T	A	C	G	G	G	C	T	C	A	G	G	G	C	T	T	T	A	A	G	T	A	T	T	G	T	A	C	G	T	G	G
INDIA DULAR (NO ORDEM 7)::IRGC 26070-1::[IRIS 313-10969]	IRIS 313-10969	IRGC 127430	aus	G	G	A/G	A	A	T	G	A	C	G	G	T	C	C	T	A	C	G	G	G	C	T	C	A	G	G	G	C	T	T	T	A	A	G	T	A	T	T	G	T	A	C	G	T	G	G
BOTESWAR 2::IRGC 27536-1::[IRIS 313-11013]	IRIS 313-11013	IRGC 127236	aus	G	G	G	A	A	T	G	A	C	G	G	T	C	C	C/T	A	C	G	G	G	C	T	C	A	G	G	G	C	T	T	T	A	A	G	T	A	T	T	G	T	A	C	G	T	G	G
LOROI::IRGC 27567-1::[IRIS 313-11017]	IRIS 313-11017	IRGC 128369	aus	G	G	A/G	A	A	T	G	A	C	G	G	T	C	C	T	A	C	G	G	G	C	T	C	A	G	G	G	C	T	T	T	A	A	G	T	A	T	T	G	T	A	C	G	T	G	G
SANTHI 206::IRGC 28215-1::[IRIS 313-11034]	IRIS 313-11034	IRGC 127786	aus	G	G	A/G	A	A	T	G	A	C	G	G	T	C	C	T	A	C	G	G	G	C	T	C	A	G	G	G	C	T	T	T	A	A	G	T	A	T	T	G	T	A	C	G	T	G	G
AUS 171::IRGC 29004-1::[IRIS 313-11048]	IRIS 313-11048	IRGC 127178	aus	G	G	A/G	A	A	T	G	A	C	G	G	T	C	C	T	A	C	G	G	G	C	T	C	A	G	G	G	C	T	T	T	A	A	G	T	A	T	T	G	T	A	C	G	T	G	G
AUS 278::IRGC 29068-1::[IRIS 313-11052]	IRIS 313-11052	IRGC 127182	aus	G	G	G	G/A	A	T	G	A	C	G	G	T	C	C	T	A	C	G	G	G	C	T	C	A	G	G	G	C	T	T	T	A	A	G	T	A	T	T	G	T	A	C	G	T	G	G
RANRUWAN::IRGC 36360-1::[IRIS 313-11191]	IRIS 313-11191	IRGC 127763	aus	G	G	A/G	A	A	T	G	A	C	G	G	T	C	C	T	A	C	G	G	G	C	T	C	A	G	G	G	C	T	T	T	A	A	G	T	A	T	T	G	T	A	C	G	T	G	G
SONA AUS::IRGC 35160-1::[IRIS 313-11175]	IRIS 313-11175	IRGC 127821	aus	G	G	A/G	A	A	T	G	A	C	G	G	T	C	C	T	A	C	G	G	G	C	T	C	A	G	G	G	C	T	T	T	A	A	G	T	A	T	T	G	T	A	C	G	T	G	G
ARC 14150::IRGC 41435-2::[IRIS 313-11265]	IRIS 313-11265	IRGC 132242	aus	G	G	A/G	A	A	T	G	A	C	G	G	T	C	C	T	A	C	G	G	G	C	T	C	A	G	G	G	C	T	T	T	A	A	G	T	A	T	T	G	T	A	C	G	T	G	G
ARC 13544::IRGC 42743-1::[IRIS 313-11298]	IRIS 313-11298	IRGC 127152	aus	G	G	A/G	A	A	T	G	A	C	G	G	T	C	C	T	A	C	G	G	G	C	T	C	A	G	G	G	C	T	T	T	A	A	G	T	A	T	T	G	T	A	C	G	T	G	G
JHORA::IRGC 43862-1::[IRIS 313-11323]	IRIS 313-11323	IRGC 127455	aus		G	A/G	A	A	T	G	A	C	G	G	T	C	C	T	A	C	G	G	G	C	T	C	A	G	G	G	C	T	T	T	A	A	G	T	A	T	T	G	T	A	C	G	T	G	G
INANUPAN::IRGC 44461-2::[IRIS 313-11335]	IRIS 313-11335	IRGC 132339	ind2	G	G	G	A	A	T	G	A	C	G	G	T	C	C	C/T	A	C	G	G	G	C	T	C	A	G	G	G	C	T	T	T	A	A	G	T	A	T	T	G	T	A	C	G	T	G	G
SATHI::IRGC 46659-1::[IRIS 313-11371]	IRIS 313-11371	IRGC 127788	aus	G		A/G	A	A	T	G	A	C	G	G	T	C	C	T	A	C	G	G	G	C	T	C	A	G	G	G	C	T	T	T	A	A	G	T	A	T	T	G	T	A	C	G	T	G	G
BALA::[CX228]	CX228	IRGC 135836	indx	G	G	G	A	A	T	G	A	C	G	G	T	C	C	C/T	A	C	G	G	G	C	T	C	A	G	G	G	C	T	T	T	A	A	G	T	A	T	T	G	T	A	C	G	T	G	G
COLOMBIA XXI::G1::[IRIS 313-15908]	IRIS 313-15908	IRGC 126955	aus	G	G	G	G/A	A	T	G	A	C	G	G	T	C	C	C/T	A	C	G	G	G	C	T	C	A	G	G	G	C	T	T	T	A	A	G	T	A	T	T	G	T	A	C	G	T	G	G
KHARSU 80::IRGC 28016-1::[IRIS 313-8398]	IRIS 313-8398	IRGC 121022	aus	G	G	A/G	A	A	T	G	A	C	G	G	T	C	C	C/T	A	C	G	G	G	C	T	C	A	G	G	G	C	T	T	T	A	A	G	T	A	T	T	G	T	A	C	G	T	G	G
BATHURI::IRGC 25838-1::[IRIS 313-8963]	IRIS 313-8963	IRGC 120887	aus	G	G	G	A	A	T	G	G/A	C	G	G	T	C	C	C/T	A	C	G	G	G	C	T	C	A	G	G	G	C	T	T	T	A	A	G	T	A	T	T	G	T	A	C	G	T	G	G
DANGAR::IRGC 76296-1::[IRIS 313-9610]	IRIS 313-9610	IRGC 120927	aus	G	G	G	A	C/A	T	G	A	C	G	G	T	C	C	C/T	A	C	G	G	G	C	T	C	A	G	G	G	C	T	T	T	A	A	G	T	A	T	T	G	T	A	C	G	T	G	G
CHHOTE DHAN::[IRIS 313-8268]	IRIS 313-8268	IRGC 117446	aro	G	G	G	A	A	T	G	A	C	G	G	T	C	C	T	A	C	G	G	C/G	C	T	C	A	G	G	G	C	T	T	T	A	A	G	T	G/A	T	T	G	T	A	C	G	T	G	G
105::IRGC 40896-1::[IRIS 313-8783]	IRIS 313-8783	IRGC 126170	admix	G	G	G	A	A	T	G	A	C	G	G	T	C	C	T	A	C	G	G	G	C	T	C	A	G	G	G	C	T	T	T	A	A	G	T	A	T	T	G	T	A	C	G		G	G
STRAW 23-400::IRGC 38390-1::[IRIS 313-8822]	IRIS 313-8822		aus	G	G	A/G	A	A	T	G	A	C	G	G	T	C	C	C/T	A	C	G	G	G	C	T	C	A	G	G	G	C	T	T	T	A	A	G	T	A	T	T	G	T	A	C	G	T	G	G
KARAHANI::IRGC 52664-1::[IRIS 313-11458]	IRIS 313-11458	IRGC 128333	aus	G	G	A/G	A	A	T	G	A	C	G	G	T	C	C	C/T	A	C	G	G	G	C	T	C	A	G	G	G	C	T	T	T	A	A	G	T	A	T	T	G	T	A	C	G	T	G	G
LOCAL::IRGC 53300-1::[IRIS 313-11478]	IRIS 313-11478	IRGC 127572	ind2	G	G	A/G	A	A	T	G	A	C	G	G	T	C	C	T	A	C	G	G	G	C	T	C	A	G	G	G	C	T	T	T	A	A	G	T	A	T	T	G	T	A	C	G	T	A/G	G
AMAKOYALI::IRGC 60878-1::[IRIS 313-11595]	IRIS 313-11595	IRGC 128213	aus	G	G	G	A	A	T	G	A	C	G	G	T	C	C	C/T	A	C	G	G	G	C	T	C	A	G	G	G	C	T	T	T	A	A	G	T	A	T	T	G	T	A	C	G	T	A/G	G
UPRH 166::IRGC 61615-1::[IRIS 313-11619]	IRIS 313-11619	IRGC 127875	aus	G	G	A/G	A	A	T	G	A	C	G	G	T	C	C	C/T	A	C	G	G	G	C	T	C	A	G	G	G	C	T	T	T	A	A	G	T	A	T	T	G	T	A	C	G	T	G	G
TAIPEI 167::IRGC 65371-1::[IRIS 313-11698]	IRIS 313-11698	IRGC 128479	aro	G	G	G	A	A	T	G	A	C	G	G	T	C	C	T	A	C	G	G	G	C	T	C	A	G	G	G	C	T	T	T	G/A	A	G	T	G/A	T	T	G	T	A	C	G	T	G	G
KARANGI::IRGC 77128-1::[IRIS 313-11963]	IRIS 313-11963	IRGC 127491	aus	G	G	G	G/A	A	T	G	A	C	G	G	T	C	C	C/T	A	C	G	G	G	C	T	C	A	G	G	G	C	T	T	T	A	A	G	T	A	T	T	G	T	A	C	G	T	G	G
DODGUI::IRGC 6666-1::[IRIS 313-10543]	IRIS 313-10543	IRGC 128281	aus	G	G	G	A	A	T	G	A	C	G	G	T	C	C	T	A	C	G	G	G	C	T	C	A	G	G	G	C	T	T	T	A	A	G	T	A	T	T	G	T	A	C	G	T	G	G
T 21::IRGC 8892-1::[IRIS 313-10608]	IRIS 313-10608	IRGC 127832	aus	G	G	A/G	A	A	T	G	A	C	G	G	T	C	C	C/T	A	C	G	G	G	C	T	C	A	G	G	G	C	T	T	T	A	A	G	T	A	T	T	G	T	A	C	G	T	G	G
LAL SAR::IRGC 16185-1::[IRIS 313-10735]	IRIS 313-10735	IRGC 127546	aus	G	G	G	A	A	T	G	A	C	G	G	T	C	C	T	A	C	G	G	G	C	T	C	A	G	G	G	C	T	T	T	A	A	G	T		T	T	G	T	A	C	G	T	G	G
PANKHIRAJ::IRGC 24139-1::[IRIS 313-10930]	IRIS 313-10930	IRGC 127714	aus	G	G	A/G	A	C/A	T	G	A	C	G	G	T	C	C	T	A	C	G	G	G	C	T	C	A	G	G	G	C	T	T	T	A	A	G	T	A	T	T	G	T	A	C	G	T	G	G
421::IRGC 28458-1::[IRIS 313-11037]	IRIS 313-11037	IRGC 128211	aus	G	G	A/G	A	A	T	G	A	C	G	G	T	C	C	C/T	A	C	G	G	G	C	T	C	A	G	G	G	C	T	T	T	A	A	G	T	A	T	T	G	T	A	C	G	T	G	G
AUS 219::IRGC 29031-1::[IRIS 313-11049]	IRIS 313-11049	IRGC 127179	aus	G	G	G	A	C/A	T	G	A	C	G	G	T	C	C	C/T	A	C	G	G	G	C	T	C	A	G	G	G	C	T	T	T	A	A	G	T	A	T	T	G	T	A	C	G	T	G	G
BHAINSA MUNDARIYA::IRGC 60893-1::[IRIS 313-11596]	IRIS 313-11596	IRGC 127221	indx	G	G	G	A	A	T	G	A	C	G	G	T	C	C	C/T	A	C	G	G	C/G	C	T	C	A	G	G	G	C	T	T	T	A	A	G	T	G/A	T	T	G	T	A	C	G	T	G	G
MUDALIGA WEE::IRGC 74706-1::[IRIS 313-11916]	IRIS 313-11916	IRGC 128395	ind2	G	G	G	A	A	T	G	A	C	G	G	T	G/C	A/C	T	A	C	A/G	G	G	C	T	C	A	G	G	G	C	T	T	T	A	A	G	T	A	T	T	G	T	A	C	G	T	G	G
RATUA 81::IRGC 6829-1::[IRIS 313-10549]	IRIS 313-10549	IRGC 132039	aus	G	G	A/G	A	A	T	G	A	C	G	G	T	C	C	T	A	C	G	G	G	C	T	C	A	G	G	G	C	T	T	T	A	A	G	T	A	T	T	G	T	A	C	G	T		G
DV 2::IRGC 8806-1::[IRIS 313-10604]	IRIS 313-10604	IRGC 127347	aus	G	G	G	A	C/A	T	G	A	C	G	G	T	C	C	T	A	C	G		G	C	T	C	A	G	G	G	C	T	T	T	A	A	G	T	A	T	T	G	T	A	C	G	T	G	G
GHAIYA::IRGC 16286-1::[IRIS 313-10737]	IRIS 313-10737	IRGC 128297	aus	G	G	A/G	A	A	T	G	A	C	G	G	T	C	C	T	A	C	G	G	G	C	T	C	A	G	G	G	C	T	T	T	A	A	G	T	A	T	T	G	T	A	C	G	T	G	G
ARC 12021::IRGC 21837-1::[IRIS 313-10875]	IRIS 313-10875	IRGC 127141	aus	G	G	A/G	A	C/A	T	G	A	C	G	G	T	C	C	C/T	A	C	G	G	G	C	T	C	A	G	G	G	C	T	T	T	A	A	G	T	A	T	T	G	T	A	C	G	T	G	G
ARC 12124::IRGC 21929-1::[IRIS 313-10879]	IRIS 313-10879	IRGC 127145	admix	G	G	G	A	A	T	G	A	C	G	G	T	C	C	C/T	A	C	G	G	G	C	T	C	A	G	G	G	C	T	T	T	A	A	G	T	G/A	T	T	G	T	A	C	C/G	T	G	G
ARC 12559::IRGC 22148-2::[IRIS 313-10885]	IRIS 313-10885	IRGC 127942	indx	G	G	G	A	A	T	G	G/A	C	G	G	T	C	C	C/T	G/A	C	G	G	G	C	T	C	A	G	G	G	C	T	T	T	A	A	G	T	A	T	T	G	T	A	C	G	T	G	G
BHUT MURI::IRGC 34861-1::[IRIS 313-11166]	IRIS 313-11166	IRGC 127224	aus	G	G	A/G	A	A	T	G	A	C	G	G	T	C	C	T	A	C	G	G		C	T	C	A	G	G	G	C	T	T	T	A	A	G	T	A	T	T	G	T	A	C	G	T	G	G
ZACAODAO 13::[B049]	B049	IRGC 136086	aus	G	G	G	A	A	T	G	A	C	G	G	T	C	C	C/T	A	C	G	G	G	C	T	C	A	G	G	G	C	T	T	T	A	A	G	T	A	T	T	G	T	A	C	G	T	G	G
KETAN MENAH::IRGC 48733-1::[IRIS 313-10152]	IRIS 313-10152	IRGC 125798	trop	A	G	G	A	A	T	G	G	T	G	T	T	C	C	C	A	G	G	G	C	C	T	C	A	G	G	G	C	T	T	C	G	A	G	T	G	T	T	G	G	A	C	C	C	A	C
BANJANG::IRGC 44069-1::[IRIS 313-8626]	IRIS 313-8626	IRGC 126045	trop	A	G	G	A	A	T	G	G	T	G	T	T	C	C	C	A	G	G	G	C	C	T	C	A	G	G	G	C	T	T	C	G	A	G	T	G	T	T	G	G	A	C	C	C	A	C
LEKATAN::IRGC 71554-1::[IRIS 313-8894]	IRIS 313-8894	IRGC 126070	trop	A	G	G	A	A	T	G	G	T	G	T	T	C	C	C	A	G	G	G	C	C	T	C	A	G	G	G	C	T	T	C	G	A	G	T	G	T	T	G	G	A	C	C	C	A	C
DINORADO::IRTP 12568-C1::[IRIS 313-7876]	IRIS 313-7876		trop	A	G	G	A	A	T	G	G	T	G	T	T	C	C	C	A	G	G	G	C	C	T	C	A	G	G	G	C	T	T	C	G	A	G		G	T	T	G	G	A	C	C	C	A	C
VARY MADINIKA 3566::GERVEX 8448-C1::[IRIS 313-7994]	IRIS 313-7994	IRGC 122277	trop	A	G	G	A	A	T	G	G	T	G	T	T	C	C	C	A	G	G	G	C	C	T	C	A	G	G	G	C	T	T	C	G	A	G	T	G	T	T	G	G	A	C	C	C	A	C
CARAWI::IRGC 52887-1::[IRIS 313-11464]	IRIS 313-11464	IRGC 128254	trop	A	G	G	A	A	T	G	G	T	G	T	T	C	C	C	A	G	G	G	C	C	T	C	A	G	G	G	C	T	T	C	G	A	G	T	G	T	T	G	G	A	C	C	C	A	C
BENGALI VAKAHANA 1448::IRGC 68370-1::[IRIS 313-11756]	IRIS 313-11756	IRGC 131970	trop	A	G	G	A	A	T	G	G	T	G	T	T	C	C	C	A	G	G	G	C	C	T	C	A	G	G	G	C	T	T	C	G	A	G	T	G	T	T	G	G	A	C	C	C	A	C
KOMPIT::IRGC 73716-1::[IRIS 313-11903]	IRIS 313-11903	IRGC 128351	trop	A	G	G	A	A	T	G	G	T	G	T	T	C	C	C	A	G	G	G	C	C	T	C	A	G	G	G	C	T	T	C	G	A	G	T	G	T	T	G	G	A	C	C	C	A	C
GILINGAN MARANGRAS::IRGC 75213-1::[IRIS 313-11929]	IRIS 313-11929	IRGC 127385	trop	A	G	G	A	A	T	G	G	T	G	T	T	C	C	C	A	G	G	G	C	C	T	C	A	G	G	G	C	T	T	C	G	A	G	T	G	T	T	G	G	A	C	C	C	A	C
PADI HANGIR::IRGC 79507-1::[IRIS 313-12006]	IRIS 313-12006	IRGC 132022	trop	A	G	G	A	A	T	G	G	T	G	T	T	C	C	C	A	G	G	G	C	C	T	C	A	G	G	G	C	T	T	C	G	A	G	T	G	T	T	G	G	A	C	C	C	A	C
PULUT KETAN::IRGC 82674-2::[IRIS 313-12068]	IRIS 313-12068	IRGC 132262	trop	A	G	G	A	A	T	G	G	T	G	T	T	C	C	C	A	G	G	G	C	C	T	C	A	G	G	G	C	T	T	C	G	A	G	T	G	T	T	G	G	A	C	C	C	A	C
PULUT MAS::IRGC 82676-1::[IRIS 313-12069]	IRIS 313-12069	IRGC 128438	trop	A	G	G	A	A	T	G	G	T	G	T	T	C	C	C	A	G	G	G	C	C	T	C	A	G	G	G	C	T	T	C	G	A	G	T	G	T	T	G	G	A	C	C	C	A	C
PARAI JALEY MASIK::IRGC 84215-1::[IRIS 313-12108]	IRIS 313-12108		trop	A	G	G	A	A	T	G	G	T	G	T	T	C	C	C	A	G	G	G	C	C	T	C	A	G	G	G	C	T	T	C	G	A	G	T	G	T	T	G	G	A	C	C	C	A	C
SEMENDANG::IRGC 93633-1::[IRIS 313-12241]	IRIS 313-12241	IRGC 127793	trop	A	G	G	A	A	T	G	G	T	G	T	T	C	C	C	A	G	G	G	C	C	T	C	A	G	G	G	C	T	T	C	G	A	G	T	G	T	T	G	G	A	C	C	C	A	C
PINAHULA::IRGC 93937-1::[IRIS 313-12244]	IRIS 313-12244	IRGC 128433	trop	A	G	G	A	A	T	G	G	T	G	T	T	C	C	C	A	G	G	G	C	C	T	C	A	G	G	G	C	T	T	C	G	A	G	T	G	T	T	G	G	A	C	C	C	A	C
MALAGKIT (ITIM)::IRGC 96124-1::[IRIS 313-12272]	IRIS 313-12272	IRGC 127594	trop	A	G	G	A	A	T	G	G	T	G	T	T	C	C	C	A	G	G	G	C	C	T	C	A	G	G	G	C	T	T	C	G	A	G	T	G	T	T	G	G	A	C	C	C	A	C
PADI MIAT (KECIL)::IRGC 97366-1::[IRIS 313-12285]	IRIS 313-12285	IRGC 135576	trop	A	G	G	A	A	T	G	G	T	G	T	T	C	C	C	A	G	G	G	C	C	T	C	A	G	G	G	C	T	T	C	G	A	G	T	G	T	T	G	G	A	C	C	C	A	C
PARAY QIKUG KABAYUH::IRGC 8059-1::[IRIS 313-10578]	IRIS 313-10578	IRGC 132028	trop	A	G	G	A	A	T	G	G	T	G	T	T	C	C	C	A	G	G	G	C	C	T	C	A	G	G	G	C	T	T	C	G	A	G	T	G	T	T	G	G	A	C	C	C	A	C
DL 5::IRGC 8593-1::[IRIS 313-10595]	IRIS 313-10595	IRGC 127327	aus	G	G	G	A	A	T	G	A	C	G	G	T	C	C	T	A	C	G	G	G	C			A	G	G	G	C	T	T	T	A	A	G	T	A	T	T	G	T	A	C	G	T	G	G
PADI ADONG DUMARAT::IRGC 14356-1::[IRIS 313-10703]	IRIS 313-10703	IRGC 128418	trop	A	G	G	A	A	T	G	G	T	G	T	T	C	C	C	A	G	G	G	C	C	T	C	A	G	G	G	C	T	T	C	G	A	G	T	G	T	T	G	G	A	C	C	C	A	C
MENDUNGAN::IRGC 18245-1::[IRIS 313-10794]	IRIS 313-10794	IRGC 127624	trop	A	G	G	A	A	T	G	G	T	G	T	T	C	C	C	A	G	G	G	C	C	T	C	A	G	G	G	C	T	T	C	G	A	G	T	G	T	T	G	G	A	C	C	C	A	C
TEKALAK::IRGC 25154-1::[IRIS 313-10949]	IRIS 313-10949	IRGC 127851	trop	A	G	G	A	A	T	G	G	T	G	T	T	C	C	C	A	G	G	G	C	C	T	C	A	G	G	G	C	T	T	C	G	A	G	T	G	T	T	G	G	A	C	C	C	A	C
PAEDAI SOBUDI::IRGC 27222-1::[IRIS 313-11001]	IRIS 313-11001	IRGC 128421	trop	A	G	G	A	A	T	G	G	T	G	T	T	C	C	C	A	G	G	G	C	C	T	C	A	G	G	G	C	T	T	C	G	A	G	T	G	T	T	G	G	A	C	C	C	A	C
ENGKABANG::IRGC 28694-2::[IRIS 313-11045]	IRIS 313-11045	IRGC 128039	trop	A	G	G	A	A	T	G	G	T	G	T	T	C	C	C	A	G	G	G	C	C	T	C	A	G	G	G	C	T	T	C	G	A	G	T	G	T	T	G	G	A	C	C	C	A	C
ZARBASAIL::IRGC 37346-1::[IRIS 313-11210]	IRIS 313-11210	IRGC 127911	aus	G	G	G	A	A	T	G	A	C	G	G	T	C	C	C/T	A	C	G	G		C	T	C	A	G	G	G	C	T	T	T	A	A	G	T	A	C/T	T	G	T	A	C	G	T	G	G
PADI BURIH::IRGC 44081-1::[IRIS 313-11328]	IRIS 313-11328	IRGC 127699	trop	A	G	G	A	A	T	G	G	T	G	T	T	C	C	C	A	G	G	G	C	C	T	C	A	G	G	G	C	T	T	C	G	A	G	T	G	T	T	G	G	A	C	C	C	A	C
LAWA AN::IRGC 44544-2::[IRIS 313-11337]	IRIS 313-11337	IRGC 132255	trop	A	G	G	A	A	T	G	G	T	G	T	T	C	C	C	A	G	G	G	C	C	T	C	A	G	G	G	C	T	T	C	G	A	G	T	G	T	T	G	G	A	C	C	C	A	C
TAMBU::IRGC 48932-1::[IRIS 313-11397]	IRIS 313-11397	IRGC 132044	trop	A	G	G	A	A	T	G	G	T	G	T	T	C	C	C	A	G	G	G	C	C	T	C	A	G	G	G	C	T	T	C	G	A	G	T	G	T	T	G	G	A	C	C	C	A	C
SIMUL KHURI::IRGC 35154-1::[IRIS 313-8771]	IRIS 313-8771	IRGC 121120	aus	G	G	A/G	A	A	T	G	A	C	G	G	T		C	T	A	C	G	G	G	C	T	C	A	G	G	G	C	T	T		A	A	G	T	A	T	T	G	T	A	C	G	T	G	G
RIMBUN::IRGC 43741-1::[IRIS 313-9239]	IRIS 313-9239	IRGC 126268	trop	A	G	G	G/A	A	T	G	G	T	G	T	T	C	C	C	A	G	G	G	C	C	T	C	A	G	G	G	C	T	T	C	G	A	G	T	G	T	T	G	G	A	C	C	C	A	C
LASAT PUTIH::IRGC 44076-1::[IRIS 313-8955]	IRIS 313-8955	IRGC 126231	trop	G/A	G	G	A	A	T	G	G	T	G	T	T	C	C	C	A	G	G	G	C	C	T	C	A	G	G	G	C	T	T	C	G	A	G	T	G	T	T	G	G	A	C	C	C	A	C
KENDINGA 5 (H)::IRGC 60310-1::[IRIS 313-8439]	IRIS 313-8439	IRGC 126220	trop	A	G	G	A	A	T	G	G	T	G	T	T	C	C	C	A	G	G	G	C	C	T	C	A	G	G	G	C	T	T	C	G	A	G	T	G	T	T	G	G	A	C	C	C	A	G/C
ANGKARONG::IRGC 71493-1::[IRIS 313-9050]	IRIS 313-9050	IRGC 127070	trop	A	G	G	G/A	A	T	G	G	T	G	T	T	C	C	C	A	G	G	G	C	C	T	C	A	G	G	G	C	T	T	C	G	A	G	T	G	T	T	G	G	A	C	C	C	A	C
PAMPANGON (H)::IRGC 60392-1::[IRIS 313-9568]	IRIS 313-9568	IRGC 126346	trop	A	G	G	A	A	T	G	G	T	G	T	T	C	C	C	A	G	G	G	C	C	T	C	A	G	G	G	C	T	T	C	G	G/A		T	G	T	T	G	G	A	C	C	C	A	C
GOBYERNO::IRGC 47216-1::[IRIS 313-9929]	IRIS 313-9929	IRGC 127048	trop	A	G	G	G/A	A	T	G	G	T	G	T	T	C	C	C	A	G	G	G	C	C	T	C	A	G	G	G	C	T	T	C	G	A	G	T	G	T	T	G	G	A	C	C	C	A	C
SULUS BALOK::IRGC 73862-1::[IRIS 313-11906]	IRIS 313-11906	IRGC 135582	trop	A	G	G	G/A	A	T	G	G	T	G	T	T	C	C	C	A	G	G	G	C	C	T	C	A	G	G	G	C	T	T	C	G	A	G	T	G	T	T	G	G	A	C	C	C	A	C
PORASHI::IRGC 78397-1::[IRIS 313-11982]	IRIS 313-11982	IRGC 127739	aus	G	G	G	A	A	T	G	G/A	C	G	G	T	C	C	C/T	G/A	C	G	G	G	C	T	C	A	G		G	C	T	T	T	A	A	G	T	A	T	T	G	T	A	C	G	T	G	G
DD 126::IRGC 8667-1::[IRIS 313-10598]	IRIS 313-10598	IRGC 128273	aus	G	G	A/G	A	A	T	G	A	C	G	G	T	C	C	C/T	G/A	C	G		G	C	T	C	A	G	G	G	C	T	T	T	A	A	G	T	A	T	T	G	T	A	C	G	T	G	G
DV 110::IRGC 8855-1::[IRIS 313-10606]	IRIS 313-10606	IRGC 127346	aus	G	G	A/G	A	A	T	G	A	C	G	G	T	C	C	T	A	C	G	G	G	C	T	C	A	G	G	G	C	T	T	T			G	T	A	T	T	G	T	A	C	G	T	G	G
PULUT HALAPA::IRGC 27403-1::[IRIS 313-11009]	IRIS 313-11009	IRGC 127749	trop	A	G	G	A	C/A	T	G	G	T	G	T	T	C	C	C	A	G	G	G	C	C	T	C	A	G	G	G	C	T	T	C	G	A	G	T	G	T	T	G	G	A	C	C	C	A	C
BAZAIL 980::IRGC 32817-2::[IRIS 313-11124]	IRIS 313-11124	IRGC 127991	admix	G	G	G	A	A	T	G	G/A	C	G	G	T	C	C	C/T	A	C	G	G	G	C	T	C	A	G	G	G	C	T	T	C/T	A	A	G	T/C	G/A	T	T		T	A	C	C/G	T	A/G	G
ARC 14901::IRGC 41811-1::[IRIS 313-11274]	IRIS 313-11274	IRGC 127155	aus	G		G	A	A	T	G	G/A	C	G	G		C	C	C/T	A	C	G	G	G	C	T	C	A	G	G	G	C	T	T	C/T	G/A	A	G	T	A	T	T	G	T	A	C	G	T	A/G	G
N22::[CX368]	CX368	IRGC 135996	aus	G	G	A/G	A	A	T	G	A	C	G	G	T	C	C	T	A	C	G	G	G	C			A	G	G	G	C	T	T	T	A	A	G	T	A	T	T	G	T	A	C	G	T	G	G
MARIA GAKIT::IRGC 57070-1::[IRIS 313-11532]	IRIS 313-11532	IRGC 132016	trop	A	G	G	A	A	T	G	G	T	G	T	T	C	C	C	A	G	G	G	C	C	T	C	A	G	G	G	C	T	T	C	G	A	G	T	G	T	T	G		A	C	C	C	A	C
BUNTU DOMBA 1::IRGC 77554-1::[IRIS 313-11970]	IRIS 313-11970	IRGC 127240	trop	A	G	G	A	A	T	G	G	T	G	T	T	C	C	C		G	G	G	C	C	T	C	A	G	G	G	C	T	T	C	G	A	G	T	G	T	T	G	G	A	C	C	C	A	C
KABADOKA::IRGC 17775-2::[IRIS 313-10776]	IRIS 313-10776	IRGC 132343	trop	A	G	G	A	C/A	T	G	G	T	G	T	T	C	C	C	A	C/G	G	G	C	C	T	C	A	G	G	G	C	T	T	C	G	A	G	T	G	T	T	G	G	A	C	C	C	A	C
MALASAY::IRGC 19456-1::[IRIS 313-10832]	IRIS 313-10832	IRGC 128377	trop	A	G	G	A	A	T	G	G	C/T	G	T	T	C	C	C	A	C/G	G	G	C	C	T	C	A	G	G	G	C	T	T	C	G	A	G	T	G	T	T	G	G	A	C	C	C	A	C
PAE MEETO::IRGC 27254-1::[IRIS 313-11003]	IRIS 313-11003	IRGC 127918	trop		G	G	A	A	T	G	G	T	G	T	T	C	C	C	A	G	G	G	C	C	T	C	A	G	G	G	C	T	T	C	G	A	G	T	G	T	T	G	G	A	C	C	C	A	C
N 22::IRGC 46459-1::[IRIS 313-10150]	IRIS 313-10150	IRGC 126249	aus	G	G	A/G	A	A	T	G	A	C	G	G	T	C	C	T	A	C	G	G	G	C		C	A	G	G	G	C	T	T	T	A	A	G	T	A	T		G	T	A	C	G	T	G	G
LOHAMBITRO::IRGC 69857-1::[IRIS 313-9742]	IRIS 313-9742	IRGC 127080	trop	G/A	G	G	A	A	T	G	G	T	G	T	T	C	C	C	A	G	G	G	C	C	T	C	A	G	G	G	C	T	T	C	G	A	G	T	G	T	T	G	G	A	C	C	C	A	C
GODADANI::IRGC 60944-1::[IRIS 313-11598]	IRIS 313-11598	IRGC 127387	admix	G		G	A	A	T/C	G	G/A	C	G	G	T/C	C	C	C/T	A	C	G	G	C/G	C	T	C	A	G	G	G	C	T	T	C/T	G/A	A	G	T	G/A	T	T	G	T	A	C	C/G	C/T	A/G	G
DB 3::IRGC 8361-1::[IRIS 313-10587]	IRIS 313-10587	IRGC 127308	aus	G	G	G	A	A	T	G	A	C	G	G	T	C	C	C/T		C	G	G		C	T	C		G	G	G	C	T	T	T	A	A	G	T	A	T	T	G	T	A	C	G	T	G	G
INAMBOG::IRGC 19415-1::[IRIS 313-10829]	IRIS 313-10829	IRGC 128320	trop	A	G	G	A	A	T	G	G	T	G	T	T	C	C	C	A	G	G	G	C	C	T	C	A	G	G	G	C	T	T	C	G	A	G	T	G	T		G	T/G	A	C	C	C	A	C
KANAI BASHI::IRGC 34967-1::[IRIS 313-11169]	IRIS 313-11169	IRGC 131997	aus	G	G	A/G	A	C/A	T	G	G/A	C		G	T	C	C	T	A	C		G	G	C	T	C	A	G	G	G	C	T	T	T	A	A	G	T	A	T	T	G	T	A	C	G		G	G
DINORADO::[CX266]	CX266	IRGC 135880	trop	A	G	G	A	C/A	T	G	G	C/T	G	T	T	C	C	C	A	C/G	G	G	C	C	T	C	A	G	G	G	C	T	T	C	G	A	G	T	G	T	T	G	G	A	C	C	C	A	C
DA 11::IRGC 6046-1::[IRIS 313-9606]	IRIS 313-9606	IRGC 124431	ind2	G	A	G	A	A	C	G	G	C	G	G	C	C	C	C	A	C	G	G	C	C	T	C	A	G	G	A	C	G	T	C	G	A	G	T	G	T	T	G	T	A	C	C	C	A	G
SADAJIRA 19-287::IRGC 38320-1::[IRIS 313-8737]	IRIS 313-8737	IRGC 126270	ind2	G	A	G	A	A	C	G	G	C	G	G	C	C	C	C	A	C	G	G	C	C	T	C	A	G	G	A	C	G	T	C	G	A	G	T	G	T	T	G	T	A	C	C	C	A	G
CANTIK PAUN::IRGC 66538-1::[IRIS 313-9097]	IRIS 313-9097		ind3	G	A	G	A	A	C	G	G	C	G	G	C	C	C	C	A	C	G	G	C	C	T	C	A	G	G	A	C	G	T	C	G	A	G	T	G	T	T	G	T	A	C	C	C	A	G
LEK::IRGC 40199-1::[IRIS 313-8911]	IRIS 313-8911		admix	G/A	G/A	G	A	A	T/C	G	G	C/T	G	G/T	T/C	C	C	C	A	C/G	G	G	C	C	T	C	A	G	G	G	C	T	T	C	G	A	G	T	G	T	T	G	T/G	A	C	C	C	A	G/C
BARAMANJ::IRGC 52067-1::[IRIS 313-11448]	IRIS 313-11448	IRGC 127209	ind2	G	A	G	A	A	C	G	G	C	G	G	C	C	C	C	A	C	G	G	C	C	T	C	A	G	G	A	C	G	T	C	G	A	G	T	G	T	T	G	T	A	C	C	C	A	G
ZINYA KOLAMBA::IRGC 52402-1::[IRIS 313-11453]	IRIS 313-11453	IRGC 127916	ind2	G	A	G	A	A	C	G	G	C	G	G	C	C	C	C	A	C	G	G	C	C	T	C	A	G	G	A	C	G	T	C	G	A	G	T	G	T	T	G	T	A	C	C	C	A	G
PADI SIRANDAH KUNING::IRGC 73762-1::[IRIS 313-11904]	IRIS 313-11904	IRGC 132287	ind3	G	A	G	A	A	C	G	G	C	G	G	C	C	C	C	A	C	G	G	C	C	T	C	A	G	G	A	C	G	T	C	G	A	G	T	G	T	T	G	T	A	C	C	C	A	G
NEANG MINH TONN::IRGC 75366-2::[IRIS 313-11936]	IRIS 313-11936		ind3	G	A	G	A	A	C	G	G	C	G	G	C	C	C	C	A	C	G	G	C	C	T	C	A	G	G	A	C	G	T	C	G	A	G	T	G	T	T	G	T	A	C	C	C	A	G
NEANG MINH::IRGC 83897-1::[IRIS 313-12097]	IRIS 313-12097	IRGC 135778	ind3	G	A	G	A	A	C	G	G	C	G	G	C	C	C	C	A	C	G	G	C	C	T	C	A	G	G	A	C	G	T	C	G	A	G	T	G	T	T	G	T	A	C	C	C	A	G
PA PHA EA::IRGC 87751-1::[IRIS 313-12161]	IRIS 313-12161	IRGC 127717	ind3	G	A	G	A	A	C	G	G	C	G	G	C	C	C	C	A	C	G	G	C	C	T	C	A	G	G	A	C	G	T	C	G	A	G	T	G	T	T	G	T	A	C	C	C	A	G
LUA DEN MUA::IRGC 7185-1::[IRIS 313-10556]	IRIS 313-10556	IRGC 135770	ind3	G	A	G	A	A	C	G	G	C	G	G	C	C	C	C	A	C	G	G	C	C	T	C	A	G	G	A	C	G	T	C	G	A	G	T	G	T	T	G	T	A	C	C	C	A	G
KONG MARETH 4 T 1::IRGC 7248-1::[IRIS 313-10557]	IRIS 313-10557	IRGC 135764	ind3	G	A	G	A	A	C	G	G	C	G	G	C	C	C	C	A	C	G	G	C	C	T	C	A	G	G	A	C	G	T	C	G	A	G	T	G	T	T	G	T	A	C	C	C	A	G
ANG KANG K P::IRGC 22716-2::[IRIS 313-10898]	IRIS 313-10898	IRGC 127928	ind3	G	A	G	A	A	C	G	G	C	G	G	C	C	C	C	A	C	G	G	C	C	T	C	A	G	G	A	C	G	T	C	G	A	G	T	G	T	T	G	T	A	C	C	C	A	G
PAE SANGGULA::IRGC 27297-1::[IRIS 313-11004]	IRIS 313-11004	IRGC 128423	trop	A	G	G	A	A	T	G	G	T	G	T	T	C	C	C	A	G	G	G	C	C	T	C	A	G	G	G	C	T	T	C	G	A	G	T	G	T	T	G			C	C	C	A	C
DHAN 263::IRGC 27926-2::[IRIS 313-11025]	IRIS 313-11025	IRGC 128030	aus	G	G	A/G	A	C/A	T	G	A	C	G	G	T	C	C	T	A	C	G	G	G	C	T		A	G	G	G	C	T	T	T	A	A	G	T	A	T	T	G	T	A	C	G			G
KORTIK KAIKA::IRGC 31841-1::[IRIS 313-11116]	IRIS 313-11116	IRGC 127532	aus	G	G	G	A	A	T	G		C	G	G	T	C	C	C/T	A	C	G		G	C	T	C	A	G		G	C	T	C/T	T	A	A	G	T	A	T	T	G	T	A	C	G	T	G	G
KAYELI KUNING::IRGC 31974-1::[IRIS 313-11117]	IRIS 313-11117	IRGC 127502	trop	A	G	G	A		T	G	G	T	G	T	T	C	C	C	A	G	G	G	C	C	T		A	G	G	G	C	T	T	C	G	A	G	T	G	T	T	G	G	A	C	C	C	A	C
SADAJIRA 19-258::IRGC 38293-2::[IRIS 313-11226]	IRIS 313-11226	IRGC 128153	ind2	G	A	G	A	A	C	G	G	C	G	G	C	C	C	C	A	C	G	G	C	C	T	C	A	G	G	A	C	G	T	C	G	A	G	T	G	T	T	G	T	A	C	C	C	A	G
SADAJIRA 19-339::IRGC 38361-2::[IRIS 313-11228]	IRIS 313-11228	IRGC 128155	ind2	G	A	G	A	A	C	G	G	C	G	G	C	C	C	C	A	C	G	G	C	C	T	C	A	G	G	A	C	G	T	C	G	A	G	T	G	T	T	G	T	A	C	C	C	A	G
DINGRAS::IRGC 44402-1::[IRIS 313-11334]	IRIS 313-11334		ind3	G	A	G	A	A	C	G	G	C	G	G	C	C	C	C	A	C	G	G	C	C	T	C	A	G	G	A	C	G	T	C	G	A	G	T	G	T	T	G	T	A	C	C	C	A	G
DADKHANI::IRGC 45454-2::[IRIS 313-11358]	IRIS 313-11358	IRGC 128023	ind2	G	A	G	A	A	C	G	G	C	G	G	C	C	C	C	A	C	G	G	C	C	T	C	A	G	G	A	C	G	T	C	G	A	G	T	G	T	T	G	T	A	C	C	C	A	G
SUITE JORA::IRGC 49257-2::[IRIS 313-11402]	IRIS 313-11402	IRGC 128174	indx	G	A	G	A	A	C	G	G	C	G	G	C	C	C	C	A	C	G	G	C	C	T	C	A	G	G	A	C	G	T	C	G	A	G	T	G	T	T	G	T	A	C	C	C	A	G
BARIK KUDI::IRGC 52807-1::[IRIS 313-9384]	IRIS 313-9384	IRGC 125674	ind2	G	A	G	A	A	C	G	G	C	G	G	C	C	C	C	A	C	G	G	C	C	T	C	A	G	G	A	C	G	T	C	G	A	G	T	G	C/T	T	G	T	A	C	C	C	A	G
ESCONDE CACHO::IRGC 74305-1::[IRIS 313-11912]	IRIS 313-11912	IRGC 127361	ind3	G	G/A	G	A	A	C	G	G	C	G	G	C	C	C	C	A	C	G	G	C	C	T	C	A	G	G	A	C	G	T	C	G	A	G	T	G	T	T	G	T	A	C	C	C	A	G
ATT CHHMOUS::IRGC 87030-1::[IRIS 313-12142]	IRIS 313-12142	IRGC 127177	ind3	G	A	G	G/A	A	C	G	G	C	G	G	C	C	C	C	A	C	G	G	C	C	T	C	A	G	G	A	C	G	T	C	G	A	G	T	G	T	T	G	T	A	C	C	C	A	G
SITANDANG::IRGC 24681-1::[IRIS 313-10940]	IRIS 313-10940	IRGC 127814	ind3	G	A	G	A	A	C	G	G	C	G	G	C	C	C	C	G/A	C	G	G	C	C	T	C	A	G	G	A	C	G	T	C	G	A	G	T	G	T	T	G	T	A	C	C		A	G
PARE MAROMBA::IRGC 25074-2::[IRIS 313-10948]	IRIS 313-10948	IRGC 132363	admix		G/A	G	A	A	T/C	G	G	C/T	G	G/T	T/C	C	C	C	A	C/G	G	G	C	C	T	C	A	G	G	G	C	T	T	C	G	A	G	T	G	T	T	G	T/G	A	C	C	C	A	G/C
GUTTI AKKULLU::IRGC 26850-2::[IRIS 313-10989]	IRIS 313-10989	IRGC 128046	ind2		G/A	G	A	A	C	G	G	C	G	G	C	C	C	C	A	C	G	G	C	C	T	C	A	G	G	A	C	G	T	C	G	A	G	T		T	T	G	T	A	C	C	C	A	G
PARIJAT::IRGC 37272-2::[IRIS 313-11208]	IRIS 313-11208	IRGC 128129	indx	G	A	G	A	A	C	G	G	C	G	G	C	C	C	C	A	C	G	G	C	C	T	C	A	G	G	A	C	G	T	C	G	G/A	G	T	G	T	T	G	T	A	C	C	C		G
ARC 15387::IRGC 43175-2::[IRIS 313-11307]	IRIS 313-11307	IRGC 127965	indx	G	A	G	A	A	T/C	G	G	C	G	G	C	C	C	C	A	C	G	G	C	C	T	C	A	G	G	A	C	G	T	C	G	A	G	T	G	T	T	G	T	A	C	C	C	A	G
BACHHAIKALMA::IRGC 45003-2::[IRIS 313-11349]	IRIS 313-11349	IRGC 127980	ind2	G	A	G	A	A	C	G	G	C	G	G	C	C	C	C	A	C	G	G	C	C	T	C	A	G	G	A	C	G	T	C	G	A	G	T	G	T	T	G	T	A	C	C	C	A	G
ECHORSAIL::IRGC 49182-1::[IRIS 313-11400]	IRIS 313-11400		indx	G	A	G	G/A	A	C	G	G	C	G	G	C	C	C	C	A	C	G	G	C	C	T	C	A	G	G	A	C	G	T	C	G	A	G	T	G	T	T	G	T	A	C	C	C	A	G
DONGTINGWANXIAN::[B083]	B083		ind1A	G	G/A	G	A	A	T	G	G	C	G	G		C	C	C	A	C	G	G	C	C	T	C	A	G	G	G	C	T	T	C	A	A	G	C	G	T	T	A	T	A	C	C	C	A	G
IR 07F287::G1::[IRIS 313-15900]	IRIS 313-15900	IRGC 126960	indx	G	G	G	A	A	T	G	G	C	G	G	T	C	C	C	A	C	G	G	C	C	T	C	A	G	G	G	C	T	T	C	A	A	G	C	G	T	T	A	T	A	C	C	C	A	G
PUTTU NELLU::IRGC 55346-1::[IRIS 313-9969]	IRIS 313-9969	IRGC 126989	indx	G	G	G	A	A	T	G	G	C	G	G	T	C	C	C	A	C	G	G	C	C	T	C	A	G	G	G	C	T	T	C	A	A	G	C	G	T	T	A	T	A	C	C	C	A	G
BERENJ 1277 S::IRGC 3461-1::[IRIS 313-9783]	IRIS 313-9783	IRGC 121902	admix	G	G	G	A	A	T	G	G	C	G	G	T	C	C	C	A	C	G	G	C	C	T	C	A	G	G	G	C	T	T	C	A	A	G	C	G	T	T	A	T	A	C	C	C	A	G
XIA ZHI BAI::IRGC 53437-1::[IRIS 313-9111]	IRIS 313-9111	IRGC 125940	ind1A	G	G	G	A	A	T	G	G	C	G	G	T	C	C	C	A	C	G	G	C	C	T	C	A	G	G	G	C	T	T	C	A	A	G	C	G	T	T	A	T	A	C	C	C	A	G
HUA LI ZAO::IRGC 80950-1::[IRIS 313-10224]	IRIS 313-10224	IRGC 125766	ind1A	G	G	G	A	A	T	G	G	C	G	G	T	C	C	C	A	C	G	G	C	C	T	C	A	G	G	G	C	T	T	C	A	A	G	C	G	T	T	A	T	A	C	C	C	A	G
K 479-2-3::IRGC 117346-1::[IRIS 313-10404]	IRIS 313-10404	IRGC 121003	indx	G	G	G	A	A	T	G	G	C	G	G	T	C	C	C	A	C	G	G	C	C	T	C	A	G	G	G	C	T	T	C	A	A	G	C	G	T	T	A	T	A	C	C	C	A	G
BAT DO::IRGC 7014-1::[IRIS 313-8341]	IRIS 313-8341	IRGC 121599	indx	G	G	G	A	A	T	G	G	C	G	G	T	C	C	C	A	C	G	G	C	C	T	C	A	G	G	G	C	T	T	C	A	A	G	C	G	T	T	A	T	A	C	C	C	A	G
UPRH 233::IRGC 61667-1::[IRIS 313-8435]	IRIS 313-8435	IRGC 125627	ind1A	G	G	G	A	A	T	G	G	C	G	G	T	C	C	C	A	C	G	G	C	C	T	C	A	G	G	G	C	T	T	C	A	A	G	C	G	T	T	A	T	A	C	C	C	A	G
ARC 18175::IRGC 42316-1::[IRIS 313-8458]	IRIS 313-8458	IRGC 131928	indx	G	G	G	A	A	T	G	G	C	G	G	T	C	C	C	A	C	G	G	C	C	T	C	A	G	G	G	C	T	T	C	A	A	G	C	G	T	T	A	T	A	C	C	C	A	G
KEERIPALA CHILL PADDY::IRGC 49790-1::[IRIS 313-8559]	IRIS 313-8559	IRGC 125615	ind2	G	G	G	A	A	T	G	G	C	G	G	T	C	C	C	A	C	G	G	C	C	T	C	A	G	G	G	C	T	T	C	A	A	G	C	G	T	T	A	T	A	C	C	C	A	G
PAI YI PING::IRGC 1368-1::[IRIS 313-8645]	IRIS 313-8645	IRGC 126122	ind1A	G	G	G	A	A	T	G	G	C	G	G	T	C	C	C	A	C	G	G	C	C	T	C	A	G	G	G	C	T	T	C	A	A	G	C	G	T	T	A	T	A	C	C	C	A	G
ROPA::IRGC 74774-1::[IRIS 313-8704]	IRIS 313-8704		ind2	G	A	G	A	A	C	G	G	C	G	G	C	C	C	C	A	C	G	G	C	C	T		A	G	G	A	C	G	T	C	G	A	G	T	G	T	T	G	T	A	C	C	C	A	G
E 2040::IRGC 67968-1::[IRIS 313-8914]	IRIS 313-8914	IRGC 125731	indx	G	G	G	A	A	T	G	G	C	G	G	T	C	C	C	A	C	G	G	C	C	T	C	A	G	G	G	C	T	T	C	A	A	G	C	G	T	T	A	T	A	C	C	C	A	G
ARC 10754::IRGC 12603-1::[IRIS 313-8986]	IRIS 313-8986	IRGC 125637	indx	G	G	G	A	A	T	G	G	C	G	G	T	C	C	C	A	C	G	G	C	C	T	C	A	G	G	G	C	T	T	C	A	A	G	C	G	T	T	A	T	A	C	C	C	A	G
JHODI BIRUN::IRGC 31812-1::[IRIS 313-9262]	IRIS 313-9262	IRGC 125785	ind2	G	G	G	A	A	T	G	G	C	G	G	T	C	C	C	A	C	G	G	C	C	T	C	A	G	G	G	C	T	T	C	A	A	G	C	G	T	T	A	T	A	C	C	C	A	G
VEN THAP::IRGC 56138-1::[IRIS 313-9317]	IRIS 313-9317	IRGC 125933	indx	G	G	G	A	A	T	G	G	C	G	G	T	C	C	C	A	C	G	G	C	C	T	C	A	G	G	G	C	T	T	C	A	A	G	C	G	T	T	A	T	A	C	C	C	A	G
CHIH SHEN LI::IRGC 1306-1::[IRIS 313-9324]	IRIS 313-9324	IRGC 125702	ind1A	G	G	G	A	A	T	G	G	C	G	G	T	C	C	C	A	C	G	G	C	C	T	C	A	G	G	G	C	T	T	C	A	A	G	C	G	T	T	A	T	A	C	C	C	A	G
TSAO SHENG LI 1::IRGC 1309-1::[IRIS 313-9469]	IRIS 313-9469	IRGC 125929	ind1A	G	G	G	A	A	T	G	G	C	G	G	T	C	C	C	A	C	G	G	C	C	T	C	A	G	G	G	C	T	T	C	A	A	G	C	G	T	T	A	T	A	C	C	C	A	G
NX 3533::IRGC 63796-1::[IRIS 313-9570]	IRIS 313-9570	IRGC 125859	indx	G	G	G	A	A	T	G	G	C	G	G	T	C	C	C	A	C	G	G	C	C	T	C	A	G	G	G	C	T	T	C	A	A	G	C	G	T	T	A	T	A	C	C	C	A	G
PESAGRO 102::IRGC 78703-1::[IRIS 313-9623]	IRIS 313-9623	IRGC 126001	indx	G	G	G	A	A	T	G	G	C	G	G	T	C	C	C	A	C	G	G	C	C	T	C	A	G	G	G	C	T	T	C	A	A	G	C	G	T	T	A	T	A	C	C	C	A	G
BA SHI ZAO::IRGC 67903-1::[IRIS 313-9730]	IRIS 313-9730	IRGC 125675	ind1A	G	G	G	A	A	T	G	G	C	G	G	T	C	C	C	A	C	G	G	C	C	T	C	A	G	G	G	C	T	T	C	A	A	G	C	G	T	T	A	T	A	C	C	C	A	G
CICA 9::IRGC 53079-1::[IRIS 313-9966]	IRIS 313-9966	IRGC 125713	ind1B	G	G	G	A	A	T	G	G	C	G	G	T	C	C	C	A	C	G	G	C	C	T	C	A	G	G	G	C	T	T	C	A	A	G	C	G	T	T	A	T	A	C	C	C	A	G
KULA KARUPPAN::IRGC 55328-1::[IRIS 313-9968]	IRIS 313-9968	IRGC 125810	indx	G	G	G	A	A	T	G	G	C	G	G	T	C	C	C	A	C	G	G	C	C	T	C	A	G	G	G	C	T	T	C	A	A	G	C	G	T	T	A	T	A	C	C	C	A	G
DALSUNG 41::IRGC 79385-1::[IRIS 313-10103]	IRIS 313-10103	IRGC 125721	indx	G	G	G	A	A	T	G	G	C	G	G	T	C	C	C	A	C	G	G	C	C	T	C	A	G	G	G	C	T	T	C	A	A	G	C	G	T	T	A	T	A	C	C	C	A	G
SAN SHIH TSI::IRGC 1038-1::[IRIS 313-10129]	IRIS 313-10129	IRGC 125897	ind1A	G	G	G	A	A	T	G	G	C	G	G	T	C	C	C	A	C	G	G	C	C	T	C	A	G	G	G	C	T	T	C	A	A	G	C	G	T	T	A	T	A	C	C	C	A	G
MEI FENG 9::IRGC 63735-1::[IRIS 313-10168]	IRIS 313-10168	IRGC 125836	indx	G	G	G	A	A	T	G	G	C	G	G	T	C	C	C	A	C	G	G	C	C	T	C	A	G	G	G	C	T	T	C	A	A	G	C	G	T	T	A	T	A	C	C	C	A	G
YA NONG ZAO 4::IRGC 63908-1::[IRIS 313-10171]	IRIS 313-10171	IRGC 125944	ind1A	G	G	G	A	A	T	G	G	C	G	G	T	C	C	C	A	C	G	G	C	C	T	C	A	G	G	G	C	T	T	C	A	A	G	C	G	T	T	A	T	A	C	C	C	A	G
GAO JIAO BAI::IRGC 68047-1::[IRIS 313-10178]	IRIS 313-10178	IRGC 125748	ind1A	G	G	G	A	A	T	G	G	C	G	G	T	C	C	C	A	C	G	G	C	C	T	C	A	G	G	G	C	T	T	C	A	A	G	C	G	T	T	A	T	A	C	C	C	A	G
MIN KE ZHAN::IRGC 72230-1::[IRIS 313-10191]	IRIS 313-10191	IRGC 125841	ind1A	G	G	G	A	A	T	G	G	C	G	G	T	C	C	C	A	C	G	G	C	C	T	C	A	G	G	G	C	T	T	C	A	A	G	C	G	T	T	A	T	A	C	C	C	A	G
BAI HE::IRGC 76438-1::[IRIS 313-10211]	IRIS 313-10211	IRGC 125669	ind1A	G	G	G	A	A	T	G	G	C	G	G	T	C	C	C	A	C	G	G	C	C	T	C	A	G	G	G	C	T	T	C	A	A	G	C	G	T	T	A	T	A	C	C	C	A	G
ICTA MOTAGUA::IRGC 116995-1::[IRIS 313-10275]	IRIS 313-10275	IRGC 125968	indx	G	G	G	A	A	T	G	G	C	G	G	T	C	C	C	A	C	G	G	C	C	T	C	A	G	G	G	C	T	T	C	A	A	G	C	G	T	T	A	T	A	C	C	C	A	G
PULUTHI KARAN (MIXED)::IRGC 77530-1::[IRIS 313-8306]	IRIS 313-8306		indx	G	G	G	A	A	T	G	G	C	G	G	T	C	C	C	A	C	G	G	C	C	T	C	A	G	G	G	C	T	T	C	A	A		C	G	T	T	A	T	A	C	C	C	A	G
ARC 15091::IRGC 43048-1::[IRIS 313-8332]	IRIS 313-8332	IRGC 126298	indx	G	G	G	A	A	T	G	G	C	G	G	T	C	C	C	A	C	G	G	C	C	T	C	A	G	G	G	C	T	T	C	A	A	G	C	G	T	T	A	T	A	C	C	C	A	G
KUTAI PAYA::IRGC 19528-1::[IRIS 313-8723]	IRIS 313-8723	IRGC 126033	ind3	G	G	G	A	A	T	G	G	C	G	G	T	C	C	C	A	C	G	G	C	C	T	C	A	G	G	G	C	T	T	C	A	A	G	C	G	T	T	A	T	A	C	C	C	A	G
THIERNO BANDE::IRGC 16009-1::[IRIS 313-9160]	IRIS 313-9160	IRGC 125922	ind3	G	G	G	A	A	T	G	G	C	G	G	T	C	C	C	A	C	G	G	C	C	T	C	A	G	G	G	C	T	T	C	A	A	G	C	G	T	T	A	T	A	C	C	C	A	G
RADEN SAWO 1::IRGC 57578-1::[IRIS 313-9273]	IRIS 313-9273		ind3	G	G	G	A	A	T	G	G	C	G		T	C	C	C	A	C	G	G	C	C	T	C	A	G	G	G	C	T	T	C	A	A	G	C	G	T	T	A	T	A	C	C	C	A	G
LUA CHAN HUONG::IRGC 16800-1::[IRIS 313-9342]	IRIS 313-9342	IRGC 126236	ind3	G	G	G	A	A	T	G	G	C	G	G	T	C	C	C	A	C	G	G	C	C	T	C	A	G	G	G	C	T	T	C	A	A	G	C	G	T	T	A	T	A	C	C	C	A	G
EX EBOKOZURU::IRGC 79912-1::[IRIS 313-10109]	IRIS 313-10109	IRGC 125735	ind3	G	G	G	A	A	T	G	G	C	G	G	T	C	C	C	A	C	G	G	C	C	T	C	A	G	G	G	C	T	T	C	A	A	G	C	G	T	T	A	T	A	C	C	C	A	G
KHAO PRAHJIN::IRGC 64420-1::[IRIS 313-8702]	IRIS 313-8702		ind3	G	G	G	A	A	T	G	G	C	G	G	T	C	C	C	A	C	G	G	C	C	T	C	A	G	G	G	C	T	T	C	A	A	G	C	G	T	T	A	T	A	C	C	C	A	G
PULUT BARAYA::IRGC 27393-1::[IRIS 313-8725]	IRIS 313-8725	IRGC 126262	ind3	G	G	G	A	A	T	G	G	C	G	G	T	C	C	C	A	C	G	G	C	C	T	C	A	G	G	G	C	T	T	C	A	A	G	C	G	T	T	A	T	A	C	C	C	A	G
T 315::IRGC 54792-1::[IRIS 313-8727]	IRIS 313-8727	IRGC 126280	ind2	G	G	G	A	A	T	G	G	C	G	G	T	C	C	C	A	C	G	G	C	C	T	C	A	G	G	G	C	T	T	C	A	A	G	C	G	T	T	A	T	A	C	C	C	A	G
HNANWA::IRGC 33118-1::[IRIS 313-8751]	IRIS 313-8751	IRGC 126209	ind3	G	G	G	A	A	T	G	G	C	G	G	T	C	C	C	A	C	G	G	C	C	T	C	A	G	G	G	C	T	T	C	A	A	G	C	G	T	T	A	T	A	C	C	C	A	G
TAPANG::IRGC 13361-1::[IRIS 313-8781]	IRIS 313-8781		ind3	G	G	G	A	A	T	G	G	C	G	G	T	C	C	C	A	C	G	G	C	C	T	C	A	G	G	G	C	T	T	C	A	A	G	C	G	T	T	A	T	A	C	C	C	A	G
LEUANG AWN::IRGC 48257-1::[IRIS 313-8785]	IRIS 313-8785		ind3	G	G	G	A	A	T	G	G	C	G	G	T	C	C	C	A	C	G	G	C	C	T	C	A	G	G	G	C	T	T	C	A	A	G	C	G	T	T	A	T	A	C	C	C	A	G
MANUS::IRGC 71570-1::[IRIS 313-9102]	IRIS 313-9102		ind3	G	G	G	A	A	T	G	G	C	G	G	T	C	C	C	A	C	G	G	C	C	T	C	A	G	G	G	C	T	T	C	A	A	G	C	G	T	T	A	T	A	C	C	C	A	G
DOC PHUNG D 12::IRGC 10234-1::[IRIS 313-9131]	IRIS 313-9131	IRGC 135749	ind3	G	G	G	A	A	T	G	G	C	G	G	T	C	C	C	A	C	G	G	C	C	T	C	A	G	G	G	C	T	T	C	A	A	G	C	G	T	T	A	T	A	C	C	C	A	G
UNGGUL::IRGC 71644-1::[IRIS 313-9694]	IRIS 313-9694	IRGC 131951	ind3	G	G	G	A	A	T	G	G	C	G	G	T	C	C	C	A	C	G	G	C	C	T	C	A	G	G	G	C	T	T	C	A	A	G	C	G	T	T	A	T	A	C	C	C	A	G
FONAIAP 2::IRGC 116985-1::[IRIS 313-10268]	IRIS 313-10268	IRGC 127072	indx	G	G	G	A	A	T	G	G	C	G	G	T	C	C	C	A	C	G	G	C	C	T	C	A	G	G	G	C	T	T	C	A	A	G	C	G	T	T	A	T	A	C	C	C	A	G
BR 4973-34-6-6::IRGC 117317-1::[IRIS 313-10340]	IRIS 313-10340	IRGC 127040	indx	G	G	G	A	A	T	G	G	C	G	G	T	C	C	C	A	C	G	G	C	C	T	C	A	G	G	G	C	T	T	C	A	A	G	C	G	T	T	A	T	A	C	C		A	G
WIR 1391::IRGC 51605-1::[IRIS 313-9963]	IRIS 313-9963		aus	G	G	G	A	A	T	G	G	C	G	G	T	C	C	C	A	C	G	G	C	C	T	C	A	G	G	G	C	T	T	C	A	A	G	C	G	T	T	A	T	A	C	C	C	A	G
GAMBIAKA::GERVEX 7920-C1::[IRIS 313-7620]	IRIS 313-7620	IRGC 124392	ind3	G	G	G	A	A	T	G	G	C	G	G	T	C	C	C	A	C	G	G	C	C	T	C	A	G	G	G	C	T	T	C	A	A	G	C	G	T	T	A	T	A	C	C	C	A	G
ARC 18533::IRGC 51756-1::[IRIS 313-11443]	IRIS 313-11443	IRGC 127161	indx	G	G	G	A	A	T	G	G	C	G	G	T	C	C	C	A	C	G	G	C	C	T	C	A	G	G	G	C	T	T	C	A	A	G	C	G	T	T	A	T	A	C	C	C	A	G
KOLAMBA::IRGC 52456-1::[IRIS 313-11456]	IRIS 313-11456	IRGC 127528	aus	G	G	G	A	A	T	G	G	C	G	G	T	C	C	C	A	C	G	G	C	C	T	C	A	G	G	G	C	T	T	C	A	A	G	C	G	T	T	A	T	A	C	C	C	A	G
BOTESHSHORE::IRGC 53484-1::[IRIS 313-11483]	IRIS 313-11483	IRGC 128244	aus	G	G	G	A	A	T	G	G	C	G	G	T	C	C	C	A	C	G	G	C	C	T	C	A	G	G	G	C	T	T	C	A	A	G	C	G	T	T	A	T	A	C	C	C	A	G
RAMINAD (GERMAN)::IRGC 53058-1::[IRIS 313-11485]	IRIS 313-11485		ind3	G	G	G	A	A	T	G	G	C	G	G	T	C	C	C	A	C	G	G	C	C	T	C	A	G	G	G	C	T	T	C	A	A	G	C	G	T	T	A	T	A	C	C	C	A	G
AR 133::IRGC 53942-1::[IRIS 313-11493]	IRIS 313-11493	IRGC 127126	indx	G	G	G	A	A	T	G	G	C	G	G	T	C	C	C	A	C	G	G	C	C	T	C	A	G	G	G	C	T	T	C	A	A	G	C	G	T	T	A	T	A	C	C	C	A	G
SKK::IRGC 54356-1::[IRIS 313-11500]	IRIS 313-11500	IRGC 127816	ind2	G	G	G	A	A	T	G	G	C	G	G	T	C	C	C	A	C	G	G	C	C	T	C	A	G	G	G	C	T	T	C	A	A	G	C	G	T	T	A	T	A	C	C	C	A	G
ADIALLO::IRGC 56264-1::[IRIS 313-11523]	IRIS 313-11523	IRGC 127106	indx	G	G	G	A	A	T	G	G	C	G	G	T	C	C	C	A	C	G	G	C	C	T	C	A	G	G	G	C	T	T	C	A	A	G	C	G	T	T	A	T	A	C	C	C	A	G
JAO KHAO::IRGC 57046-1::[IRIS 313-11530]	IRIS 313-11530	IRGC 131993	ind3	G	G	G	A	A	T	G	G	C	G	G	T	C	C	C	A	C	G	G	C	C	T	C	A	G	G	G	C	T	T	C	A	A	G	C	G	T	T	A	T	A	C	C	C	A	G
NGA CHAN HMWE::IRGC 58146-1::[IRIS 313-11546]	IRIS 313-11546	IRGC 127672	indx	G	G	G	A	A	T	G	G	C	G	G	T	C	C	C	A	C	G	G	C	C	T	C	A	G	G	G	C	T	T	C	A	A	G	C	G	T	T	A	T	A	C	C	C	A	G
PA RABICHINA::IRGC 58609-1::[IRIS 313-11554]	IRIS 313-11554	IRGC 132291	ind3	G	G	G	A	A	T	G	G	C	G	G	T	C	C	C	A	C	G	G	C	C	T	C	A	G	G	G	C	T	T	C	A	A	G	C	G	T	T	A	T	A	C	C	C	A	G
SATHIYA::IRGC 59225-1::[IRIS 313-11568]	IRIS 313-11568	IRGC 127789	ind1A	G	G	G	A	A	T	G	G	C	G	G	T	C	C	C	A	C	G	G	C	C	T	C	A	G	G	G	C	T	T	C	A	A	G	C	G	T	T	A	T	A	C	C	C	A	G
GAO LIANG ZAO::IRGC 59563-1::[IRIS 313-11573]	IRIS 313-11573	IRGC 127379	indx	G	G	G	A	A	T	G	G	C	G	G	T	C	C	C	A	C	G	G	C	C	T	C	A	G	G	G	C	T	T	C	A	A	G	C	G	T	T	A	T	A	C	C	C	A	G
MR 69::IRGC 60188-1::[IRIS 313-11588]	IRIS 313-11588	IRGC 127636	ind3	G	G	G	A	A	T	G	G	C	G	G	T	C	C	C	A	C	G	G	C	C	T	C	A	G	G	G	C	T	T	C	A	A	G	C	G	T	T	A	T	A	C	C	C	A	G
JUAN YE LAI::IRGC 61825-1::[IRIS 313-11622]	IRIS 313-11622	IRGC 127467	ind1A	G	G	G	A	A	T	G	G	C	G	G	T	C	C	C	A	C	G	G	C	C	T	C	A	G	G	G	C	T	T	C	A	A	G	C	G	T	T	A	T	A	C	C	C	A	G
ANADI WHITE::IRGC 61897-1::[IRIS 313-11624]	IRIS 313-11624	IRGC 127122	ind1A	G	G	G	A	A	T	G	G	C	G	G	T	C	C	C	A	C	G	G	C	C	T	C	A	G	G	G	C	T	T	C	A	A	G	C	G	T	T	A	T	A	C	C	C	A	G
LATIJHABAR::IRGC 61991-1::[IRIS 313-11629]	IRIS 313-11629	IRGC 127554	aus	G	G	G	A	A	T	G	G	C	G	G	T	C	C	C	A	C	G	G	C	C	T	C	A	G	G	G	C	T	T	C	A	A	G	C	G	T	T	A	T	A	C	C	C	A	G
GAM PERNG::IRGC 62135-1::[IRIS 313-11635]	IRIS 313-11635	IRGC 128294	ind3	G	G	G	A	A	T	G	G	C	G	G	T	C	C	C	A	C	G	G	C	C	T	C	A	G	G	G	C	T	T	C	A	A	G	C	G	T	T	A	T	A	C	C	C	A	G
NCS 603 B::IRGC 62377-1::[IRIS 313-11643]	IRIS 313-11643	IRGC 127662	ind1B	G	G	G	A	A	T	G	G	C	G	G	T	C	C	C	A	C	G	G	C	C	T	C	A	G	G	G	C	T	T	C	A	A	G	C	G	T	T	A	T	A	C	C	C	A	G
NCS 745::IRGC 62466-1::[IRIS 313-11644]	IRIS 313-11644	IRGC 127663	ind2	G	G	G	A	A	T	G	G	C	G	G	T	C	C	C	A	C	G	G	C	C	T	C	A	G	G	G	C	T	T	C	A	A	G	C	G	T	T	A	T	A	C	C	C	A	G
CUN GU NUO::IRGC 63576-1::[IRIS 313-11664]	IRIS 313-11664	IRGC 127288	indx	G	G	G	A	A	T	G	G	C	G	G	T	C	C	C	A	C	G	G	C	C	T	C	A	G	G	G	C	T	T	C	A	A	G	C	G	T	T	A	T	A	C	C	C	A	G
JIN HUA 258::IRGC 63670-1::[IRIS 313-11665]	IRIS 313-11665	IRGC 127464	ind1A	G	G	G	A	A	T	G	G	C	G	G	T	C	C	C	A	C	G	G	C	C	T	C	A	G	G	G	C	T	T	C	A	A	G	C	G	T	T	A	T	A	C	C	C	A	G
LUO AI ZAO 3::IRGC 63730-1::[IRIS 313-11667]	IRIS 313-11667	IRGC 127580	ind1A	G	G	G	A	A	T	G	G	C	G	G	T	C	C	C	A	C	G	G	C	C	T	C	A	G	G	G	C	T	T	C	A	A	G	C	G	T	T	A	T	A	C	C	C	A	G
RONG DAO 4::IRGC 63820-1::[IRIS 313-11668]	IRIS 313-11668	IRGC 127771	ind1A	G	G	G	A	A	T	G	G	C	G	G	T	C	C	C	A	C	G	G	C	C	T	C	A	G	G	G	C	T	T	C	A	A	G	C	G	T	T	A	T	A	C	C	C	A	G
F 478::IRGC 63882-1::[IRIS 313-11669]	IRIS 313-11669	IRGC 131986	indx	G	G	G	A	A	T	G	G	C	G	G	T	C	C	C	A	C	G	G	C	C	T	C	A	G	G	G	C	T	T	C	A	A	G	C	G	T	T	A	T	A	C	C	C	A	G
KHAO' PAWM::IRGC 64416-2::[IRIS 313-11681]	IRIS 313-11681	IRGC 132426	ind3	G	G	G	A	A	T	G	G	C	G	G	T	C	C	C	A	C	G	G	C	C	T	C	A	G	G	G	C	T	T	C	A	A	G	C	G	T	T	A	T	A	C	C	C	A	G
OB CHUEY::IRGC 64568-1::[IRIS 313-11684]	IRIS 313-11684	IRGC 132021	ind3	G	G	G	A	A	T	G	G	C	G	G	T	C	C	C	A	C	G	G	C	C	T	C	A	G	G	G	C	T	T	C	A	A	G	C	G	T	T	A	T	A	C	C	C	A	G
SIA MOO::IRGC 64629-1::[IRIS 313-11688]	IRIS 313-11688	IRGC 135581	ind3	G	G/A	G	A	A	C	G	G	C	G	G	C	C	C	C	A	C	G	A/G	C	C	T	C	A	G	G	A	C	G	T	C	G	A	G	T	G	T	T	G	T	A	C	C	C	A	G
LEUANG KHAJAWN::IRGC 66014-1::[IRIS 313-11709]	IRIS 313-11709	IRGC 132010	ind3	G	G/A	A/G	A	A	C	G	G	C	G	G	C	C	C	C	A	C	G	G	C	C	T	C	A	G	G	A	C	G	T	C	G	A	G	T	G	T	T	G	T	A	C	C	C	A	G
KONYAN::IRGC 66931-1::[IRIS 313-11724]	IRIS 313-11724	IRGC 127531	ind3	G	G	G	A	A	T	G	G	C	G	G	T	C	C	C	A	C	G	G	C	C	T	C	A	G	G	G	C	T	T	C	A	A	G	C	G	T	T	A	T	A	C	C	C	A	G
HONG YANG ZAO 3::IRGC 67177-1::[IRIS 313-11727]	IRIS 313-11727	IRGC 127416	ind1A	G		G	A	A	T	G	G	C	G	G	T	C	C	C	A	C	G	G	C	C	T	C	A	G	G	G	C	T	T	C	A	A	G	C	G	T	T	A	T	A	C	C	C	A	G
MEI LIU ZAO 5::IRGC 67231-1::[IRIS 313-11729]	IRIS 313-11729	IRGC 127622	indx	G	G	G	A	A	T	G	G	C	G	G	T	C	C	C	A	C	G	G	C	C	T	C	A	G	G	G	C	T	T	C	A	A	G	C	G	T	T	A	T	A	C	C	C	A	G
QING ER XIAO 2::IRGC 67255-1::[IRIS 313-11730]	IRIS 313-11730	IRGC 127753	indx	G	G	G	A	A	T	G	G	C	G	G	T	C	C	C	A	C	G	G	C	C	T	C	A	G	G	G	C	T	T	C	A	A	G	C	G	T	T	A	T	A	C	C	C	A	G
M 6034-1::IRGC 68193-1::[IRIS 313-11752]	IRIS 313-11752	IRGC 127584	ind1A	G	G	G	A	A	T	G	G	C	G	G	T	C	C	C	A	C	G	G	C	C	T	C	A	G	G	G	C	T	T	C	A	A	G	C	G	T	T	A	T	A	C	C	C	A	G
XIANG CHANG ZAO::IRGC 68268-1::[IRIS 313-11753]	IRIS 313-11753	IRGC 127894	ind1A	G	G	G	A	A	T	G	G	C	G	G	T	C	C	C	A	C	G	G	C	C	T	C	A	G	G	G	C	T	T	C	A	A	G	C	G	T	T	A	T	A	C	C	C	A	G
BORIZINA 640::IRGC 68382-1::[IRIS 313-11757]	IRIS 313-11757	IRGC 131972	ind3	G	G	G	A	A	T	G	G	C	G	G	T	C	C	C	A	C	G	G	C	C	T	C	A	G	G	G	C	T	T	C	A	A	G	C	G	T	T	A	T	A	C	C	C	A	G
P 41::IRGC 68987-1::[IRIS 313-11764]	IRIS 313-11764	IRGC 127697	ind3	G	G	G	A	A	T	G	G	C	G	G	T	C	C	C	A	C	G	G	C	C	T	C	A	G	G	G	C	T	T	C	A	A	G	C	G	T	T	A	T	A	C	C	C	A	G
AUS 78-125::IRGC 69464-1::[IRIS 313-11773]	IRIS 313-11773	IRGC 132275	ind3	G	G	G	A	A	T	G	G	C	G	G	T	C	C	C	A	C	G	G	C	C	T	C	A	G	G	G	C	T	T	C	A	A	G	C	G	T	T	A	T	A	C	C	C	A	G
TANDAKAY FINGO::IRGC 69793-1::[IRIS 313-11787]	IRIS 313-11787	IRGC 127845	ind2	G	G	G	A	A	T	G	G	C	G	G	T	C	C	C	A	C	G	G	C	C	T	C	A	G	G	G	C	T	T	C	A	A	G	C	G	T	T	A	T	A	C	C	C	A	G
JIE CAO ZHAN::IRGC 70305-1::[IRIS 313-11802]	IRIS 313-11802	IRGC 127460	ind1A	G	G	G	A	A	T	G	G	C	G	G	T	C	C	C	A	C	G	G	C	C	T	C	A	G	G	G	C	T	T	C	A	A	G	C	G	T	T	A	T	A	C	C	C	A	G
QUN XUAN ZAO::IRGC 70371-1::[IRIS 313-11804]	IRIS 313-11804	IRGC 128441	ind1A	G	G	G	A	A	T	G	G	C	G	G	T	C	C	C	A	C	G	G	C	C	T	C	A	G	G	G	C	T	T	C	A	A	G	C	G	T	T	A	T	A	C	C	C	A	G
XI HONG GU::IRGC 70416-1::[IRIS 313-11805]	IRIS 313-11805	IRGC 127895	ind1A	G	G	G	A	A	T	G	G	C	G	G	T	C	C	C	A	C	G	G	C	C	T	C	A	G	G	G	C	T	T	C	A	A	G	C	G	T	T	A	T	A	C	C	C	A	G
78 XUAN WU::IRGC 70475-1::[IRIS 313-11806]	IRIS 313-11806	IRGC 127101	ind1A	G	G	G	A	A	T	G	G	C	G	G	T	C	C	C	A	C	G	G	C	C	T	C	A	G	G	G	C	T	T	C	A	A	G	C	G	T	T	A	T	A	C	C	C	A	G
MHARAKA::IRGC 70612-1::[IRIS 313-11809]	IRIS 313-11809	IRGC 128387	aus	G	G	G	A	A	T	G	G	C	G	G	T	C	C	C	A	C	G	G	C	C	T	C	A	G	G	G	C	T	T	C	A	A	G	C	G	T	T	A	T	A	C	C	C	A	G
KARILETYONE::IRGC 70745-1::[IRIS 313-11816]	IRIS 313-11816	IRGC 127493	indx	G	G	G	A	A	T	G	G	C	G	G	T	C	C	C	A	C	G	G	C	C	T	C	A	G	G	G	C	T	T	C	A	A	G	C	G	T	T	A	T	A	C	C	C	A	G
PADINTHUMA::IRGC 70762-2::[IRIS 313-11819]	IRIS 313-11819	IRGC 132362	ind3	G	G	G	A	A	T	G	G	C	G	G	T	C	C	C	A	C	G	G	C	C	T	C	A	G	G	G	C	T	T	C	A	A	G	C	G	T	T	A	T	A	C	C	C	A	G
DA GU AI 7::IRGC 70075-1::[IRIS 313-11795]	IRIS 313-11795	IRGC 127291	ind1A	G	G	G	A	A	T	G	G	C	G	G	T	C	C	C	A	C	G	G	C	C	T	C	A	G	G	G	C	T	T	C	A	A	G	C	G	T	T	A	T	A	C	C	C	A	G
DU GEN CHUAN::IRGC 70083-1::[IRIS 313-11796]	IRIS 313-11796	IRGC 127345	ind1A	G	G	G	A	A	T	G	G	C	G	G	T	C	C	C	A	C	G	G	C	C	T	C	A	G	G	G	C	T	T	C	A	A	G	C	G	T	T	A	T	A	C	C	C	A	G
NIAW YUANG KHANUN::IRGC 71362-1::[IRIS 313-11842]	IRIS 313-11842		ind3	G	G	G	A	A	T	G	G	C	G	G	T	C	C	C	A	C	G	G	C	C	T	C	A	G	G	G	C	T	T	C	A	A	G	C	G	T	T	A	T	A	C	C	C	A	G
E ZI 32::IRGC 70127-1::[IRIS 313-11797]	IRIS 313-11797	IRGC 128289	ind1A	G	G	G	A	A	T	G	G	C	G	G	T	C	C	C	A	C	G	G	C	C	T	C	A	G	G	G	C	T	T	C	A	A	G	C	G	T	T	A	T	A	C	C	C	A	G
BAI MI ZAI 7::IRGC 71940-1::[IRIS 313-11852]	IRIS 313-11852	IRGC 127202	ind1A	G	G	G	A	A	T	G	G	C	G	G	T	C	C	C	A	C	G	G	C	C	T	C	A	G	G	G	C	T	T	C	A	A	G	C	G	T	T	A	T	A	C	C	C	A	G
DA GUAN YIN ZHAN::IRGC 72006-1::[IRIS 313-11855]	IRIS 313-11855	IRGC 127292	ind1A	G	G	G	A	A	T	G	G	C	G	G	T	C	C	C	A	C	G	G	C	C	T	C	A	G	G	G	C	T	T	C	A	A	G	C	G	T	T	A	T	A	C	C	C	A	G
DONG DU::IRGC 72037-1::[IRIS 313-11859]	IRIS 313-11859	IRGC 127339	ind1A	G	G	G	A	A	T	G	G	C	G	G	T	C	C	C	A	C	G	G	C	C	T	C	A	G	G	G	C	T	T	C	A	A	G	C	G	T	T	A	T	A	C	C	C	A	G
NAN JING XIAO DAO::IRGC 72236-2::[IRIS 313-11870]	IRIS 313-11870	IRGC 132429	ind1A	G	G	G	A	A	T	G	G	C	G	G	T	C	C	C	A	C	G	G	C	C	T	C	A	G	G	G	C	T	T	C	A	A	G	C	G	T	T	A	T	A	C	C	C	A	G
E ZI 110::IRGC 70201-1::[IRIS 313-11799]	IRIS 313-11799	IRGC 127366	ind1A	G	G	G	A	A	T	G	G	C	G	G	T	C	C	C	A	C	G	G	C	C	T	C	A	G	G	G	C	T	T	C	A	A	G	C	G	T	T	A	T	A	C	C	C	A	G
SAN ZHAO QI::IRGC 72289-1::[IRIS 313-11871]	IRIS 313-11871	IRGC 127787	ind1A	G		G	A	A	T	G	G	C	G	G	T	C	C	C	A	C	G	G	C	C	T	C	A	G	G	G	C	T	T	C	A	A	G	C	G	T	T	A	T	A	C	C	C	A	G
AI DA::IRGC 72567-1::[IRIS 313-11876]	IRIS 313-11876	IRGC 127113	ind1A	G	G	G	A	A	T	G	G	C	G	G	T	C	C	C	A	C	G	G	C	C	T	C	A	G	G	G	C	T	T	C	A	A	G	C	G	T	T	A	T	A	C	C	C	A	G
AN NAN ZAO::IRGC 72576-1::[IRIS 313-11877]	IRIS 313-11877	IRGC 127125	ind1A	G	G	G	A	A	T	G	G	C	G	G	T	C	C	C	A	C	G	G	C	C	T	C	A	G	G	G	C	T	T	C	A	A	G	C	G	T	T	A	T	A	C	C	C	A	G
TIAN DAO DAO::IRGC 72837-1::[IRIS 313-11884]	IRIS 313-11884	IRGC 127857	ind1A	G	G	G	A	A	T	G	G	C	G	G	T	C	C	C	A	C	G	G	C	C	T	C	A	G	G	G	C	T	T	C	A	A	G	C	G	T	T	A	T	A	C	C	C	A	G
BA TUC RAN::IRGC 73239-1::[IRIS 313-11895]	IRIS 313-11895	IRGC 132391	ind3	G	G	G	A	A	T	G	G	C	G	G	T	C	C	C	A	C	G	G	C	C	T	C	A	G	G	G	C	T	T	C	A	A	G	C	G	T	T	A	T	A	C	C		A	G
CEMPO TURI::IRGC 73667-1::[IRIS 313-11902]	IRIS 313-11902	IRGC 127251	ind3	G	G	G	A	A	T	G	G	C	G	G	T	C	C	C	A	C	G	G	C	C	T	C	A	G	G	G	C	T	T	C	A	A	G	C	G	T	T	A	T	A	C	C	C	A	G
HONG MI JIU GONG JI::IRGC 74031-1::[IRIS 313-11909]	IRIS 313-11909	IRGC 127414	ind1A	G	G	G	A	A	T	G	G	C	G	G	T	C	C	C	A	C	G	G	C	C	T	C	A	G	G	G	C	T	T	C	A	A	G	C	G	T	T	A	T	A	C	C	C	A	G
KONG KHSACH BANG KATT::IRGC 75350-1::[IRIS 313-11935]	IRIS 313-11935	IRGC 132006	ind3	G	G	G	A	A	T	G	G	C	G	G	T	C	C	C	A	C	G	G	C	C	T	C	A	G	G	G	C	T	T	C	A	A	G	C	G	T	T	A	T	A	C	C	C	A	G
KAMPTI::IRGC 75626-1::[IRIS 313-11939]	IRIS 313-11939	IRGC 127484	ind3	G	G	G	A	A	T	G	G	C	G	G	T	C	C	C	A	C	G	G	C	C	T	C	A	G	G	G	C	T	T	C	A	A	G	C	G	T	T	A	T	A	C	C	C	A	G
I 41::IRGC 75927-1::[IRIS 313-11943]	IRIS 313-11943	IRGC 127425	ind1A	G	G	G	A	A	T	G	G	C	G	G	T	C	C	C	A	C	G	G	C	C	T	C	A	G	G	G	C	T	T	C	A	A	G	C	G	T	T	A	T	A	C	C	C	A	G
I 814::IRGC 76028-1::[IRIS 313-11944]	IRIS 313-11944	IRGC 127426	ind1A	G	G	G	A	A	T	G	G	C	G	G	T	C	C	C	A	C	G	G	C	C	T	C	A	G	G	G	C	T	T	C	A	A	G	C	G	T	T	A	T	A	C	C	C	A	G
HOU LU BAI::IRGC 76582-1::[IRIS 313-11948]	IRIS 313-11948	IRGC 127417	ind1A	G	G	G	A	A	T	G	G	C	G	G	T	C	C	C	A	C	G	G	C	C	T	C	A	G	G	G	C	T	T	C	A	A	G	C	G	T	T	A	T	A	C	C	C	A	G
LIU HE XI HE::IRGC 76661-1::[IRIS 313-11949]	IRIS 313-11949	IRGC 127568	ind1A	G	G	G	A	A	T	G	G	C	G	G	T	C	C	C	A	C	G	G	C	C	T	C	A	G	G	G	C	T	T	C	A	A	G	C	G	T	T	A	T	A	C	C	C	A	G
MI GU::IRGC 76687-1::[IRIS 313-11950]	IRIS 313-11950	IRGC 127626	ind1A	G	G	G	A	A		G	G	C	G	G	T	C	C	C	A	C	G	G	C	C	T	C	A		G	G	C	T	T	C	A	A	G	C	G	T	T	A	T	A	C	C	C	A	G
MIAO ZHAN::IRGC 76691-1::[IRIS 313-11951]	IRIS 313-11951	IRGC 127625	ind1A	G	G	G	A	A	T	G	G	C	G	G	T	C	C	C	A	C	G	G	C	C	T	C	A	G	G	G	C	T	T	C	A	A	G	C	G	T	T	A	T	A	C	C	C	A	G
XIA HONG GU::IRGC 76803-1::[IRIS 313-11954]	IRIS 313-11954	IRGC 128504	ind1A	G	G	G	A	A	T	G	G	C	G	G	T	C	C	C	A	C	G	G	C	C	T	C	A	G	G	G	C	T	T	C	A	A	G	C	G	T	T	A	T	A	C	C	C	A	G
PUANG MAHLAI KHAO::IRGC 76959-1::[IRIS 313-11958]	IRIS 313-11958		ind3	G	G	G	A	A	T	G	G	C	G	G	T	C	C	C	A	C	G	G	C	C	T	C	A	G	G	G	C	T	T	C	A	A	G	C	G	T	T	A	T	A	C	C	C	A	G
GUANG XUAN LIU HAO::IRGC 77341-1::[IRIS 313-11965]	IRIS 313-11965	IRGC 128304	ind1A	G	G	G	A	A	T	G	G	C	G	G	T	C	C	C	A	C	G	G	C	C	T	C	A	G	G	G	C	T	T	C	A	A	G	C	G	T	T	A	T	A	C	C	C	A	G
QI GU::IRGC 77381-1::[IRIS 313-11966]	IRIS 313-11966	IRGC 127752	ind1A	G	G	G	A	A	T	G	G	C	G	G	T	C	C	C	A	C	G	G	C	C	T	C	A	G	G	G	C	T	T	C	A	A	G	C	G	T	T	A	T	A	C	C	C	A	G
ZHAO DAN AI::IRGC 77422-1::[IRIS 313-11968]	IRIS 313-11968	IRGC 127913	ind1A	G	G	G	A	A	T	G	G	C	G	G	T	C	C	C	A	C	G	G	C	C	T	C	A	G	G	G	C	T	T	C	A	A	G	C	G	T	T	A	T	A	C	C	C	A	G
PA MATIS::IRGC 77811-1::[IRIS 313-11976]	IRIS 313-11976	IRGC 135577	ind3	G	G	G	A	A	T	G	G	C	G	G	T	C	C	C	A	C	G	G	C	C	T	C	A	G	G	G	C	T	T	C	A	A	G	C	G	T	T	A	T	A	C	C	C	A	G
KAUN TREI::IRGC 79194-1::[IRIS 313-11999]	IRIS 313-11999	IRGC 132281	ind3	G	G	G	A	A	T	G	G	C	G	G	T	C	C	C	A	C	G	G	C	C	T	C	A	G	G	G	C	T	T	C	A	A	G	C	G	T	T	A	T	A	C	C	C	A	G
LAANG::IRGC 79258-1::[IRIS 313-12000]	IRIS 313-12000	IRGC 135569	ind3	G	G	G	A	A	T	G	G	C	G	G	T	C	C	C	A	C	G	G	C	C	T	C	A	G	G	G	C	T	T	C	A	A	G	C	G	T	T	A	T	A	C	C	C	A	G
YAN ZHAN::IRGC 79740-1::[IRIS 313-12010]	IRIS 313-12010	IRGC 127900	ind1A	G	G	G	A	A	T	G	G	C	G	G	T	C	C	C	A	C	G	G	C	C	T	C	A	G	G	G	C	T	T	C	A	A	G	C	G	T	T	A	T	A	C	C	C	A	G
ZAO LENG SHUI ZHAN::IRGC 79756-1::[IRIS 313-12012]	IRIS 313-12012	IRGC 127910	ind1A	G	G	G	A	A	T	G	G	C	G	G	T	C	C	C	A	C	G	G	C	C	T	C	A	G	G	G	C	T	T	C	A	A	G	C	G	T	T	A	T	A	C	C	C	A	G
NEANG AN::IRGC 81315-1::[IRIS 313-12039]	IRIS 313-12039	IRGC 135572	ind3	G	A	G	A	A	C	G	G	C	G	G	C	C	C	C	A	C	G	G	C	C	T	C	A	G	G	G/A	C	T/G	T	C	G	A	G	T	G	T	T	G	T	A	C	C	C	A	G
NEANG LAU::IRGC 81328-1::[IRIS 313-12040]	IRIS 313-12040	IRGC 132285	ind3	G	G	G	A	A	T	G	G	C	G	G	T	C	C	C	A	C	G	G	C	C	T	C	A	G	G	G	C	T	T	C	A	A	G	C	G	T	T	A	T	A	C	C	C	A	G
NOU::IRGC 81352-1::[IRIS 313-12041]	IRIS 313-12041	IRGC 132413	ind3	G	G	G	A	A	T	G	G	C	G	G	T	C	C	C	A	C	G	G	C	C	T	C	A	G	G	G	C	T	T	C	A	A	G	C	G	T	T	A	T	A	C	C	C	A	G
PHCAR KABAS::IRGC 81357-1::[IRIS 313-12042]	IRIS 313-12042	IRGC 132031	ind3	G	G/A	G	G/A	A	C	G	G	C	G	G	C	C	C	C	A	C	G	G	C	C	T	C	A	G	G	A	C	G	T	C	G	A	G	T	G	T	T	G	T	A	C	C	C	A	G
ADUKKAN::IRGC 81783-1::[IRIS 313-12052]	IRIS 313-12052	IRGC 127109	indx	G	G	G	A	A	T	G	G	C	G	G	T	C	C	C	A	C	G	G	C	C	T	C	A	G	G	G	C	T	T	C	A	A	G	C	G	T	T	A	T	A	C	C	C	A	G
KUL REUSEI::IRGC 82308-1::[IRIS 313-12058]	IRIS 313-12058	IRGC 132406	ind3	G	G	G	A	A	T	G	G	C	G	G	T	C	C	C	A	C	G	G	C	C	T	C	A	G	G	G	C	T	T	C	A	A	G	C	G	T	T	A	T	A	C	C	C	A	G
LIANG GUANG::IRGC 78551-1::[IRIS 313-11986]	IRIS 313-11986	IRGC 127562	ind1A	G	G	G	A	A	T	G	G	C	G	G	T	C	C	C	A	C	G	G	C	C	T	C	A	G	G	G	C	T	T	C	A	A	G	C	G	T	T	A	T	A	C	C	C	A	G
SAMRONG 2::IRGC 83951-1::[IRIS 313-12101]	IRIS 313-12101	IRGC 132298	ind3	G	G/A	A/G	A	A	C	G	G	C	G	G	C	C	C	C	A	C	G	G	C	C	T	C	A	G	G	A	C	G	T	C	G	A	G	T	G	T	T	G	T	A	C	C	C	A	G
MANSARA DHAN::IRGC 86940-1::[IRIS 313-12139]	IRIS 313-12139	IRGC 127604	aus	G	G	G	A	A	T	G	G	C	G	G	T	C	C	C	A	C	G	G	C	C	T	C	A	G	G	G	C	T	T	C	A	A	G	C	G	T	T	A	T	A	C	C	C	A	G
SRAU KHGNAERNG::IRGC 87073-1::[IRIS 313-12143]	IRIS 313-12143	IRGC 132300	ind3	G	G/A	A/G	A	A	C	G	G	C	G	G	C	C	C	C	A	C	G	G	C	C	T	C	A	G	G	A	C	G	T	C	G	A	G	T	G	T	T	G	T	A	C	C	C	A	G
LAOZAOGU::IRGC 93444-1::[IRIS 313-12236]	IRIS 313-12236	IRGC 127552	ind1A	G	G	G	A	A	T	G	G	C	G	G	T	C	C	C	A	C	G	G	C	C	T	C	A	G	G	G	C	T	T	C	A	A	G	C	G	T	T	A	T	A	C	C	C	A	G
NGA CHEKH FAT::IRGC 97701-2::[IRIS 313-12291]	IRIS 313-12291	IRGC 132358	indx	G	G	G	A	A	T	G	G	C	G	G	T	C	C	C	A	C	G	G	C	C	T	C	A	G	G	G	C	T	T	C	A	A	G	C	G	T	T	A	T	A	C	C	C	A	G
PA KHENG KHAW::IRGC 98779-1::[IRIS 313-12305]	IRIS 313-12305	IRGC 127708	ind3	G	G	G	A	A	T	G	G	C	G	G	T	C	C	C	A	C	G	G	C	C	T	C	A	G	G	G	C	T	T	C	A	A	G	C	G	T	T	A	T	A	C	C	C	A	G
CI 7061::IRGC 968-1::[IRIS 313-10449]	IRIS 313-10449	IRGC 128264	ind1A	G	G	G	A	A	T	G	G	C	G	G	T	C	C	C	A	C	G	G	C	C	T	C	A	G	G	G	C	T	T	C	A	A	G	C	G	T	T	A	T	A	C	C	C	A	G
CHAN KU::IRGC 1069-1::[IRIS 313-10450]	IRIS 313-10450	IRGC 127258	ind1A	G	G	G	A	A	T	G	G	C	G	G	T	C	C	C	A	C	G	G	C	C	T	C	A	G	G	G	C	T	T	C	A	A	G	C	G	T	T	A	T	A	C	C	C	A	G
LING TA 150::IRGC 1106-1::[IRIS 313-10452]	IRIS 313-10452	IRGC 127565	ind1A	G	G	G	A	A	T	G	G	C	G	G	T	C	C	C	A	C	G	G	C	C	T	C	A	G	G	G	C	T	T	C	A	A	G	C	G	T	T	A	T	A	C	C	C	A	G
TON ROO SHUN::IRGC 4572-1::[IRIS 313-10502]	IRIS 313-10502	IRGC 127865	ind1A	G	G	G	A	A	T	G	G	C	G	G	T	C	C	C	A	C	G	G	C	C	T	C	A	G	G	G	C	T	T	C	A	A	G	C	G	T	T	A	T	A	C	C	C	A	G
HSIEH DAU::IRGC 4727-1::[IRIS 313-10504]	IRIS 313-10504	IRGC 127419	ind1A	G	G	G	A	A	T	G	G	C	G	G	T	C	C	C	A	C	G	G	C	C	T	C	A	G	G	G	C	T	T	C	A	A	G	C	G	T	T	A	T	A	C	C		A	G
TAICHUNG WOO GEN 2::IRGC 5525-1::[IRIS 313-10515]	IRIS 313-10515	IRGC 127836	ind1A	G	G	G	A	A	T	G	G	C	G	G	T	C	C	C	A	C	G	G	C	C	T	C	A	G	G		C	T	T	C	A	A	G	C	G	T	T	A	T	A	C	C	C	A	G
LUA HUONG T 1::IRGC 7082-2::[IRIS 313-10555]	IRIS 313-10555	IRGC 128098	ind3	G	G	G	A	A	T	G	G	C	G	G		C	C	C	A	C	G	G	C	C	T	C	A	G	G	G	C	T	T	C	A	A	G	C	G	T	T	A	T	A	C	C	C	A	G
DJ 69::IRGC 8482-1::[IRIS 313-10592]	IRIS 313-10592	IRGC 127324	aus	G	G	G	A	A	T	G	G	C	G	G	T	C	C	C	A	C	G	G	C	C	T	C	A	G	G	G	C	T	T	C	A	A	G	C	G	T	T	A	T	A	C	C	C	A	G
ARC 10581::IRGC 12514-1::[IRIS 313-10671]	IRIS 313-10671	IRGC 127128	indx	G	G	G	A	A	T	G	G	C	G	G	T	C	C	C	A	C	G	G	C	C	T	C	A	G	G	G	C	T	T	C	A	A	G	C	G	T	T	A	T	A	C	C	C	A	G
PA KHENG::IRGC 12996-1::[IRIS 313-10682]	IRIS 313-10682	IRGC 127707	ind3	G	G	G	A	A	T	G	G	C	G	G	T	C	C	C	A	C	G	G	C	C	T	C	A	G	G	G	C	T	T	C	A	A	G	C	G	T	T	A	T	A	C	C	C	A	G
NGAN TIA::IRGC 13010-1::[IRIS 313-10683]	IRIS 313-10683	IRGC 127674	ind3	G	G	G	A	A	T	G	G	C	G	G	T	C	C	C	A	C	G	G	C	C	T	C	A	G	G	G	C	T	T	C	A	A	G	C	G	T	T	A	T	A	C	C	C	A	G
JAROM EMAS::IRGC 14272-1::[IRIS 313-10702]	IRIS 313-10702		ind3	G	G	G	A	A	T	G	G	C	G	G	T	C	C	C	A	C	G	G	C	C	T	C	A	G	G	G	C	T	T	C	A	A	G	C	G	T	T	A	T	A	C	C	C	A	G
ANAK CHINA::IRGC 14479-1::[IRIS 313-10706]	IRIS 313-10706		ind3	G	G	G	A	A	T	G	G	C	G	G	T	C	C	C	A	C	G	G	C	C	T	C	A	G	G	G	C	T	T	C	A	A	G	C	G	T	T	A	T	A	C	C	C	A	G
ERNEST::IRGC 15884-2::[IRIS 313-10725]	IRIS 313-10725	IRGC 128518	indx	G	G	G	A	A	T	G	G	C	G	G	T	C	C	C	A	C	G	G	C	C	T	C	A	G	G	G	C	T	T	C	A	A	G	C	G	T	T	A	T	A	C	C	C	A	G
POTO BALA::IRGC 15986-2::[IRIS 313-10726]	IRIS 313-10726	IRGC 128139	ind3	G	G	G	A	A	T	G	G	C	G	G	T	C	C	C	A	C	G	G	C	C	T	C	A	G	G	G	C	T	T	C	A	A	G	C	G	T	T	A	T	A	C	C	C	A	G
RERM BILASH::IRGC 16273-2::[IRIS 313-10736]	IRIS 313-10736	IRGC 128149	aus	G	G	G	A	A	T	G	G	C	G	G	T	C	C	C	A	C	G	G	C	C	T	C	A	G	G	G	C	T	T	C	A	A	G	C	G	T	T	A	T	A	C	C	C	A	G
TRANG LUA::IRGC 16781-1::[IRIS 313-10750]	IRIS 313-10750	IRGC 135804	ind3	G	G	G	A	A	T	G	G	C	G	G	T	C	C	C	A	C	G	G	C	C	T	C	A	G	G	G	C	T	T	C	A	A	G	C	G	T	T	A	T	A	C	C	C	A	G
BANDI::IRGC 17214-1::[IRIS 313-10762]	IRIS 313-10762	IRGC 127207	ind3	G	G	G	A	A	T	G	G	C	G	G	T	C	C	C	A	C	G	G	C	C	T	C	A	G	G	G	C	T	T	C	A	A	G	C	G	T	T	A	T	A	C	C	C	A	G
GOJOT::IRGC 17669-1::[IRIS 313-10772]	IRIS 313-10772	IRGC 127388	ind3	G	G	G	A	A	T	G	G	C	G	G	T	C	C	C	A	C	G	G	C	C	T	C	A	G	G	G	C	T	T	C	A	A	G	C	G	T	T	A	T	A	C	C	C	A	G
SIAM BARABAI::IRGC 18800-2::[IRIS 313-10813]	IRIS 313-10813		ind3	G	G	G	A	A	T	G	G	C	G	G	T	C	C	C	A	C	G	G	C	C	T	C	A	G	G	G	C	T	T	C	A	A	G	C	G	T	T	A	T	A	C	C	C	A	G
TJEMPO PENDEK UNTUNG::IRGC 19055-2::[IRIS 313-10818]	IRIS 313-10818	IRGC 128188	ind3	G	G	G	A	A	T	G	G	C	G	G	T	C	C	C	A	C	G	G	C	C	T	C	A	G	G	G	C	T	T	C	A	A	G	C	G	T	T	A	T	A	C	C	C	A	G
UNGGAS::IRGC 19176-2::[IRIS 313-10822]	IRIS 313-10822	IRGC 128199	ind3	G	G	G	A	A	T	G	G	C	G	G	T	C	C	C	A	C	G	G	C	C	T	C	A	G	G	G	C	T	T	C	A	A	G	C	G	T	T	A	T	A	C	C	C	A	G
EDAKKADAN 0-69-27::IRGC 19560-1::[IRIS 313-10833]	IRIS 313-10833	IRGC 127355	ind2	G	G	G	A	A	T	G	G	C	G	G	T	C	C	C	A	C	G	G	C	C	T	C	A	G	G	G	C	T	T	C	A	A	G	C	G	T	T	A	T	A	C	C	C	A	G
PUAK::IRGC 18512-1::[IRIS 313-10804]	IRIS 313-10804	IRGC 135787	ind3	G	G	G	A	A	T	G	G	C	G	G	T	C	C	C	A	C	G	G	C	C	T	C	A	G	G	G	C	T	T	C	A	A	G	C	G	T	T	A	T	A	C	C	C	A	G
INDO NO 7505::IRGC 20162-2::[IRIS 313-10844]	IRIS 313-10844	IRGC 128058	ind3	G	G	G	A	A	T	G	G	C	G	G	T	C	C	C	A	C	G	G	C	C	T	C	A	G	G	G	C	T	T	C	A	A	G	C	G	T	T	A	T	A	C	C	C	A	G
ARC 7001::IRGC 20436-1::[IRIS 313-10849]	IRIS 313-10849	IRGC 127166	aus	G	G	G	A	A	T	G	G	C	G	G	T	C	C	C	A	C	G	G	C	C	T	C	A	G	G	G	C	T	T	C	A	A	G	C	G	T	T	A	T	A	C	C	C	A	G
RADEN DJAWA (GUNDIL)::IRGC 18558-1::[IRIS 313-10806]	IRIS 313-10806	IRGC 135789	ind3	G	G	G	A	A	T	G	G	C	G	G	T	C	C	C	A	C	G	G	C	C	T	C	A	G	G	G	C	T	T	C	A	A	G	C	G	T	T	A	T	A	C	C	C	A	G
ARC 12920::IRGC 22450-1::[IRIS 313-10892]	IRIS 313-10892	IRGC 127149	aus	G	G	G	A	A	T	G	G	C	G	G	T	C	C	C	A	C	G	G	C	C	T	C	A	G	G	G	C	T	T	C	A	A	G	C	G	T	T	A	T	A	C	C	C	A	G
ARC 13204::IRGC 22558-1::[IRIS 313-10894]	IRIS 313-10894	IRGC 127150	admix	G	G	G	A	A	T	G	G	C	G	G	T	C	C	C	A	C	G	G	C	C	T	C	A	G	G	G	C	T	T	C	A	A	G	C	G	T	T	A	T	A	C	C	C	A	G
KUOL DAUN THNONG::IRGC 22986-1::[IRIS 313-10905]	IRIS 313-10905		ind3	G		G	A	A	T	G	G	C	G	G	T	C	C	C	A	C	G	G	C	C	T	C	A	G	G	G	C	T	T	C	A	A	G	C	G	T	T	A	T	A	C	C	C	A	G
NEANG CHAN::IRGC 23034-1::[IRIS 313-10909]	IRIS 313-10909	IRGC 135776	ind3	G	G	G	A	A	T	G	G	C	G	G	T	C	C	C	A	C	G	G	C	C	T	C	A	G	G	G	C	T	T	C	A	A	G	C	G	T	T	A	T	A	C	C	C	A	G
NEANG NARY::IRGC 23084-1::[IRIS 313-10911]	IRIS 313-10911		ind3	G	G	G	A	A	T	G	G	C	G	G	T	C	C	C	A	C	G	G	C	C	T	C	A	G	G	G	C	T	T	C	A	A	G	C	G	T	T	A	T	A	C	C	C	A	G
ARC 13276::IRGC 22622-2::[IRIS 313-10896]	IRIS 313-10896	IRGC 127946	admix	G	G	G	A	A	T	G	G	C	G	G	T	C	C	C	A	C	G	G	C	C	T	C	A	G	G	G	C	T	T	C	A	A	G	C	G	T	T	A	T	A	C	C	C	A	G
KAMULI::IRGC 23928-1::[IRIS 313-10925]	IRIS 313-10925	IRGC 127485	aus	G	G	G	A	A	T	G	G	C	G	G	T	C	C	C	A	C	G	G	C	C	T	C	A	G	G	G	C	T	T	C	A	A	G	C	G	T	T	A	T	A	C	C	C	A	G
DAMNOEUB KHSE SAUT::IRGC 22819-2::[IRIS 313-10899]	IRIS 313-10899	IRGC 128025	ind3	G	G	G	A	A	T	G	G	C	G	G	T	C	C	C	A	C	G	G	C	C	T	C	A	G	G	G	C	T	T	C	A	A	G	C	G	T	T	A	T	A	C	C	C	A	G
DAMNOEUB POR HING::IRGC 22841-2::[IRIS 313-10900]	IRIS 313-10900	IRGC 132331	ind3	G	G	G	A	A	T	G	G	C	G	G	T	C	C	C	A	C	G	G	C	C	T	C	A	G	G	G	C	T	T	C	A	A	G	C	G	T	T	A	T	A	C	C	C	A	G
IH PEN SHIM MING::IRGC 26067-1::[IRIS 313-10968]	IRIS 313-10968	IRGC 127428	ind1A	G	G	G	A	A	T	G	G	C	G	G	T	C	C	C	A	C	G	G	C	C	T	C	A	G	G	G	C	T	T	C	A	A	G	C	G	T	T	A	T	A	C	C	C	A	G
KAMPING POUY::IRGC 22876-2::[IRIS 313-10902]	IRIS 313-10902		ind3	G	G/A	G	A	A	T/C	G	G	C	G	G	T/C	C	C	C	A	C	G	G	C	C	T	C	A	G	G	G/A	C	T/G	T	C	G/A	A	G	T/C	G	T	T		T	A	C	C	C	A	G
BOROJYOT::IRGC 26578-2::[IRIS 313-10983]	IRIS 313-10983	IRGC 128000	indx	G	A	G	A	A	C	G	G	C	G	G	C	C		C	A	C	G	G	C	C	T	C	A	G	G	A	C	G	T	C	G	A	G	T	G	T	T	G	T	A	C	C	C	A	G
PULU RENNI::IRGC 27386-1::[IRIS 313-11006]	IRIS 313-11006	IRGC 127747	ind3	G	G	G	A	A	T	G	G	C	G	G	T	C	C	C	A	C	G	G	C	C	T	C	A	G	G	G	C	T	T	C	A	A	G	C	G	T	T	A	T	A	C	C	C	A	G
PULUT PUTIH::IRGC 27426-1::[IRIS 313-11010]	IRIS 313-11010	IRGC 127750	ind3	G	G	G	A	A	T	G	G	C	G	G	T	C	C	C	A	C	G	G	C	C	T	C	A	G	G	G	C	T	T	C	A	A	G	C	G	T	T	A	T	A	C	C	C	A	G
KWANG LU AI 4::IRGC 28480-2::[IRIS 313-11039]	IRIS 313-11039	IRGC 128093	ind1A	G	G	G	A	A	T	G	G	C	G	G	T	C	C	C	A	C	G	G	C	C	T	C	A	G	G	G	C	T	T	C	A	A	G	C	G	T	T	A	T	A	C	C	C	A	G
CADUNG SO BLOC 1::IRGC 30231-1::[IRIS 313-11096]	IRIS 313-11096	IRGC 135743	ind3	G	G	G	A	A	T	G	G	C	G	G	T	C	C	C	A	C	G	G	C	C	T	C	A	G	G	G	C	T	T	C	A	A	G	C	G	T	T	A	T	A	C	C	C	A	G
B 12::IRGC 31293-1::[IRIS 313-11108]	IRIS 313-11108	IRGC 127194	ind3	G	G	G	A	A	T	G	G	C	G	G	T	C	C	C	A	C	G	G	C	C	T	C	A	G	G	G	C	T	T	C	A	A	G	C	G	T	T	A	T	A	C	C	C	A	G
EA TIA::IRGC 29713-2::[IRIS 313-11083]	IRIS 313-11083	IRGC 132248	ind3	G	G	G	A	A	T	G	G	C	G	G	T	C	C	C	A	C	G	G	C	C	T	C	A	G	G	G	C	T	T	C	A	A	G	C	G	T	T	A	T	A	C	C	C	A	G
LWANKHAN::IRGC 33330-1::[IRIS 313-11133]	IRIS 313-11133	IRGC 127582	ind3	G	G	G	A	A	T	G	G	C	G	G	T	C	C	C	A	C	G	G	C	C	T	C	A	G	G	G	C	T	T	C	A	A	G	C	G	T	T	A	T	A	C	C	C	A	G
NGAKWE THETYIN::IRGC 33477-2::[IRIS 313-11136]	IRIS 313-11136	IRGC 128117	admix	G	G	G	A	A	T	G	G	C	G	G	T	C	C	C	A	C	G	G	C	C	T	C	A	G	G	G	C	T	T	C	A	A	G	C	G	T	T	A	T	A	C	C	C	A	G
SRAU KHSAI::IRGC 29896-2::[IRIS 313-11088]	IRIS 313-11088	IRGC 128170	ind3	G	G	G	A	A	T	G	G	C	G	G	T	C	C	C	A	C	G	G	C	C	T	C	A	G	G	G	C	T	T	C	A	A	G	C	G	T	T	A	T	A	C	C	C	A	G
GAHB AWY 2-1::IRGC 36549-2::[IRIS 313-11193]	IRIS 313-11193	IRGC 128040	ind3	G	G	G	A	A	T	G	G	C	G	G	T	C	C	C	A	C	G	G	C	C	T	C	A	G	G	G	C	T	T	C	A	A	G	C	G	T	T	A	T	A	C	C	C	A	G
STRAW 23-428::IRGC 38416-2::[IRIS 313-11229]	IRIS 313-11229	IRGC 128171	ind2	G	G	G	A	A	T	G	G	C	G	G	T	C	C	C	A	C	G	G	C	C	T	C	A	G	G	G	C	T	T	C	A	A	G	C	G	T	T	A	T	A	C	C	C	A	G
SPR 7284-57-5::IRGC 38649-1::[IRIS 313-11233]	IRIS 313-11233	IRGC 127823	ind1B	G	G	G	A	A	T	G	G	C	G	G	T	C	C	C	A	C	G	G	C	C	T	C	A	G	G	G	C	T	T	C	A	A	G	C	G	T	T	A	T	A	C	C	C	A	G
SI OMPAN LAMA::IRGC 35481-1::[IRIS 313-11179]	IRIS 313-11179	IRGC 127810	ind3	G	G/A	G	A	A	C	G	G	C	G	G	T/C	C	C	C	A	C	G	G	C	C	T	C	A	G	G	A	C	G	T	C	G	A	G	T	G	T	T	G	T	A	C	C	C	A	G
ARC 7425::IRGC 42538-1::[IRIS 313-11291]	IRIS 313-11291	IRGC 127170	aus	G	G	G	A	A	T	G	G	C	G	G	T	C	C	C	A	C	G	G	C	C	T	C	A	G	G	G	C	T	T	C	A	A	G	C	G	T	T	A	T	A	C	C	C	A	G
ARC 15862::IRGC 43242-1::[IRIS 313-11309]	IRIS 313-11309	IRGC 128229	indx	G	G	G	A	A	T	G	G	C	G	G	T	C	C	C	A	C	G	G	C	C	T	C	A	G	G	G	C	T	T	C	A	A	G	C	G	T	T	A	T	A	C	C	C	A	G
MAYAS PUTIH::IRGC 43727-2::[IRIS 313-11320]	IRIS 313-11320		ind3	G	G	G	A	A	T	G	G	C	G	G	T	C	C	C	A	C	G	G	C	C	T	C	A	G	G	G	C	T	T	C	A	A	G	C	G	T	T	A	T	A	C	C	C	A	G
JASURE AUS::IRGC 43860-1::[IRIS 313-11322]	IRIS 313-11322	IRGC 127449	aus	G	G	G	A	A	T	G	G	C	G	G	T	C	C	C	A	C	G	G	C	C	T	C	A	G	G	G	C	T	T	C	A	A	G	C	G	T	T	A	T	A	C	C	C	A	G
AMPIPIT::IRGC 44272-2::[IRIS 313-11331]	IRIS 313-11331	IRGC 132237	ind3	G	G/A	G	A	A	C	G	G	C	G	G	C	C	C	C	A	C	G	G	C	C	T	C	A	G	G	A	C	T/G	T	C	G	A	G	T	G	T	T	G	T	A	C	C	C	A	G
CA ONG (WHITE)::IRGC 47174-1::[IRIS 313-11380]	IRIS 313-11380	IRGC 128253	trop	G/A	G/A	G	A	A	T	G	G	C/T	G	G/T		C	C	C	A	C/G	G	G	C	C	T	C	A	G	G	G	C	T	T	C	G	A	G	T	G	T	T	G	T/G	A	C	C	C	A	G/C
INDO NO 13030::IRGC 48630-2::[IRIS 313-11394]	IRIS 313-11394	IRGC 128057	indx	G	G	G	A	A	T	G	G	C	G	G	T	C	C	C	A	C	G	G	C	C	T	C	A	G	G	G	C	T	T	C	A	A	G	C	G	T	T	A	T	A	C	C	C	A	G
INDO NO 13075::IRGC 48665-1::[IRIS 313-11395]	IRIS 313-11395	IRGC 135755	ind3	G	G	G	A	A	T	G	G	C	G	G	T	C	C	C	A	C	G	G	C	C	T	C	A	G	G	G	C	T	T	C	A	A	G	C	G	T	T	A	T	A	C	C	C	A	G
TODULI::IRGC 48942-2::[IRIS 313-11398]	IRIS 313-11398	IRGC 128190	ind3	G	G	G	A	A	T	G	G	C	G	G	T	C	C	C	A	C	G	G	C	C	T	C	A	G	G	G	C	T	T	C	A	A	G	C	G	T	T	A	T	A	C	C	C	A	G
13946 (GUANG QIU 15)::IRGC 50320-1::[IRIS 313-11422]	IRIS 313-11422	IRGC 127095	ind1A	G	G	G	A	A	T	G	G	C	G	G	T	C	C	C	A	C	G	G	C	C	T	C	A	G	G	G	C	T	T	C	A	A	G	C	G	T	T	A	T	A	C	C	C	A	G
K 24::[B040]	B040	IRGC 135962	indx	G	G	G	A	A	T	G	G	C	G	G	T	C	C	C	A	C	G	G	C	C	T	C	A	G	G	G	C	T	T	C	A	A	G	C	G	T	T	A	T	A	C	C	C	A	G
NANJING 11::[B059]	B059		ind1A	G	G	G	A	A	T	G	G	C	G	G	T	C	C	C	A	C	G	G	C	C	T	C	A	G	G	G	C	T	T	C	A	A	G	C	G	T	T	A	T	A	C	C	C	A	G
NANTEHAO::[B062]	B062		ind1A	G		G	A	A	T	G	G	C	G	G	T	C	C	C	A	C	G	G	C	C	T	C	A	G	G	G	C	T	T	C	A	A	G	C	G	T	T	A	T	A	C	C	C	A	G
TAISHANNUO::[B074]	B074		ind1A	G	G	G	A	A	T	G	G	C	G	G	T	C	C	C	A	C	G	G	C	C	T	C	A	G	G	G	C	T	T	C	A	A	G	C	G	T	T	A	T	A	C	C	C	A	G
MUGUANUO::[B086]	B086		admix	G	G	G	A	A	T	G	G	C	G	G	T	C	C	C	A	C	G	G	C	C	T	C	A	G	G	G	C	T	T	C	A	A	G	C	G	T	T	A	T	A	C	C	C	A	G
XIAOHONGGU::[B091]	B091		indx	G	G	G	A	A	T	G	G	C	G	G	T	C	C	C	A	C	G	G	C	C	T	C	A	G	G	G	C	T	T	C	A	A	G	C	G	T	T	A	T	A	C	C	C	A	G
JIIENUO::[B097]	B097		indx	G	G	G	A	A	T	G	G	C	G	G	T	C	C	C	A	C	G	G	C	C	T	C	A	G	G	G	C	T	T	C	A	A	G	C	G	T	T	A	T	A	C	C	C	A	G
JIABALA::[B104]	B104		ind1A	G	G	G	A	A	T	G	G	C	G	G	T	C	C	C	A	C	G	G	C	C	T	C	A	G	G	G	C	T	T	C	A	A	G	C	G	T	T	A	T	A	C	C	C	A	G
CHENGDUAI 3::[B114]	B114		ind1A	G	G	G	A	A		G	G	C	G	G	T	C	C	C	A	C	G	G	C	C	T	C	A	G	G	G	C	T	T	C	A	A	G	C	G	T	T	A	T	A	C	C	C	A	G
AIMAKANG::[B115]	B115		ind1A	G	G	G	A	A	T	G	G	C	G	G	T	C	C	C	A	C	G	G	C	C	T	C	A	G	G	G	C	T	T	C	A	A	G	C	G	T	T	A	T	A	C	C	C	A	G
LUKE 3::[B121]	B121		ind1A	G	G	G	A	A	T	G	G	C	G	G	T	C	C	C	A	C	G	G	C	C	T	C	A	G	G	G	C	T	T	C	A	A	G	C	G	T	T	A	T	A	C	C	C	A	G
DANGYU 5::[B127]	B127		ind1A	G	G	G	A	A	T	G	G	C	G	G	T	C	C	C	A	C	G	G	C	C	T	C	A	G	G	G	C	T	T	C	A	A	G	C	G	T	T	A	T	A	C	C	C	A	G
L 301B::[B150]	B150		ind1A	G	G	G	A	A		G	G	C	G	G	T	C	C	C	A	C	G	G	C	C	T	C	A	G	G	G	C	T	T	C	A	A	G	C	G	T	T	A	T	A	C	C	C	A	G
JINNANTE 43B::[B151]	B151		ind1A	G		G	A	A	T	G	G	C	G	G	T	C	C	C	A	C	G	G	C	C	T	C	A	G	G	G	C	T	T	C	A	A	G	C	G	T	T	A	T	A	C	C	C	A	G
G ZHENSHAN 97B::[B156]	B156		ind1A	G	G	G	A	A	T	G	G	C	G	G	T	C	C	C	A	C	G	G	C	C	T	C	A	G	G	G	C	T	T	C	A	A	G	C	G	T	T	A	T	A	C	C	C	A	G
88B::[B157]	B157		ind1A	G	G	G	A	A	T	G	G	C	G	G	T	C	C	C	A	C	G	G	C		T	C	A	G	G	G	C	T	T	C	A	A	G	C	G	T	T	A	T	A	C	C	C	A	G
JIEFANGXIAN::[B198]	B198		ind1A	G	G	G	A	A	T	G	G	C	G	G	T	C	C	C	A	C	G	G	C	C	T	C	A	G	G	G	C	T	T	C	A	A	G	C	G	T	T	A	T	A	C	C	C	A	G
LUCAIHAO::[B208]	B208		ind1A	G	G	G	A	A	T	G	G	C	G	G	T	C	C	C	A	C	G	G	C	C	T	C	A	G	G	G	C	T	T	C	A	A	G	C	G	T	T	A	T	A	C	C	C	A	G
NANXIONGZAOYOUZHAN::[B210]	B210		ind1A	G	G	G	A	A	T	G	G	C	G	G	T	C	C	C	A	C	G	G	C	C	T	C	A	G	G	G	C	T	T	C	A	A	G	C	G	T	T	A	T	A	C	C	C	A	G
LIUYENIAN::[B213]	B213		ind1A	G	G	G	A	A	T	G	G	C	G	G	T	C	C	C	A	C	G	G	C	C	T	C	A	G	G	G	C	T	T	C	A	A	G	C	G	T	T	A	T	A	C	C	C	A	G
BEIZINUO::[B222]	B222		ind1A	G	G	G	A	A	T	G	G	C	G	G	T	C	C	C	A		G	G	C	C	T	C	A	G	G	G	C	T	T	C	A	A	G	C	G	T	T	A	T	A	C	C	C	A	G
XIANGAI B::[B252]	B252		indx	G	G	G	A	A	T	G	G	C	G	G	T	C	C	C	A	C	G	G	C	C	T	C	A	G	G	G	C	T	T	C	A	A	G	C	G	T	T	A	T	A	C	C	C	A	G
DIANRUI 409B::[B255]	B255		indx	G		G	A	A	T	G	G	C	G	G	T	C	C	C	A	C	G	G	C	C	T	C	A	G	G	G	C	T	T	C	A	A	G	C	G	T	T	A	T	A	C	C	C	A	G
NANGAOGU::[B268]	B268		indx	G	G	G	A	A	T	G	G	C	G	G	T	C	C	C	A	C	G	G	C	C	T	C	A	G	G	G	C	T	T	C	A	A	G	C	G	T	T	A	T	A	C	C	C	A	G
GANG 46B::[CX10]	CX10	IRGC 135890	ind1A	G	G	G	A	A	T	G	G	C	G	G	T	C	C	C	A	C	G	G	C	C	T	C	A	G	G	G	C	T	T	C	A	A	G	C	G	T	T	A	T	A	C	C	C	A	G
GUANG LU AI 4::[CX114]	CX114		ind1A	G		G	A	A	T	G	G	C	G	G	T	C	C	C	A	C	G	G	C	C	T	C	A	G	G	G	C	T	T	C	A	A	G	C	G	T	T	A	T	A	C	C	C	A	G
YUN HUI 72::[CX115]	CX115		indx	G	G	G	A	A	T	G	G	C	G	G	T	C	C	C	A	C	G	G	C	C	T	C	A	G	G	G	C	T	T	C	A	A	G	C	G	T	T	A	T	A	C	C	C	A	G
ZHENGSHAN97::[CX133]	CX133		ind1A	G	G	G	A	A	T	G	G	C	G	G	T	C	C	C	A	C	G	G	C	C	T	C	A	G	G	G	C	T	T	C	A	A	G	C	G	T	T	A	T	A	C	C	C	A	G
SRI RAJA::[CX148]	CX148	IRGC 136050	ind3	G	G	G	A	A	T	G	G	C	G	G	T	C	C	C	A	C	G	G	C	C	T	C	A	G	G	G	C	T	T	C	A	A	G	C	G	T	T	A	T	A	C	C	C	A	G
ZIHUI 100::[CX20]	CX20		indx	G	G	G	A	A	T	G	G	C	G	G	T	C	C	C	A	C	G	G	C	C	T	C	A	G	G	G	C	T	T	C	A	A	G	C	G	T	T	A	T	A	C	C	C	A	G
ZHONGYOUZAO 81::[CX221]	CX221	IRGC 136095	indx	G	G	G	A	A	T	G	G	C	G	G	T	C	C	C	A	C	G	G	C	C	T	C	A	G	G	G	C	T	T	C	A	A	G	C	G	T	T	A	T	A	C	C	C	A	G
2004::[CX249]	CX249	IRGC 135814	ind1B	G	G	G	A	A	T	G	G	C	G	G	T	C	C	C	A	C	G	G	C	C	T	C	A	G	G	G	C	T	T	C	A	A	G	C	G	T	T	A	T	A	C	C	C	A	G
ARROZVERMELHO::[CX268]	CX268	IRGC 135831	indx	G	G	G	A	A	T	G	G	C	G	G		C	C	C	A	C	G	G	C	C	T	C	A	G	G	G	C	T	T	C	A	A	G	C	G	T	T	A	T	A	C	C	C	A	G
BAOXUAN 21 B::[CX328]	CX328		ind1A	G	G	G	A	A	T	G	G	C	G	G	T	C	C	C	A	C	G	G	C	C	T	C	A	G	G	G	C	T	T	C	A	A	G	C	G	T	T	A	T	A	C	C	C	A	G
YUELIANGGU::[CX390]	CX390		indx	G	G	G	A	A	T	G	G	C	G	G	T	C	C	C	A	C	G	G	C	C	T	C	A	G	G	G	C	T	T	C	A	A	G	C	G	T	T	A	T	A	C	C	C	A	G
JHONA 349::[CX63]	CX63	IRGC 117769	aus	G	G	G	A	A	T	G	G	C	G	G	T	C	C	C	A	C	G	G	C	C	T	C	A	G	G	G	C	T	T	C	A	A	G	C	G	T	T	A	T	A	C	C	C	A	G
INNMAYEBAW::[CX71]	CX71	IRGC 135915	ind3	G	G	G	A	A	T	G	G	C	G	G	T	C	C	C	A	C	G	G	C	C	T	C	A	G	G	G	C	T	T	C	A	A	G	C	G	T	T	A	T	A	C	C	C	A	G
IR6::[CX73]	CX73	IRGC 135927	ind1B	G	G	G	A	A	T	G	G	C	G	G	T	C	C	C	A	C	G	G	C	C	T	C	A	G	G	G	C	T	T	C	A	A	G	C	G	T	T	A	T	A	C	C	C	A	G
OM1706::[CX80]	CX80	IRGC 136014	ind1B	G	G	G	A	A	T	G	G	C	G	G	T	C	C	C	A	C	G	G	C	C	T	C	A	G	G	G	C	T	T	C	A	A	G	C	G	T	T	A	T	A	C	C	C	A	G
SANHUANGZHAN NO 2::G1::[IRIS 313-15897]	IRIS 313-15897	IRGC 126968	indx	G	G	G	A	A	T	G	G	C	G	G	T	C	C	C	A	C	G	G	C	C	T	C	A	G	G	G	C	T	T	C	A	A	G	C	G	T	T	A	T	A	T/C	C	C	A	G
SUFAID 246::IRGC 28303-1::[IRIS 313-8390]	IRIS 313-8390	IRGC 121128	aus	G	G	A/G	A	A	T	G	G	C	G	G	T	C	C	C	A	C	G	G	C	C	T	C	A	G	G	G	C	T	T	C	A	A	G	C	G	T	T	A	T	A	C	C	C	A	G
PAH WEAN::IRGC 78276-1::[IRIS 313-8474]	IRIS 313-8474	IRGC 126258	ind3	G	A	G	A	A	C		G	C	G	G	C	C	C	C	G/A	C	G	G	C	C	T	C	A	G	G	G	C	T	T	C	G	A	G	T	G	T	T	G	T	A	C	C	C	A	G
PATISAIL::IRGC 37562-1::[IRIS 313-8932]	IRIS 313-8932	IRGC 126079	ind3	G	G	G	G/A	A	T	G	G	C	G	G	T	C	C	C	A	C	G	G	C	C	T	C	A	G	G	G	C	T	T	C	A	A	G	C	G	T	T	A	T	A	C	C	C	A	G
FU ZAO XIAN::IRGC 63619-1::[IRIS 313-8940]	IRIS 313-8940	IRGC 125744	ind1A	G	G	G	A	A	T	G	G	C	G	G	T	C	C	C	G/A	C	G	G	C	C	T	C	A	G	G	G	C	T	T	C	A	A	G	C	G	T	T	A	T	A	C	C	C	A	G
PAI CHUEH CHIU LIU::IRGC 34259-1::[IRIS 313-9065]	IRIS 313-9065	IRGC 125865	ind1A	G	G	G	A	A	T	G	G	C	G	G	T	C	C	C	G/A	C	G	G	C	C	T	C	A	G	G	G	C	T	T	C	A	A	G	C	G	T	T	A	T	A	C	C	C	A	G
YONG JIN ZAO 3::IRGC 70441-1::[IRIS 313-9253]	IRIS 313-9253	IRGC 125946	ind1A	G	G	G	A	C/A	T	G	G	C	G	G	T	C	C	C	A	C	G	G	C	C	T	C	A	G	G	G	C	T	T	C	A	A	G	C	G	T	T	A	T	A	C	C	C	A	G
KHAO KAI::IRGC 78251-1::[IRIS 313-9281]	IRIS 313-9281	IRGC 125801	ind3	G	G	G	A	A	T	G	G	C	G	G	T	C	C	C	A	C	G	G	C	C	T	C	A	G	G	G	C	T	T	C	A	A	G	C	G	T	T	A	T	A	C	C	C	A	G
ARC 13778::IRGC 41216-1::[IRIS 313-9347]	IRIS 313-9347	IRGC 125647	indx	G	G	G	A	A	T	G	G	C	G	G	T	C	C	C	G/A	C	G	G	C	C	T	C	A	G	G	G		T	T	C	A	A	G	C	G	T	T	A	T	A	C	C	C	A	G
WI BIR SHUN::IRGC 4602-1::[IRIS 313-9372]	IRIS 313-9372	IRGC 125937	ind1A	G	G	G	A	C/A	T	G	G	C	G	G	T	C	C	C	A	C	G	G	C	C	T	C	A	G	G	G	C	T	T	C	A	A	G	C	G	T	T	A	T	A	C	C	C	A	G
CHNNOR::IRGC 67485-1::[IRIS 313-9484]	IRIS 313-9484	IRGC 125706	indx	G	G	A/G	A	A	T	G	G	C	G	G	T	C	C	C	A	C	G	G	C	C	T	C	A	G	G	G	C	T	T	C	A	A	G	C	G	T	T	A	T	A	C	C	C	A	G
KORASISI::IRGC 5285-1::[IRIS 313-9505]	IRIS 313-9505	IRGC 125809	ind1A	G	G	G	A	A	T	G	G	C	G	G	T	C	C	C	A	C	G	G	C	C	T	C	A	G	G	G	C	T	T	C	A	A	G	C	G	T	T	A	T	A	C	C	C	A	G
NCS 194::IRGC 51932-1::[IRIS 313-9605]	IRIS 313-9605	IRGC 125852	ind1A	G	G	G	G/A	A	T	G	G	C	G	G	T	C	C	C	A	C	G	G	C	C	T	C	A	G	G	G	C	T	T	C	A	A	G	C	G	T	T	A	T	A	C	C	C	A	G
ARC 15873::IRGC 43250-1::[IRIS 313-9634]	IRIS 313-9634	IRGC 125653	indx	G	G	G	A	A	T	G	G	C	G	G	T	C	C	C	G/A	C	G	G	C	C	T	C	A	G	G	G	C	T	T	C	A	A	G	C	G	T	T	A	T	A	C	C	C	A	G
NAN TE HAO::IRGC 59797-1::[IRIS 313-9727]	IRIS 313-9727	IRGC 125849	ind1A	G	G	A/G	A	A	T	G	G	C	G	G	T	C	C	C	A	C	G	G	C	C	T	C	A	G	G	G	C	T	T	C	A	A	G	C	G	T	T	A	T	A	C	C	C	A	G
CRILLO LA FRIA::IRGC 10793-1::[IRIS 313-9822]	IRIS 313-9822	IRGC 125716	ind1A	G	G	G	G/A	A	T	G	G	C	G	G	T	C	C	C	A	C	G	G	C	C	T	C	A	G	G	G	C	T	T	C	A	A	G	C	G	T	T	A	T	A	C	C	C	A	G
PIN GAEW 56::IRGC 7887-1::[IRIS 313-10134]	IRIS 313-10134	IRGC 125871	ind3	G	G/A	G	A	A	T/C	G	G	C	G	G	T/C	C	C	C	A	C	G	G	C	C	T	C	A	G	G	G	C	T	T	C	G/A	A	G	T/C	G	T	T	G/A	T	A	C	C	C	A	G
DENG DENG QI::IRGC 72036-1::[IRIS 313-10190]	IRIS 313-10190	IRGC 125726	ind1A	G	G	G	A	A	T	G	G	C	G	G	T	C	C	C	G/A	C	G	G		C	T	C	A		G	G	C	T	T	C	A	A	G	C	G	T	T	A	T	A	C	C	C	A	G
UQUIHUA::IRGC 117037-1::[IRIS 313-10287]	IRIS 313-10287	IRGC 127068	ind1B	G	G	G	A	C/A	T	G	G	C	G	G	T	C	C	C	A	C	G	G	C	C	T	C	A	G	G	G	C	T	T	C	A	A	G	C	G	T	T	A	T	A	C	C	C	A	G
KATUNG::IRGC 71536-1::[IRIS 313-8811]	IRIS 313-8811	IRGC 131940	ind3	G	G	G	A	A	T	G	G	C	G	G	T	C	C	C	G/A	C	G	G	C	C	T	C	A	G	G	G	C	T	T	C	A	A	G	C	G	T	T	A	T	A	C	C	C	A	G
PA FADAYA::IRGC 58524-1::[IRIS 313-9402]	IRIS 313-9402	IRGC 131944	indx	G	G	G	A	A	T	G	G	C	G	G	T	C	C	C	G/A	C	G	G	C	C	T	C	A	G	G	G	C	T	T	C	A	A	G	C	G	T	T	A	T	A	C	C	C	A	G
LAYANDABU::IRGC 25214-1::[IRIS 313-9129]	IRIS 313-9129	IRGC 125820	trop	A	G	G	G/A	A	T	G	G	T	G	T	T	C	C	C	A	G	G	G	C	C	T	C	A	G	G	G	C	T	T	C	G	A	G	T	G	T		G			C	C	C	A	C
DAWN CI 9534::GERVEX 481-C1::[IRIS 313-8073]	IRIS 313-8073	IRGC 122033	aus	G	G	G	A	A	T	G	G	C	G	G	T	C	C	C	A	C	G	G	C	C	T	C	A	G	G	G	C	T	T	C	A	A	G	C	G	T	T	G/A	T	A	C	C	C	A	G
SALSI::IRGC 52833-1::[IRIS 313-11462]	IRIS 313-11462	IRGC 127780	aus	G	G	G	G/A	A	T	G	G	C	G	G	T	C	C	C	A	C	G	G	C	C	T	C	A	G	G	G	C	T	T	C	A	A	G	C	G	T	T	A	T	A	C	C	C	A	G
PULUT MERAH 2::IRGC 60427-1::[IRIS 313-11591]	IRIS 313-11591	IRGC 132293	admix	G	G	G	G/A	A	T	G	G	C	G	G	T	C	C	C	A	C	G	G	C	C	T	C	A	G	G	G	C	T	T	C	A	A	G	C	G	T	T	A	T	A	C	C	C	A	G
UPRH 58::IRGC 61525-1::[IRIS 313-11618]	IRIS 313-11618	IRGC 127879	aus	G	G	A/G	A	A	T	G	G	C	G	G	T	C	C	C	A	C	G	G	C	C	T	C	A	G	G	G	C	T	T	C	A	A	G	C	G	T	T	A	T	A	C	C	C	A	G
KHAO BAWNG::IRGC 61260-1::[IRIS 313-11608]	IRIS 313-11608		ind3	G	G	G	A	C/A	T	G	G	C	G	G	T	C	C	C	A	C	G	G	C	C	T	C	A	G	G	G	C	T	T	C	A	A	G	C	G	T	T	A	T	A	C	C	C	A	G
LONG GE 33::IRGC 63705-1::[IRIS 313-11666]	IRIS 313-11666	IRGC 127573	indx	G	G	G	A	A	T	G	G	C	G	G	T	C	C	C	A	C	G	G	C	C	T	C	A	G	G	G	C	T	T	C	G/A	A	G	C	G	T	T	A	T	A	C	C	C	A	G
AN FU ZHAN::IRGC 67878-1::[IRIS 313-11745]	IRIS 313-11745	IRGC 127123	ind1A	G	G	G	G/A	A	T	G	G	C	G	G	T	C	C	C	A	C	G	G	C	C	T	C	A	G	G	G	C	T	T	C	A	A	G	C	G	T	T	A	T	A	C	C	C	A	G
E 2070::IRGC 67981-1::[IRIS 313-11746]	IRIS 313-11746	IRGC 127349	ind1A	G	G	G	G/A	A	T	G	G	C	G	G	T	C	C	C	A	C	G	G	C	C	T	C	A	G	G	G	C	T	T	C	A	A	G	C	G	T	T	A	T	A	C	C	C	A	G
BAHN DAENG::IRGC 65771-1::[IRIS 313-11704]	IRIS 313-11704		ind3	G	G	G	A	C/A	T	G	G	C	G	G	T	C	C	C	A	C	G	G	C	C	T	C	A	G	G	G	C	T	T	C	A	A	G	C	G	T	T	A	T	A	C	C	C	A	G
E NOI NAH::IRGC 71138-1::[IRIS 313-11835]	IRIS 313-11835	IRGC 128287	indx	G	G	G	A	A	T/C	G	G	C	G	G	T/C	C	C	C	A	C	G	A/G	C	C	T	C	A	G	G	G	C	T	T	C	G/A	A	G	T/C	G	T	T	A	T	A	C	C	C	A	G
KHAO KO RAOH::IRGC 71208-1::[IRIS 313-11836]	IRIS 313-11836	IRGC 132000	ind3	G	G	G	G/A	A	T	G	G	C	G	G	T	C	C	C	A	C	G	G	C	C	T	C	A	G	G	G	C	T	T	C	A	A	G	C	G	T	T	A	T	A	C	C	C	A	G
SESAT JADI::IRGC 71834-1::[IRIS 313-11850]	IRIS 313-11850	IRGC 132041	ind3	G	G	G	A	A	T	G	G	C	G	G	T	C	C	C	A	C	G	G		C	T	C	A	G	G	G	C	T	T	C	A	A	G	T/C		T	T	A	T	A	C	C	C	A	G
CHI GU::IRGC 71988-1::[IRIS 313-11854]	IRIS 313-11854	IRGC 127276	ind1A	G	G	G	A	C/A	T	G	G	C	G	G	T	C	C	C	A	C	G	G	C	C	T	C	A	G	G	G	C	T	T	C	A	A	G	C	G	T	T	A	T	A	C	C	C	A	G
JIANG ER ZAO::IRGC 72152-1::[IRIS 313-11866]	IRIS 313-11866	IRGC 127458	ind1A	G	G	G	A	C/A	T	G	G	C	G	G	T	C	C	C	A	C	G	G	C	C	T	C	A	G	G	G	C	T	T	C	A	A	G	C	G	T	T	A	T	A	C	C	C	A	G
BAI RI XIAN::IRGC 72588-1::[IRIS 313-11878]	IRIS 313-11878	IRGC 127203	ind1A	G	G	G	G/A	A	T	G	G	C	G	G	T	C	C	C	A	C	G	G	C	C	T	C	A	G	G	G	C	T	T	C	A	A	G	C	G	T	T	A	T	A	C	C	C	A	G
YANG WAN XIAN::IRGC 72886-1::[IRIS 313-11885]	IRIS 313-11885	IRGC 127899	ind1A	G	G	G	A	C/A	T	G	G	C	G	G	T	C	C	C	A	C	G	G	C	C	T	C	A	G	G	G	C	T	T	C	A	A	G	C	G	T	T	A	T	A	C	C	C	A	G
MALOBA (DISSI ROUGE)::IRGC 75700-1::[IRIS 313-11940]	IRIS 313-11940	IRGC 127599	indx	G	G	G	G/A	A	T		G	C	G	G	T	C	C	C	A	C	G	G	C	C	T	C	A	G	G	G	C	T	T	C	A	A	G	C	G	T	T	A	T	A	C	C	C	A	G
MAMORIAKA::IRGC 77867-1::[IRIS 313-11977]	IRIS 313-11977	IRGC 127601	indx	G	G	G	A	A	T	G	G	C	G	G	T	C	C	C	A	C	G	G	C	C	T	C	A	G	G	G	C	T	T	C	A	A	G	C	G	T	T	A	T	A	C	C	C	A	G
BARUM::IRGC 79108-1::[IRIS 313-11997]	IRIS 313-11997	IRGC 127213	ind3	G	G	G	A	A	T	G	G	C	G	G	T	G/C	C	C	A	C	G	G	C	C	T	C	A	G	G	G	C	T	T	C	A	A	G	C	G	T	T	A	T	A	C	C	C	A	G
PO HE::IRGC 79701-1::[IRIS 313-12009]	IRIS 313-12009	IRGC 127736	ind1A	G	G	G	A	C/A	T	G	G	C	G	G	T	C	C	C	A	C	G	G	C	C	T	C	A	G	G	G	C	T	T	C	A	A	G	C	G	T	T	A	T	A	C	C	C	A	G
CHAN LEUY::IRGC 81223-1::[IRIS 313-12036]	IRIS 313-12036	IRGC 132277	ind3	G	G/A	G	A	A	T/C	G	G	C	G	G	T/C	C	C	C	A	C	G	G	C	C	T	C	A	G	G	G	C	T	T	C	G/A	A	G	T/C	G	T	T	G/A	T	A	C	C	C	A	G
MUOY KUM::IRGC 81314-1::[IRIS 313-12038]	IRIS 313-12038	IRGC 135571	ind3	G	G	G	G/A	A	T	G	G	C	G	G	T	C	C	C	A	C	G	G	C	C	T	C	A	G	G	G	C	T	T	C	A	A	G	C	G	T	T	A	T	A	C	C	C	A	G
SHAN KAUK HNYIN::IRGC 81656-1::[IRIS 313-12050]	IRIS 313-12050	IRGC 128468	indx	G	G	G	G/A	A	T	G	G	C	G	G	T	C	C	C	A	C	G	G	C	C	T	C	A	G	G	G	C	T	T	C	A	A	G	C	G	T	T	A	T	A	C	C	C	A	G
AIJIAONANTE::IRGC 96974-1::[IRIS 313-12273]	IRIS 313-12273	IRGC 127115	ind1A	G	G	G	A	A	T	G	G	C	G	G	T	C	C	C	A	C	G	G	C	C	T	C	A	G	G	G	C	T	T	C	A	A	G	C	G	T	T	A	T	A	C	C	C	A	G
DM 49::IRGC 8775-1::[IRIS 313-10602]	IRIS 313-10602	IRGC 127329	aus	G	G	A/G	A	A	T	G	G	C	G	G	T	C	C	C	A	C	G	G	C	C	T	C	A	G	G	G	C	T	T	C	A	A	G	C	G	T	T	A	T	A	C	C	C	A	G
CHAO PEUAK DENG::IRGC 11602-1::[IRIS 313-10652]	IRIS 313-10652	IRGC 127268	ind3	G	G	G	A	C/A	T	G	G	C	G	G	T	C	C	C	A	C	G	G	C	C	T	C	A	G	G	G	C	T	T	C	A	A	G	C	G	T	T	A	T	A	C	C	C	A	G
RADIN EBOS 35::IRGC 14204-1::[IRIS 313-10701]	IRIS 313-10701		ind3	G	G	G	A	C/A	T	G	G	C	G	G	T	C	C	C	A	C	G	G	C	C	T	C	A	G	G	G	C	T	T	C	A	A	G	C	G	T	T	A	T	A	C	C	C	A	G
PADI PULOT MELAYANG::IRGC 14391-2::[IRIS 313-10705]	IRIS 313-10705	IRGC 128124	indx	G	G/A	G	A	A	T/C	G	G	C	G	G	T/C	C	C	C	A	C	G	G	C	C	T	C	A	G	G	G	C	T	T	C	G/A	A	G	T/C	G	T	T	G/A	T	A	C	C	C	A	G
MOUSOIR::IRGC 15866-1::[IRIS 313-10724]	IRIS 313-10724		ind3	G	G	G	G/A	A	T	G	G	C	G	G	T	C	C	C	A	C	G	G	C	C	T	C	A	G	G	G	C	T	T	C	A	A	G	C	G	T	T	A	T	A	C	C	C	A	G
KOUPENEDOU KOUBOURY::IRGC 16011-1::[IRIS 313-10727]	IRIS 313-10727		ind3	G	G	G	A	A	T	G	G	C	G	G	T	C	C	C	G/A	C	G	G	C	C	T	C	A	G	G	G	C	T	T	C	A	A	G	C	G	T	T	A	T	A	C	C	C	A	G
BARKHE TAULI::IRGC 16116-1::[IRIS 313-10731]	IRIS 313-10731	IRGC 127212	ind1A	G	G	G	A	C/A	T	G	G	C	G	G	T	C	C	C	A	C	G	G	C	C	T	C	A	G	G	G	C	T	T	C	A	A	G	C	G	T	T	A	T	A	C	C	C	A	G
MINH SOC (CAMBODIA)::IRGC 16731-2::[IRIS 313-10749]	IRIS 313-10749		ind3	G	G	A/G	A	A	T	G	G	C	G	G	T	C	C	C	A	C	G	G	C	C	T	C	A	G	G	G	C	T	T	C	A	A	G	C	G	T	T	A	T	A	C	C	C	A	G
ARC 12433::IRGC 22064-1::[IRIS 313-10882]	IRIS 313-10882	IRGC 127146	aus	G	G	A/G	A	A	T	G	G	C	G	G	T	C	C	C	A	C	G	G	C	C	T	C	A	G	G	G	C	T	T	C	A	A	G	C	G	T	T	A	T	A	C	C	C	A	G
LUA NEP 4416::IRGC 23006-1::[IRIS 313-10906]	IRIS 313-10906		ind3	G	G	G	A	A	T	G	G	C	G	G	T	C	C	C	A	C	G	G	C	C	T	C	A	G	G	G	C	T	T	C	A	A	G	C	G	T	T	G/A	T	A	C	C	C	A	G
NEANG SAATH K 45::IRGC 23109-2::[IRIS 313-10912]	IRIS 313-10912		ind3	G	G/A	A/G	G/A	A	C	G	G	C	G	G	C	C	C	C	A	C	G	G	C	C	T	C	A	G	G	A	C	G	T	C	G	A	G	T	G	T	T	G	T	A	C	C	C	A	G
PHCAR SLA KI::IRGC 23169-2::[IRIS 313-10915]	IRIS 313-10915	IRGC 128133	ind3	G	G	G	A	A	T	G	G	C	G	G	T	C	C	C	G/A	C	G	G	C	C	T	C	A	G	G	G	C	T	T	C	A	A	G	C	G	T	T	A	T	A	C	C	C	A	G
CHINA 1039 MUTANT (DWARF)::IRGC 24168-2::[IRIS 313-10932]	IRIS 313-10932	IRGC 128014	ind1A	G	G	G	A	C/A	T	G	G	C	G	G	T	C	C	C	A	C	G	G	C	C	T	C	A	G	G	G	C	T	T	C	A	A	G	C	G	T	T	A	T	A	C	C	C	A	G
JENDA ABANG::IRGC 25413-2::[IRIS 313-10951]	IRIS 313-10951	IRGC 128062	ind3	G	G	G	G/A	A	T	G	G	C	G	G	T	C	C	C	A	C	G	G	C	C	T	C	A	G	G	G	C	T	T	C	A	A	G	C	G	T	T	A	T	A	C	C	C	A	G
TILOKCHAN (SONABETHI)::IRGC 25927-1::[IRIS 313-10965]	IRIS 313-10965	IRGC 127859	aus	G	G	G	A	C/A	T	G	G	C	G	G	T	C	C	C	A	C	G	G	C	C	T	C	A	G	G	G	C	T	T	C	A	A	G	C	G	T	T	A	T	A	C	C	C	A	G
KETAN RASO::IRGC 27154-1::[IRIS 313-10998]	IRIS 313-10998		indx	G	G	G	A	A	T	G	G	C	G	G	T	C	C	C	G/A	C	G	G	C	C	T	C	A	G	G	G	C	T	T	C	A	A	G	C	G	T	T	A	T	A	C	C	C	A	G
KACHILON::IRGC 27555-1::[IRIS 313-11016]	IRIS 313-11016	IRGC 128328	aus	G	G	A/G	A	A	T	G	G	C	G	G	T	C	C	C	A	C	G	G	C	C	T	C	A	G	G	G	C	T	T	C	A	A	G	C	G	T	T	A	T	A	C	C	C	A	G
MADISA::IRGC 27568-1::[IRIS 313-11018]	IRIS 313-11018	IRGC 127586	aus	G	G	A/G	A	A	T	G	G	C	G	G	T	C	C	C	A		G	G	C	C	T	C	A	G	G	G	C	T	T	C	A	A	G	C	G	T	T	A	T	A	C	C	C	A	G
MOTIA::IRGC 28036-1::[IRIS 313-11028]	IRIS 313-11028	IRGC 128393	aus	G	G	G	G/A	A	T	G	G	C	G	G	T	C	C	C	A	C	G	G	C	C	T	C	A	G	G	G	C	T	T	C	A	A	G	C	G	T	T	A	T	A	C	C	C	A	G
34::IRGC 28371-2::[IRIS 313-11036]	IRIS 313-11036	IRGC 127919	aus	G	G	A/G	A	A	T	G	G	C	G	G	T	C	C	C	A	C	G	G	C	C	T	C	A	G	G	G	C	T	T	C	A	A	G	C	G	T	T	A	T	A	C	C	C	A	G
AI NAN TSAO 39::IRGC 28461-2::[IRIS 313-11038]	IRIS 313-11038	IRGC 127924	ind1A	G	G	A/G	A	A	T	G	G	C	G	G	T	C	C	C	A	C	G	G	C	C	T	C	A	G	G	G	C	T	T	C	A	A	G	C	G	T	T	A	T	A	C	C	C	A	G
AUS 84::IRGC 28947-2::[IRIS 313-11047]	IRIS 313-11047	IRGC 127977	aus	G	G/A	G	A	A	T/C	G	G	C	G	G	T/C	C	C	C	A	C	G	G	C	C	T	C	A	G	G	G	C	T	T	C	G/A	A	G	T/C	G	T	T	G/A	T	A	C	C	C	A	G
CHAO LEP NOK::IRGC 29451-2::[IRIS 313-11072]	IRIS 313-11072	IRGC 128012	ind3	G	G	G	A	C/A	T		G	C	G	G	T	C	C	C	A	C	G	G	C	C	T	C	A	G	G	G	C	T	T	C	A	A	G	C	G	T	T	A	T	A	C	C	C	A	G
SOC NAU (BIEN THE)::IRGC 32074-1::[IRIS 313-11118]	IRIS 313-11118	IRGC 135797	ind3	G	G	A/G	A	A	T	G	G	C	G	G	T	C	C	C	A	C	G	G	C	C	T	C	A	G	G	G	C	T	T	C	A	A	G	C	G	T	T	A	T	A	C	C	C	A	G
PADAN::IRGC 33544-2::[IRIS 313-11140]	IRIS 313-11140	IRGC 128123	ind3	G	G	A/G	A	A	T	G	G	C	G	G	T	C	C	C	A	C	G	G	C	C	T	C	A	G	G	G	C	T	T	C	A	A	G	C	G	T	T	A	T	A	C	C	C	A	G
THAKADE THEEDAT::IRGC 33772-2::[IRIS 313-11145]	IRIS 313-11145	IRGC 128183	ind3	G	G	G	G/A	A	T	G	G	C	G	G	T	C	C	C	A	C	G	G	C	C	T	C	A		G	G	C	T	T	C	A	A	G	C	G	T	T	A	T	A	C	C	C	A	G
SABRAN::IRGC 34630-1::[IRIS 313-11162]	IRIS 313-11162	IRGC 127775	ind1B	G	G	G	A	A	T	G	G	C	G	G	T	C	C	C	A	C	G	G	C	C	T	C	A	G	A/G	G	C	T	T	C	A	A	G	C	G	T	T	A	T	A	C	C	C	A	G
CEMPO CINA::IRGC 35581-2::[IRIS 313-11182]	IRIS 313-11182	IRGC 128009	ind3	G	G/A	G	A	A	T/C	G	G	C	G	G	T/C	C	C	C	A	C	G	G	C	C	T	C	A	G	G	G	C	T	T	C	G/A	A	G	T/C	G	T	T	G/A	T	A	C	C	C	A	G
KUMRI::IRGC 37182-2::[IRIS 313-11206]	IRIS 313-11206	IRGC 128092	indx	G	G/A	G	A	A	T/C	G	G	C	G	G	T/C	C	C	C	A	C	G	G	C	C	T	C	A	G	G	G	C	T	T	C	G/A	A	G	T/C	G	T	T	G/A	T	A	C	C	C	A	G
R 146::IRGC 38606-1::[IRIS 313-11232]	IRIS 313-11232	IRGC 128442	aus	G	G	A/G	A	A	T	G	G	C	G	G	T	C	C	C	A	C	G	G	C	C	T	C	A	G	G	G	C	T	T	C	A	A	G	C	G	T	T	A	T	A	C	C	C	A	G
TIEN SOM::IRGC 40759-2::[IRIS 313-11254]	IRIS 313-11254	IRGC 128186	ind3	G	G	G	A	A	T	G	G	C	G	G	T	C	C	C	G/A	C	G	G	C	C	T	C	A	G	G	G	C	T	T	C	A	A	G	C	G	T	T	A	T	A	C	C	C	A	G
ARC 15063::IRGC 41909-2::[IRIS 313-11276]	IRIS 313-11276	IRGC 132319	indx	G	G	A/G	A	A	T	G	G	C	G	G	T	C	C	C	A	C	G	G	C	C	T	C	A	G	G	G		T	T	C	A	A	G	C	G	T	T	A	T	A	C	C	C	A	G
ARC 15455::IRGC 42040-2::[IRIS 313-11279]	IRIS 313-11279	IRGC 127967	indx	G	G/A	G	A	A	T/C	G	G	C	G	G	T/C	C	C	C	A	C	G	G	C	C	T	C	A	G	G	G	C	T	T	C	G/A	A	G	T/C	G	T	T	G/A	T	A	C	C	C	A	G
ARC 15505::IRGC 42066-1::[IRIS 313-11281]	IRIS 313-11281	IRGC 131967	ind1A	G	G	G	A	C/A	T	G	G	C	G	G	T	C	C	C	A	C	G	G	C	C	T	C	A	G	G	G	C	T	T	C	A	A	G	C	G	T	T	A	T	A	C	C	C	A	G
KALABOKRI::IRGC 43872-1::[IRIS 313-11324]	IRIS 313-11324	IRGC 127477	aus	G	G	A/G	A	A	T	G	G	C	G	G	T	C	C	C	A	C	G	G	C	C	T	C	A	G	G	G	C	T	T	C	A	A	G	C	G	T	T	A	T	A	C	C	C	A	G
BLM 70::IRGC 43989-1::[IRIS 313-11325]	IRIS 313-11325	IRGC 135739	indx	G	G	G	A	A	T	G	G	C	G	G	T	C	C	C	A	C	G	G	C	C	T	C	A	G	A/G	G	C	T	T	C	A	A	G	C	G	T	T	A	T	A	C	C	C	A	G
W 398::IRGC 46787-1::[IRIS 313-11374]	IRIS 313-11374	IRGC 127889	aus	G	G	A/G	A	A	T	G	G	C	G	G	T	C	C	C	A	C	G	G	C	C	T	C	A	G	G	G	C	T	T	C	A	A	G	C	G	T	T	A	T	A	C	C	C	A	G
CHIEM NGAN::IRGC 47488-1::[IRIS 313-11383]	IRIS 313-11383	IRGC 127274	indx	G	G	G	G/A	A	T	G	G	C	G	G	T	C	C	C	A	C	G	G	C	C	T	C	A	G	G	G	C	T	T	C	A	A	G	C	G	T	T	A	T	A	C	C	C	A	G
A 28-6::IRGC 49409-2::[IRIS 313-11406]	IRIS 313-11406	IRGC 127921	ind3	G	G	G	G/A	A	T	G	G	C	G	G	T	C	C	C	A	C	G	G	C	C	T	C	A	G	G	G	C	T	T	C	A	A	G	C	G	T	T	A	T	A	C	C	C	A	G
VIETNAM ZAODAO::[B009]	B009	IRGC 136065	ind1A	G	G/A	G	A	A	T/C	G	G	C	G	G	T/C	C	C	C	A	C	G	G	C	C	T	C	A	G	G	G	C	T	T	C	G/A	A	G	T/C	G	T	T	G/A	T	A	C	C	C	A	G
MALAIHONG::[B010]	B010		ind1A	G	G	G	A	C/A	T	G	G	C	G	G	T	C	C	C	A	C	G	G	C	C	T	C	A	G	G	G	C	T	T	C	A	A	G	C	G	T	T	A	T	A	C	C	C	A	G
KAHAMU::[B015]	B015	IRGC 135963	ind1A	G	G	G	A	A	T	G	G	C	G	G	T	C	C	C	A	C	G	G	C	C	T	C	A	G	G	G	C	T	C/T	C	A	A	G	C	G	T	T	A	T	A	C	C	C	A	G
AIJIAONANTE::[B060]	B060	IRGC 117600	ind1A	G		G	A	C/A	T	G	G	C	G	G	T	C	C	C	A	C	G	G	C	C	T	C	A	G	G	G	C	T	T	C	A	A	G	C	G	T	T	A	T	A	C	C	C	A	G
QITOUGU::[B093]	B093		ind1A	G	G	G	A	A	T	G	G	C	G	G	T	C	C	C	A	C	G	G	C	C	T	C	A	G	G	G	C	T	T	C	A	A	G	C	G	T	T	A	T	C/A	C	C	C	A	G
ZINUO::[B094]	B094		ind1A	G	G/A	G	A	A	T/C	G	G	C	G	G	T/C	C	C	C	A	C	G	G	C	C	T	C	A	G	G	G	C	T	T	C	G/A	A	G	T/C	G	T	T	G/A	T	A	C	C	C	A	G
CHENWAN 3::[B113]	B113		indx	G	G	G	A	A	T	G	G	C	G	G	T	C	C	C	A	C	G	G	C	C	T	C	A	G	G	G	C	T	T	C	A	A	G	C	G	T	T	G/A	T	A	C	C	C	A	G
ZAOXIAN 240::[B126]	B126		ind1A	G	G	A/G	A	A	T	G	G	C	G	G	T	C	C	C	A	C	G	G	C	C	T	C	A	G	G	G	C	T	T	C	A	A	G	C	G	T	T	A	T	A	C	C	C	A	G
IR 661-1::[B139]	B139		indx		G/A	G	A	A	T/C	G	G	C	G	G	T/C	C	C	C	A	C	G	G	C	C	T	C	A	G	G	G	C	T	T	C	G/A	A	G	T/C	G	T	T	G/A	T	A	C	C	C	A	G
TAIZHONGZAILAI 1/TAIZHONG65::[B159]	B159		indx	G	G/A	G	A	A	T/C	G	G	C	G	G	T/C	C	C	C	A	C	G	G	C	C	T	C	A	G	G	G	C	T	T	C	G/A	A	G	T/C	G	T	T	G/A	T	A	C	C	C	A	G
P1790-5-1M-4-5M-1B-3M-B::[B180]	B180	IRGC 136016	indx	G	G	G	G/A	A	T	G	G	C	G	G	T	C	C	C	A	C	G	G	C	C	T	C	A	G	G	G	C	T	T	C	A	A	G	C	G	T	T	A	T	A	C	C	C	A	G
AITUOGU 151::[B234]	B234		ind1A	G	G	G	A	A	T	G	G	C	G	G	T	C	C	C	G/A	C	G	G	C	C	T	C	A	G	G	G	C	T	T	C	A	A	G	C	G	T	T	A	T	A	C	C	C	A	G
LEIHUOZHAN::[B259]	B259		ind1A	G	G	G	A	A	T	G	G	C	G	G	T	C	C	C	A	C	G	G	C	C	T	C	G/A	G	G	G	C	T	T	C	A	A	G	C	G	T	T	A	T	A	C	C	C	A	G
YU QIU GU::[CX123]	CX123		ind1A	G	G	G	A	C/A	T	G	G	C	G	G	T	C	C	C	A	C	G	G	C	C	T	C	A	G	G	G	C	T	T	C	A	A	G	C	G	T	T	A	T	A	C	C	C	A	G
ZALE::[CX131]	CX131	IRGC 136087	ind1A	G	G	G	A	A	T	G	G	C	G	G	T	C	C	C	A	C	G	G	C	C	T	C	A	G	G	G	C	T	T	C	A	A	G	C	G	T	T	A	T	A	C	C	C	A	G
SEBERANG::[CX147]	CX147		indx	G	G/A	G	A	A	C	G	G	C	G	G	T/C	C	C	C	A	C	G	G	C	C	T	C	A	G	G	G	C	T	T	C		A	G	T/C	G	T	T	G/A	T	A	C	C	C	A	G
KASALATH::[CX227]	CX227	IRGC 117617	aus	G		G	G/A	A	T/C	G	G	C	G	G	T/C	C	C	C	A	C	G	G	C	C	T	C	A	G	G	G	C	T	T	C	A	A	G	C	G	T	T	G/A	T	A	C	C	C	A	G
BR24::[CX3]	CX3	IRGC 117623	ind1A	G	G	G	A	A	T	G	G	C	G	G	T	C	C	C	G/A	C	G	G	C	C	T	C	A	G	G	G	C	T	T	C	A	A	G	C	G	T	T	A	T	A	C	C	C	A	G
R106::[CX313]	CX313		indx	G	G	G	A	A	T	G	G	C	G	G	T	C	C	C	G/A	C	G	G	C	C	T	C	A	G	G	G	C	T	T	C	A	A	G	C	G	T	T	A	T	A	C	C	C	A	G
ZHONGJIAN 100::[CX548]	CX548	IRGC 136094	indx	G	G	G	A	C/A	T	G	G	C	G	G	T	C	C	C	A	C	G	G	C	C	T	C	A	G	G	G	C	T	T	C	A	A	G	C	G	T	T	A	T	A	C	C	C	A	G
SWARNA::[CX94]	CX94	IRGC 117278	indx	G	G	G	A	A	T	G	G	C	G	G	T	C	C	C	G/A	C	G	G	C	C	T	C	A	G	G	G	C	T	T	C	A	A	G	C	G	T	T	A	T	A	C	C	C	A	G
IR 45427-2B-2-2B-1-1::G1::[IRIS 313-15899]	IRIS 313-15899	IRGC 126961	indx	G	A	G	A	A	C	G	G	C	G	G	C	C	C	C	A	C	G	G	C	C	T	C	A	G	G	G	C	T	T	C	G	A	G	T	G	T	T	G	T	A	C	C	C	A	G
IRRI 146::G1::[IRIS 313-15902]	IRIS 313-15902	IRGC 126966	ind1B	G	A	G	A	A	C	G	G	C	G	G	C	C	C	C	A	C	G	G	C	C	T	C	A	G	G	G	C	T	T	C	G	A	G	T	G	T	T	G	T	A	C	C	C	A	G
IR 73571-3B-11-3-K2::G1::[IRIS 313-15906]	IRIS 313-15906	IRGC 126963	indx	G	A	G	A	A	C	G	G	C	G	G	C	C	C	C	A	C	G	G	C	C	T	C	A	G	G	G	C	T	T	C	G	A	G	T	G	T	T	G	T	A	C	C	C	A	G
CIWINI SML::IRGC 50642-1::[IRIS 313-9939]	IRIS 313-9939	IRGC 121316	admix	G	A	G	A	A	C	G	G	C	G	G	C	C	C	C	A	C	G	G	C	C	T	C	A	G	G	G	C	T	T	C	G	A	G	T	G	T	T	G	T	A	C	C	C	A	G
HOLOI BASH (SOLOI BASH)::IRGC 64778-1::[IRIS 313-8721]	IRIS 313-8721	IRGC 120969	aus	G	A	G	A	A	C	G	G	C	G	G	C	C	C	C	A	C	G	G	C	C	T	C	A	G	G	G	C	T	T	C	G	A	G	T	G	T	T	G	T	A	C	C	C	A	G
CHUA DAU::IRGC 4785-1::[IRIS 313-9555]	IRIS 313-9555	IRGC 120914	indx	G	A	G	A	A	C	G	G	C	G	G	C	C	C	C	A	C	G	G	C	C	T	C	A	G	G	G	C	T	T	C	G	A	G	T	G	T	T	G	T	A	C	C	C	A	G
MUTTU SAMBA::IRGC 36333-1::[IRIS 313-9039]	IRIS 313-9039	IRGC 121441	ind2	G	A	G	A	A	C	G	G	C	G	G	C	C	C	C	A	C	G	G	C	C	T	C	A	G	G	G	C	T	T	C	G	A	G	T	G	T	T	G	T	A	C	C	C	A	G
NALUMOOLAI KARUPAN::IRGC 8993-1::[IRIS 313-9809]	IRIS 313-9809		ind3	G	A	G	A	A	C	G	G	C	G	G	C	C	C	C	A	C	G	G	C	C	T	C	A	G	G	G	C	T	T	C	G	A	G	T	G	T	T	G	T	A	C	C	C	A	G
SICAN::IRGC 117029-1::[IRIS 313-10285]	IRIS 313-10285	IRGC 121119	indx	G	A	G	A	A	C	G	G	C	G	G	C	C	C	C	A	C	G	G	C	C	T	C	A	G	G	G	C	T	T	C	G	A	G	T	G	T	T	G	T	A	C	C	C	A	G
POKKALI::IRGC 8948-1::[IRIS 313-8244]	IRIS 313-8244	IRGC 126002	ind2	G	A	G	A	A	C	G	G	C	G	G	C	C	C	C	A	C	G	G	C	C	T	C	A	G	G	G	C	T	T	C	G	A	G	T	G	T	T	G	T	A	C	C	C	A	G
KOTTEYARAN::IRGC 47383-1::[IRIS 313-8660]	IRIS 313-8660	IRGC 125616	ind2	G	A	G	A	A	C	G	G	C	G	G	C	C	C	C	A	C	G	G	C	C	T	C	A	G	G	G	C	T	T	C	G	A	G	T	G	T	T	G	T	A	C	C	C	A	G
PARA NELLU::IRGC 50009-1::[IRIS 313-9351]	IRIS 313-9351	IRGC 125868	ind2	G	A	G	A	A	C	G	G	C	G	G	C	C	C	C	A	C	G	G	C	C	T	C	A	G	G	G	C	T	T	C	G	A	G	T	G	T	T	G	T	A	C	C	C	A	G
NS 252::IRGC 68878-1::[IRIS 313-10030]	IRIS 313-10030	IRGC 121075	ind2	G	A	G	A	A	C	G	G	C	G	G	C	C	C	C	A	C	G	G	C	C	T	C	A	G	G	G	C	T	T	C	G	A	G	T	G	T	T	G	T	A	C	C	C	A	G
KELIRENY::IRGC 78426-1::[IRIS 313-10102]	IRIS 313-10102	IRGC 127056	ind2	G	A	G	A	A	C	G	G	C	G	G	C	C	C	C	A	C	G	G	C	C	T	C	A	G	G	G	C	T	T	C	G	A	G	T	G	T	T	G	T	A	C	C	C	A	G
LARHA MUGAD::IRGC 52339-1::[IRIS 313-8568]	IRIS 313-8568	IRGC 125619	ind2	G	A	G	A	A	C	G	G	C	G	G	C	C	C	C	A	C	G	G	C	C	T	C	A	G	G	G	C	T	T	C	G	A	G	T	G	T	T	G	T	A	C	C	C	A	G
KAAKARAN::IRGC 27138-1::[IRIS 313-9314]	IRIS 313-9314		indx	G	A	G	A	A	C	G	G	C	G	G	C	C	C	C	A	C	G	G	C	C	T	C	A	G	G	G	C	T	T	C	G	A	G	T	G	T	T	G	T	A	C	C	C	A	G
NCS 237::IRGC 62202-1::[IRIS 313-9492]	IRIS 313-9492	IRGC 125853	ind2	G	A	G	A	A	C	G	G	C	G	G	C	C	C	C	A	C	G	G	C	C	T	C	A	G	G	G	C	T	T	C	G	A	G	T	G	T	T	G	T	A	C	C	C	A	G
SML ACORNI::IRGC 13389-1::[IRIS 313-9464]	IRIS 313-9464	IRGC 125903	admix	G	A	G	A	A	C	G	G	C	G	G	C	C	C	C	A	C	G	G	C	C	T	C	A	G	G	G	C	T	T	C	G	A	G	T	G	T	T	G	T	A	C	C	C	A	G
CT 9506-18-7-1T-2::IRGC 116973-1::[IRIS 313-10300]	IRIS 313-10300	IRGC 125960	indx	G	G	G	A	A	T	G	G	C	G	G	T	C	C	C	A	C	G	G	C	C	T	C	A	G	G	G	C	T	T	C	G/A	A	G	T/C	G	T	T	A	T	A	C	C	C	A	G
B 6136 E-3-TB-0-1-5::IRGC 117311-1::[IRIS 313-10334]	IRIS 313-10334	IRGC 125952	ind1B	G	A	G	A	A	C	G	G	C	G	G	C	C	C	C	A	C	G	G	C	C	T	C	A	G	G	G	C	T	T	C	G	A	G	T	G	T	T	G	T	A	C	C	C	A	G
CSR-90 IR-2::IRGC 117327-1::[IRIS 313-10349]	IRIS 313-10349	IRGC 120921	indx	G	A	G	A	A	C	G	G	C	G	G	C	C	C	C	A	C	G	G	C	C	T	C	A	G	G	G	C	T	T	C	G	A	G	T	G	T	T	G	T	A	C	C	C	A	G
CT 9737-6-1-1-2-2P-M::IRGC 117330-1::[IRIS 313-10352]	IRIS 313-10352	IRGC 120922	indx	G	A	G	A	A	C	G	G	C	G	G	C	C	C	C	A	C	G	G	C	C	T	C	A	G	G	G	C	T	T	C	G	A	G	T	G	T	T	G	T	A	C	C	C	A	G
UPR 1201-1-20-1::IRGC 117357-1::[IRIS 313-10417]	IRIS 313-10417	IRGC 126012	ind1B	G	A	G	A	A	C	G	G	C	G	G	C	C	C	C	A	C	G	G	C	C	T	C	A	G	G	G	C	T	T	C	G	A	G	T	G	T	T	G	T	A	C	C	C	A	G
SURMATIYA::IRGC 74779-1::[IRIS 313-8303]	IRIS 313-8303	IRGC 126008	ind2	G	A	G	A	A	C	G	G	C	G	G	C	C	C	C	A	C	G	G	C	C	T	C	A	G	G	G	C	T	T	C	G	A	G	T	G	T	T	G	T	A	C	C	C	A	G
LATA MONA::IRGC 49333-1::[IRIS 313-8349]	IRIS 313-8349	IRGC 128535	ind2	G	A	G	A	A	C	G	G	C	G	G	C	C	C	C	A	C	G	G	C	C	T	C	A	G	G	G	C	T	T	C	G	A	G	T	G	T	T	G	T	A	C	C	C	A	G
MENTIK TJERE BELUT::IRGC 18254-1::[IRIS 313-8368]	IRIS 313-8368	IRGC 126071	indx	G	A	G	A	A	C	G	G	C	G	G	C	C	C	C	A	C	G	G	C	C	T	C	A	G	G	G	C	T	T	C	G	A	G	T	G	T	T	G	T	A	C	C	C	A	G
SAN CHIAO TSWEN::IRGC 1565-1::[IRIS 313-8380]	IRIS 313-8380	IRGC 126123	ind1A	G	G/A	G	A	A	T/C	G	G	C	G	G	T/C	C	C	C	A	C	G	G	C	C	T	C	A	G	G	G	C	T	T	C	G/A	A	G	T/C	G	T	T	G/A	T	A	C	C	C	A	G
CHANG LE SAN SHU ZAO::IRGC 63561-1::[IRIS 313-8433]	IRIS 313-8433	IRGC 126115	ind1A	G	A	G	A	A	C	G	G	C	G	G	C	C	C	C	A	C	G	G	C	C	T	C	A	G	G	G	C	T	T	C	G	A	G	T	G	T	T	G	T	A	C	C	C	A	G
IRRIBINI::IRGC 49094-1::[IRIS 313-8437]	IRIS 313-8437	IRGC 126215	indx	G	A	G	A	A	C	G	G	C	G	G	C	C	C	C	A	C	G	G	C	C	T	C	A	G	G	G	C	T	T	C	G	A	G	T	G	T	T	G	T	A	C	C	C	A	G
ARC 18597::IRGC 43299-1::[IRIS 313-8453]	IRIS 313-8453	IRGC 126043	indx	G	A	G	A	A	C	G	G	C	G	G	C	C	C	C	A	C	G	G	C	C	T	C	A	G	G	G	C	T	T	C	G	A	G	T	G	T	T	G	T	A	C	C	C	A	G
LAI YIP ZIM::IRGC 4955-1::[IRIS 313-8454]	IRIS 313-8454	IRGC 125618	ind1A	G	A	G	A	A	C	G	G	C	G	G	C	C	C	C	A	C	G	G	C	C	T	C	A	G	G	G	C	T	T	C	G	A	G	T	G	T	T	G	T	A	C	C	C	A	G
NAM SA GUI 19::[IRIS 313-8485]	IRIS 313-8485	IRGC 117536	ind3	G	A	G	A	A	C	G	G	C	G	G	C	C	C	C	A	C	G	G	C	C	T	C	A	G	G	G	C	T	T	C	G	A	G	T	G	T	T	G	T	A	C	C	C	A	G
ARC 12884::IRGC 22417-1::[IRIS 313-8603]	IRIS 313-8603	IRGC 126042	indx	G	A	G	A	A	C	G	G	C	G	G	C	C	C	C	A	C	G	G	C	C	T	C	A	G	G	G	C	T	T	C	G	A	G	T	G	T	T	G	T	A	C	C	C	A	G
YA THAY SAN::IRGC 58245-1::[IRIS 313-8659]	IRIS 313-8659		indx	G	A	G	A	A	C	G	G	C	G	G	C	C	C	C	A	C	G	G	C	C	T	C	A	G	G	G	C	T	T	C	G	A	G	T	G	T	T	G	T	A	C	C	C	A	G
HAWM KRUA::IRGC 64333-1::[IRIS 313-8674]	IRIS 313-8674	IRGC 125965	ind3	G	G	G	A	A	T	G	G	C	G	G	T	C	C	C	A	C	G	G	C	C	T	C	A	G	G	G	C	T	T	C	A	A	G	C	G		T	A	T	A	C	C		A	G
BAZAIL::IRGC 27526-1::[IRIS 313-8717]	IRIS 313-8717	IRGC 126184	indx	G	A	G	A	A	C	G	G	C	G	G	C	C	C	C	A	C	G	G	C	C	T	C	A	G	G	G	C	T	T	C	G	A	G	T	G	T	T	G	T	A	C	C	C	A	G
TYPE 50::IRGC 74782-1::[IRIS 313-8754]	IRIS 313-8754	IRGC 126011	ind2	G	A	G	A	A	C		G	C	G	G	C	C	C	C	A	C	G	G	C	C	T	C	A	G	G	G	C	T	T	C	G	A	G	T	G	T	T	G	T	A	C	C	C	A	G
RELLY::IRGC 14623-1::[IRIS 313-8812]	IRIS 313-8812	IRGC 126160	ind3	G	A	G	A	A	C	G	G	C	G	G	C	C	C	C	A	C	G	G	C	C	T	C	A	G	G	G	C	T	T	C	G	A	G	T	G	T	T	G	T	A	C	C	C	A	G
BAIANG 6::IRGC 6129-1::[IRIS 313-8846]	IRIS 313-8846	IRGC 125668	indx	G	A	G	A	A	C	G	G	C	G	G	C	C	C	C	A	C	G	G	C	C	T	C	A	G	G	G	C	T	T	C	G	A	G	T	G	T	T	G	T	A	C	C	C	A	G
CHAKOL::IRGC 77226-1::[IRIS 313-8854]	IRIS 313-8854	IRGC 125696	ind2	G	A	G	A	A	C	G	G	C	G	G	C	C	C	C	A	C	G	G	C	C	T	C	A	G	G	G	C	T	T	C	G	A	G	T	G	T	T	G	T	A	C	C	C	A	G
LU MAO ZHAN::IRGC 68159-1::[IRIS 313-8889]	IRIS 313-8889	IRGC 125829	indx	G	A	G	A	A	C	G	G	C	G	G	C	C	C	C	A	C	G	G	C	C	T	C	A	G	G	G	C	T	T	C	G	A	G	T	G	T	T	G	T	A	C	C	C	A	G
ARC 14654::IRGC 41663-1::[IRIS 313-8900]	IRIS 313-8900	IRGC 125650	ind2	G	A	G	A	A	C	G	G	C	G	G	C	C	C	C	A	C	G	G	C	C	T	C	A	G	G	G	C	T	T	C	G	A	G	T	G	T	T	G	T	A	C	C	C	A	G
FAYA MOSHI::IRGC 69653-1::[IRIS 313-8909]	IRIS 313-8909	IRGC 125740	ind3	G	A	G	A	A	C	G	G	C	G	G	C	C	C	C	A	C	G	G	C	C	T	C	A	G	G	G	C	T	T	C	G	A	G	T	G	T	T	G	T	A	C	C	C	A	G
PATALASAFED SUNGHAWADO::IRGC 61133-1::[IRIS 313-8920]	IRIS 313-8920	IRGC 125869	ind2	G	A	G	A	A	C	G	G	C	G	G	C	C	C	C	A	C	G	G	C	C	T	C	A	G	G	G	C	T	T	C	G	A	G	T	G	T	T	G	T	A	C	C	C	A	G
KUTTA::IRGC 52184-1::[IRIS 313-8924]	IRIS 313-8924	IRGC 125815	ind2	G	A	G	A	A	C	G	G	C	G	G	C	C	C	C	A	C	G	G	C	C	T	C	A	G	G	G	C	T	T	C	G	A	G	T	G	T	T	G	T	A	C	C	C	A	G
RADEN KARAMUNTING::IRGC 20098-1::[IRIS 313-8956]	IRIS 313-8956	IRGC 125882	ind3	G	A	G	A	A	C	G	G	C	G	G	C	C	C	C	A	C	G	G	C	C	T	C	A	G	G	G	C	T	T	C	G	A	G	T	G	T	T	G	T	A	C	C	C	A	G
ARC 12576::IRGC 22163-1::[IRIS 313-8967]	IRIS 313-8967	IRGC 125645	indx	G	G/A	G	A	C/A	T/C	G	G	C	G	G	T/C	C	C	C	A	C	G	G	C	C	T	C	A	G	G	G	C	T	T	C	G/A	A	G	T/C	G	T	T	G/A	T	A	C	C	C	A	G
KALU ILANKALAYAN::IRGC 36270-1::[IRIS 313-8968]	IRIS 313-8968	IRGC 125792	ind2	G	A	G	A	A	C	G	G	C	G	G	C	C	C	C	A	C	G	G	C	C	T	C	A	G	G	G	C	T	T	C	G	A	G	T	G	T	T	G	T	A	C	C	C	A	G
E DAW HAWM::IRGC 47938-1::[IRIS 313-8980]	IRIS 313-8980	IRGC 126132	ind3	G	A	G	A	A	C	G	G	C	G	G	C	C	C	C	A	C	G	G	C	C	T	C	A	G	G	G	C	T	T	C	G	A	G	T	G	T	T	G	T	A	C	C	C	A	G
ARC 14064::IRGC 41377-1::[IRIS 313-8994]	IRIS 313-8994	IRGC 125649	indx	G	A	G	A	A	C	G	G	C	G	G	C	C	C	C	A	C	G	G	C	C	T	C	A	G	G	G	C	T	T	C	G	A	G	T	G	T	T	G	T	A	C	C	C	A	G
PING SHAN TA TSWEN KU::IRGC 1563-1::[IRIS 313-9017]	IRIS 313-9017	IRGC 126988	indx	G	A	G	A	A	C	G	G	C	G	G	C	C	C	C	A	C	G	G	C	C	T	C	A	G	G	G	C	T	T	C	G	A	G	T		T	T	G	T	A	C	C	C	A	G
KAM PAI::IRGC 78245-1::[IRIS 313-9019]	IRIS 313-9019	IRGC 126152	ind3	G	A	G	A	A	C	G	G	C	G	G	C	C	C	C	A	C	G	G	C	C	T	C	A	G	G	G	C	T	T	C	G	A	G	T	G	T	T	G	T	A	C	C	C	A	G
LEUANG CHAIYAPHUM::IRGC 78266-1::[IRIS 313-9020]	IRIS 313-9020	IRGC 126983	ind3	G	A	G	A	A	C	G	G	C	G	G	C	C	C	C	A	C	G	G	C	C	T	C	A	G	G	G	C	T	T	C	G	A	G	T	G	T	T	G	T	A	C	C	C	A	G
CR 60-10::IRGC 15777-1::[IRIS 313-9023]	IRIS 313-9023	IRGC 125715	indx	G	A	G	A	A	C	G	G	C	G	G	C	C	C	C	A	C	G	G	C	C	T	C	A	G	G	G	C	T	T	C	G	A	G	T	G	T	T	G	T	A	C	C	C	A	G
AUS 177::IRGC 29009-1::[IRIS 313-9066]	IRIS 313-9066	IRGC 125659	ind1B	G	A	G	A	A	C	G	G	C	G	G	C	C	C	C	A	C	G	G	C	C	T	C	A	G	G	G	C	T	T	C	G	A	G	T	G	T	T	G	T	A	C	C	C	A	G
BHOJON KOLPO::IRGC 31727-1::[IRIS 313-9067]	IRIS 313-9067	IRGC 125681	ind2	G	A	G	A	A	C	G	G	C	G	G	C	C	C	C	A	C	G	G	C	C	T	C	A	G	G	G	C	T	T	C		A	G	T	G	T	T	G	T	A	C	C	C	A	G
LEUANG 28-1-87::IRGC 874-1::[IRIS 313-9114]	IRIS 313-9114	IRGC 125822	indx	G	A	G	A	A	C	G	G	C	G	G	C	C	C	C	A	C	G	G	C	C	T	C	A	G	G	G	C	T	T	C	G	A	G	T	G	T	T	G	T	A	C	C	C	A	G
GOJOL GORIA::IRGC 26629-1::[IRIS 313-9139]	IRIS 313-9139	IRGC 125754	ind2	G	A	G	A	A	C	G	G	C	G	G	C	C	C	C	A	C	G	G	C	C	T	C	A	G	G	G	C	T	T	C	G	A	G	T	G	T	T	G	T	A	C	C	C	A	G
BADAL 1163::IRGC 32796-1::[IRIS 313-9148]	IRIS 313-9148	IRGC 125664	ind2	G	A	G	A	A	C	G	G	C	G	G	C	C	C	C	A	C	G	G	C	C	T	C	A	G	G	G	C	T	T	C	G	A	G	T	G	T	T	G	T	A	C	C	C	A	G
KHAO MON::IRGC 60764-1::[IRIS 313-9182]	IRIS 313-9182	IRGC 125803	indx	G	A	G	A	A	C	G	G	C	G	G	C	C	C	C	A	C	G	G	C	C	T	C	A	G	G	G	C	T	T	C	G	A	G	T	G	T	T	G	T	A	C	C	C	A	G
KHAO PONG AEV::IRGC 29820-1::[IRIS 313-9198]	IRIS 313-9198		ind3	G	A	G	A	A	C	G	G	C	G	G	C	C	C	C	A	C	G	G	C	C	T	C	A	G	G	G	C	T	T	C	G	A	G	T	G	T	T	G	T	A	C	C	C	A	G
CHI SHENG TAO::IRGC 4606-1::[IRIS 313-9204]	IRIS 313-9204	IRGC 125704	ind1A	G	A	G	A	A	C	G	G	C	G	G	C	C	C	C	A	C	G	G	C	C	T	C	A	G	G	G	C	T	T	C	G	A	G	T	G	T	T	G	T	A	C	C	C	A	G
KACIK TARAM::IRGC 35310-1::[IRIS 313-9208]	IRIS 313-9208	IRGC 126165	ind3	G	A	G	A	A	C	G	G	C	G	G	C	C	C	C	A	C	G	G	C	C	T	C	A	G	G	G	C	T	T	C	G	A	G	T	G	T	T	G	T	A	C	C	C	A	G
KUATEK::IRGC 14285-1::[IRIS 313-9210]	IRIS 313-9210	IRGC 131915	ind3	G	A	G	A	A	C	G	G	C	G	G	C	C	C	C	A	C	G	G	C	C	T	C	A	G	G	G	C	T	T	C	G	A	G	T	G	T	T	G	T	A	C	C	C	A	G
WP 65::IRGC 36526-1::[IRIS 313-9227]	IRIS 313-9227	IRGC 126013	ind1B	G	A	G	A	A	C	G	G	C	G	G	C	C	C	C	A	C	G	G	C	C	T	C	A	G	G	G	C	T	T	C	G	A	G	T	G	T	T	G	T	A	C	C	C	A	G
PALEPYU::IRGC 33549-1::[IRIS 313-9285]	IRIS 313-9285	IRGC 125866	indx	G	G	A/G	A	A	T	G	G	C	G	G	T	C	C	C	G/A	C	G	G	C	C	T	C	A	G	G	G	C	T	T	C	A	A	G	C	G	T	T	A	T	A	C	C	C	A	G
SIPULUT HITAM PENDEK::IRGC 20154-1::[IRIS 313-9320]	IRIS 313-9320	IRGC 125901	ind3	G	A	G	A	A	C	G	G	C	G	G	C	C	C	C	A	C	G	G	C	C	T	C	A	G	G	G	C	T	T	C	G	A	G	T	G	T	T	G	T	A	C	C	C	A	G
SADA RUPA::IRGC 77299-1::[IRIS 313-9325]	IRIS 313-9325	IRGC 125894	ind1B	G	A	G	A	A	C	G	G	C	G	G	C	C	C	C	A	C	G	G	C	C	T	C	A	G	G	G	C	T	T	C	G	A	G	T	G	T	T	G	T	A	C	C	C	A	G
BK 26::IRGC 45197-1::[IRIS 313-9348]	IRIS 313-9348	IRGC 125684	ind2	G	A	G	A	A	C	G	G	C	G	G	C	C	C	C	A	C	G	G	C	C	T	C	A	G	G	G	C	T	T	C	G	A	G	T	G	T	T	G	T	A	C	C	C	A	G
HAM 48::IRGC 29740-1::[IRIS 313-9357]	IRIS 313-9357	IRGC 128532	ind3	G	A	G	A	A	C	G	G	C	G	G	C	C	C	C	A	C	G	G	C	C	T	C	A	G	G	G	C	T	T	C	G	A	G	T	G	T	T	G	T	A	C	C	C	A	G
ARC 18092::IRGC 42256-1::[IRIS 313-9427]	IRIS 313-9427	IRGC 125654	indx	G	A	G	A	A	C	G	G	C	G	G	C	C	C	C	A	C	G	G	C	C	T	C	A	G	G	G	C	T	T	C	G	A	G	T	G	T	T	G	T	A	C	C	C	A	G
KARANTABA 1::IRGC 15924-1::[IRIS 313-9461]	IRIS 313-9461	IRGC 125795	ind3	G	A	G	A	A	C	G	G	C	G	G	C	C	C	C	A	C	G	G	C	C	T	C	A	G	G	G	C	T	T	C	G	A	G	T	G	T	T	G	T	A	C	C	C	A	G
H 6::IRGC 157-1::[IRIS 313-9472]	IRIS 313-9472	IRGC 125756	indx	G	A	G	A	A	C	G	G	C	G	G	C	C	C	C	A	C	G	G	C	C	T	C	A	G	G	G	C	T	T	C	G	A	G	T	G	T	T	G	T	A	C	C	C	A	G
LABRA::IRGC 74757-1::[IRIS 313-9547]	IRIS 313-9547	IRGC 125817	ind2	G	A	G	A	A	C	G	G	C	G	G	C	C	C	C	A	C	G	G	C	C	T	C	A	G	G	G	C	T	T	C	G	A	G	T	G	T	T	G	T	A	C	C	C	A	G
BENGALY MORIMO::IRGC 10976-1::[IRIS 313-9551]	IRIS 313-9551	IRGC 125677	ind2	G	A	G	A	A	C	G	G	C	G	G	C	C	C	C	A	C	G	G	C	C	T	C	A	G	G	G	C	T	T	C	G	A	G	T	G	T	T	G	T	A	C	C	C	A	G
MULLIKURUVA::IRGC 77529-1::[IRIS 313-9557]	IRIS 313-9557	IRGC 125845	ind2	G	A	G	A	A	C	G	G	C	G	G	C	C	C	C	A	C	G	G	C	C	T	C	A	G	G	G	C	T	T	C	G	A	G	T	G	T	T	G	T	A	C	C	C	A	G
ASU::IRGC 62154-1::[IRIS 313-9572]	IRIS 313-9572	IRGC 125658	indx	G	A	G	A	A	C	G	G	C	G	G	C	C	C	C	A	C	G	G	C	C	T	C	A	G	G	G	C	T	T	C	G	A	G	T	G	T	T	G	T	A	C	C	C	A	G
KETAN SERANG::IRGC 14615-1::[IRIS 313-9590]	IRIS 313-9590	IRGC 125799	ind3	G	A	G	A	A	C	G	G	C	G	G	C	C	C	C	A	C	G	G	C	C	T	C	A	G	G	G	C	T	T	C	G	A	G	T	G	T	T	G	T	A	C	C	C	A	G
ARC 15088::IRGC 41934-1::[IRIS 313-9593]	IRIS 313-9593	IRGC 125651	indx	G	A	G	A	A	C	G	G	C	G	G	C	C	C	C	A	C	G	G	C	C	T	C	A	G	G	G	C	T	T	C	G	A	G	T	G	T	T	G	T	A	C	C	C	A	G
E LONG MAH::IRGC 47946-1::[IRIS 313-9600]	IRIS 313-9600	IRGC 126133	indx	G	A	G	A	A	C	G	G	C	G	G	C	C	C	C	A		G	G	C	C	T	C	A	G	G	G	C	T	T	C	G	A	G	T	G	T	T	G	T	A	C	C	C	A	G
HTA 22::IRGC 45827-1::[IRIS 313-9602]	IRIS 313-9602	IRGC 125765	indx	G	A	G	A	A	C	G	G	C	G	G	C	C	C	C	A	C	G	G	C	C	T	C	A	G	G	G	C	T	T	C	G	A	G	T	G	T	T	G	T	A	C	C	C	A	G
RPA 5929 (K 45)::IRGC 33963-1::[IRIS 313-9604]	IRIS 313-9604	IRGC 125890	indx	G	A	G	A	A	C	G	G	C	G	G	C	C	C	C	A	C	G	G	C	C	T	C	A	G	G	G	C	T	T	C	G	A	G	T	G	T	T	G	T	A	C	C	C	A	G
ARC 10594::IRGC 12524-1::[IRIS 313-9609]	IRIS 313-9609	IRGC 125636	indx	G	A	G	A	A	C	G	G	C	G	G	C	C	C	C	A	C	G	G	C	C	T	C	A	G	G	G	C	T	T	C	G	A	G	T	G	T	T	G	T	A	C	C	C	A	G
WANGA BARUGULU::IRGC 52261-1::[IRIS 313-9611]	IRIS 313-9611	IRGC 125935	ind2	G	A	G	A	A	C	G	G	C	G	G	C	C	C	C	A	C	G	G	C	C	T	C	A	G	G	G	C	T	T	C	G	A	G	T	G	T	T	G	T	A	C	C	C	A	G
TSAI YUAN CHON::IRGC 126-1::[IRIS 313-9708]	IRIS 313-9708	IRGC 125928	ind1A	G	A	G	A	A	C	G	G	C	G	G	C	C	C	C	A	C	G	G	C	C	T	C	A	G	G	G	C	T	T	C	G	A	G	T	G	T	T	G	T	A	C	C	C	A	G
MAMORIAKA::IRGC 68672-1::[IRIS 313-9732]	IRIS 313-9732	IRGC 125833	ind2	G	A	G	A	A	C	G	G	C	G	G	C	C	C	C	A	C	G	G	C	C	T	C	A	G	G	G	C	T	T	C	G	A	G	T	G	T	T	G	T	A	C	C	C	A	G
LEAD::IRGC 5805-1::[IRIS 313-9791]	IRIS 313-9791	IRGC 125821	indx	G	A	G	A	A	C	G	G	C	G	G	C	C	C	C	A	C	G	G	C	C	T	C	A	G	G	G	C	T	T	C	G	A	G	T	G	T	T	G	T	A	C	C	C	A	G
HD 10::IRGC 6638-1::[IRIS 313-9795]	IRIS 313-9795	IRGC 125759	ind2	G	A	G	A	A	C	G	G	C	G	G	C	C	C	C	A	C	G	G	C	C	T	C	A	G	G	G	C	T	T	C	G	A	G	T	G	T	T	G	T	A	C	C	C	A	G
SML AWINI::IRGC 13391-1::[IRIS 313-9841]	IRIS 313-9841	IRGC 125904	indx	G	A	G	A	A	C	G	G	C	G	G	C	C	C	C	A	C	G	G	C	C	T	C	A	G	G	G	C	T	T	C	G	A	G	T	G	T	T	G	T	A	C	C	C	A	G
SIGARDIS::IRGC 15555-1::[IRIS 313-9867]	IRIS 313-9867	IRGC 126088	ind1B	G	A	G	A	A	C	G	G	C	G	G	C	C	C	C	A	C	G	G	C	C	T	C	A	G	G	G	C	T	T	C	G	A	G	T	G	T	T	G	T	A	C	C	C	A	G
CHANDINA::IRGC 36420-1::[IRIS 313-9917]	IRIS 313-9917	IRGC 125699	ind1B	G	A	G	A	A	C	G	G	C	G	G	C	C	C	C	A	C	G	G	C	C	T	C	A	G	G	G	C	T	T	C	G	A	G	T	G	T	T	G	T	A	C	C	C	A	G
IRI 339::IRGC 46956-1::[IRIS 313-9922]	IRIS 313-9922	IRGC 125778	ind1B	G	A	G	A	A	C	G	G	C	G	G	C	C	C	C	A	C	G	G	C	C	T	C	A	G	G	G	C	T	T	C	G	A	G	T	G	T	T	G	T	A	C	C	C	A	G
KN 1 B 361-1-8-6-9::IRGC 46974-1::[IRIS 313-9924]	IRIS 313-9924	IRGC 125805	indx	G	A	G	A	A	C	G	G	C	G	G	C	C	C	C	A	C	G	G	C	C	T	C	A	G	G	G	C	T	T	C	G	A	G	T	G	T	T	G	T	A	C	C	C	A	G
MILYANG 30::IRGC 46977-1::[IRIS 313-9925]	IRIS 313-9925	IRGC 125839	ind1B	G	A	G	A	A	C	G	G	C	G	G	C	C	C	C	A	C	G	G	C	C	T	C	A	G	G	G	C	T	T	C	G	A	G	T	G	T	T	G	T	A	C	C	C	A	G
TOURBE::IRGC 47066-1::[IRIS 313-9926]	IRIS 313-9926	IRGC 126162	indx	G	A	G	A	A	C	G	G	C	G	G	C	C	C	C	A	C	G	G	C	C	T	C	A	G	G	G	C	T	T	C	G	A	G	T	G	T	T	G	T	A	C	C	C	A	G
RACE PERUMAL::IRGC 55347-1::[IRIS 313-9970]	IRIS 313-9970	IRGC 125881	ind2	G	A	G	A	A	C	G	G	C	G	G	C	C	C	C	A	C	G	G	C	C	T	C	A	G	G	G	C	T	T	C	G	A	G	T	G	T	T	G	T	A	C	C	C	A	G
SOM DIGUIME::IRGC 56751-1::[IRIS 313-9986]	IRIS 313-9986	IRGC 126168	indx	G	A	G	A	A	C	G	G	C	G	G	C	C	C	C	A	C	G	G	C	C	T	C	A	G	G	G	C	T	T	C	G	A	G	T	G	T	T	G	T	A	C	C	C	A	G
C 662083::IRGC 62101-1::[IRIS 313-10001]	IRIS 313-10001	IRGC 125692	ind1B	G	A	G	A	A	C	G	G	C	G	G	C	C	C	C	A	C	G	G	C	C	T	C	A	G	G	G	C	T	T	C	G	A	G	T	G	T	T	G	T	A	C	C	C	A	G
BOHOTO BALOOCHESTAN::IRGC 66237-1::[IRIS 313-10016]	IRIS 313-10016	IRGC 125954	indx	G	A	G	A	A	C	G	G	C	G	G	C	C	C	C	A	C	G	G	C	C	T	C	A	G	G	G	C	T	T	C	G	A	G	T	G	T	T	G	T	A	C	C	C	A	G
RIZ INDETERMINE::IRGC 69014-1::[IRIS 313-10034]	IRIS 313-10034	IRGC 125886	indx	G	A	G	A	A	C	G	G	C	G	G	C	C	C	C	A	C	G	G	C	C	T	C	A	G	G	G	C	T	T	C	G	A	G	T	G	T	T	G	T	A	C	C	C	A	G
RIZ TYPE SORGHO::IRGC 69015-1::[IRIS 313-10035]	IRIS 313-10035	IRGC 125887	ind2	G	A	G	A	A	C	G	G	C	G	G	C	C	C	C	A	C	G	G	C	C	T	C	A	G	G	G	C	T	T	C	G	A	G	T	G	T	T	G	T	A	C	C	C	A	G
BANTA TIMA::IRGC 69474-1::[IRIS 313-10045]	IRIS 313-10045	IRGC 125673	indx	G	A	G	A	A	C	G	G	C	G	G	C	C	C	C	A	C	G	G	C	C	T	C	A	G	G	G	C	T	T	C	G	A	G	T	G	T	T	G	T	A	C	C	C	A	G
EX MARABA GURUKU::IRGC 69582-1::[IRIS 313-10047]	IRIS 313-10047	IRGC 125737	ind1A	G	A	G	A	A	C	G	G	C	G	G	C	C	C	C	A	C	G	G	C	C	T	C	A	G	G	G	C	T	T	C	G	A	G	T	G	T	T	G	T	A	C	C	C	A	G
MOVE (MOKOLE)::IRGC 69739-1::[IRIS 313-10048]	IRIS 313-10048	IRGC 125996	indx	G	A	G	A	A	C	G	G	C	G	G	C	C	C	C	A	C	G	G	C	C	T	C	A	G	G	G	C	T	T	C	G	A	G	T	G	T	T	G	T	A	C	C	C	A	G
IR 13429-109-2-2-1::IRGC 63491-1::[IRIS 313-10167]	IRIS 313-10167	IRGC 125773	indx	G	A	G	A	A	C	G	G	C	G	G	C	C	C	C	A	C	G	G	C	C	T	C	A	G	G	G	C	T	T	C	G	A	G	T	G	T	T	G	T	A	C	C	C	A	G
GUI HUA ZAO::IRGC 68060-1::[IRIS 313-10179]	IRIS 313-10179	IRGC 125755	indx	G	A	G	A	A	C	G	G	C	G	G	C	C	C	C	A	C	G	G	C	C	T	C	A	G	G	G	C	T	T	C	G	A	G	T	G	T	T	G	T	A	C	C	C	A	G
DA NUO (ZHAN)::IRGC 72025-1::[IRIS 313-10189]	IRIS 313-10189	IRGC 125723	ind1A	G	A	G	A	A	C	G	G	C	G	G	C	C	C	C	A	C	G	G	C	C	T	C	A	G	G	G	C	T	T	C	G	A	G	T	G	T	T	G	T	A	C	C	C	A	G
BA BAI GU::IRGC 79580-1::[IRIS 313-10221]	IRIS 313-10221	IRGC 125663	indx	G	A	G	A	A	C	G	G	C	G	G	C	C	C	C	A	C	G	G	C	C	T	C	A	G	G	G	C	T	T	C	G	A	G	T	G	T	T	G	T	A	C	C	C	A	G
TONG GU HONG::IRGC 81026-1::[IRIS 313-10226]	IRIS 313-10226	IRGC 125925	indx	G	A	G	A	A	C	G	G	C	G	G	C	C	C	C	A	C	G	G	C	C	T	C	A	G	G	G	C	T	T	C	G	A	G	T	G	T	T	G	T	A	C	C	C	A	G
PSBRC 86::IRGC 99716-1::[IRIS 313-10237]	IRIS 313-10237		ind1B	G	A	G	A	A	C	G	G	C	G	G	C	C	C	C	A	C	G	G	C	C	T	C	A	G	G	G	C	T	T	C	G	A	G	T	G	T	T	G	T	A	C	C	C	A	G
PSBRC 88::IRGC 99717-1::[IRIS 313-10238]	IRIS 313-10238	IRGC 125876	ind1B	G	A	G	A	A	C	G	G	C	G	G	C	C	C	C	A	C	G	G	C	C	T	C	A	G	G	G	C	T	T	C	G	A	G	T	G	T	T	G	T	A	C	C	C	A	G
LIU XU::IRGC 109232-1::[IRIS 313-10239]	IRIS 313-10239	IRGC 125827	indx	G	A	G	A	A	C	G	G	C	G	G	C	C	C	C	A	C	G	G	C	C	T	C	A	G	G	G	C	T	T	C	G	A	G	T	G	T	T	G	T	A	C	C	C	A	G
CEA 3::IRGC 116965-1::[IRIS 313-10260]	IRIS 313-10260	IRGC 125957	indx	G	A	G	A	A	C	G	G	C	G	G	C	C	C	C	A	C	G	G	C	C	T	C	A	G	G	G	C	T	T	C	G	A	G	T	G	T	T	G	T	A	C	C	C	A	G
CUYAMEL 3820::IRGC 116975-1::[IRIS 313-10263]	IRIS 313-10263	IRGC 125961	indx	G	A	G	A	A	C	G	G	C	G	G	C	C	C	C	A	C	G	G	C	C	T	C	A	G	G	G	C	T	T	C	G	A	G	T	G	T	T	G	T	A	C	C	C	A	G
IRGA 959-1-2-2F-4-1-4A-6-CA-6X::IRGC 117006-1::[IRIS 313-10301]	IRIS 313-10301	IRGC 126064	indx	G	A	G	A	A	C	G	G	C	G	G	C	C	C	C	A	C	G	G	C	C	T	C	A	G	G	G	C	T	T	C	G	A	G	T	G	T	T	G	T	A	C	C	C	A	G
INIAP 10::IRGC 117000-1::[IRIS 313-10314]	IRIS 313-10314	IRGC 125969	indx	G	A	G	A	A	C	G	G	C	G	G	C	C	C	C	A	C	G	G	C	C	T	C	A	G	G	G	C	T	T	C	G	A	G	T	G	T	T	G	T	A	C	C	C	A	G
CAMPONI::IRGC 116963-1::[IRIS 313-10325]	IRIS 313-10325	IRGC 125956	indx	G	A	G	A	A	C	G	G	C	G	G	C	C	C	C	A	C	G	G	C	C	T	C	A	G	G	G	C	T	T	C	G	A	G	T	G	T	T	G	T	A	C	C	C	A	G
HP 3319-2WX-6-4-1-B::IRGC 117331-1::[IRIS 313-10353]	IRIS 313-10353	IRGC 127049	indx	G	A	G	A	A	C	G	G	C	G	G	C	C	C	C	A	C	G	G	C	C	T	C	A	G	G	G	C	T	T	C	G	A	G	T	G	T	T	G	T	A	C	C	C	A	G
IR 65483-111-5-9-2-11::IRGC 117286-1::[IRIS 313-10366]	IRIS 313-10366	IRGC 125976	indx	G	A	G	A	A	C	G	G	C	G	G	C	C	C	C	A	C	G	G	C	C	T	C	A	G	G	G	C	T	T	C	G	A	G	T	G	T	T	G	T	A	C	C	C	A	G
IR 69502-6-SRN-3-UBN-1-B::IRGC 117290-1::[IRIS 313-10374]	IRIS 313-10374	IRGC 125979	indx	G	A	G	A	A	C	G	G	C	G	G	C	C	C	C	A	C	G	G	C	C	T	C	A	G	G	G	C	T	T	C	G	A	G	T	G	T	T	G	T	A	C	C	C	A	G
IR 75870-5-8-5-B-1::IRGC 117297-1::[IRIS 313-10385]	IRIS 313-10385	IRGC 126062	ind1B	G	A	G	A	A	C	G	G	C	G	G	C	C	C	C	A	C	G	G	C	C	T	C	A	G	G	G	C	T	T	C	G	A	G	T	G	T	T	G	T	A	C	C	C	A	G
IR 80340-23-B-12-6-B::IRGC 117309-1::[IRIS 313-10396]	IRIS 313-10396	IRGC 125987	indx	G	A	G	A	A	C	G	G	C	G	G	C	C	C	C	A	C	G	G	C	C	T	C	A	G	G	G	C	T	T	C	G	A	G	T	G	T	T	G	T	A	C	C	C	A	G
SINERBESA::IRGC 38711-1::[IRIS 313-8567]	IRIS 313-8567		ind3	G	A	G	A	A	C	G	G	C	G	G	C	C	C	C	A	C	G	G	C	C	T	C	A	G	G	G	C	T	T	C	G	A	G	T	G	T	T	G	T	A	C	C	C	A	G
AC 13 (T 141)::IRGC 5456-1::[IRIS 313-8606]	IRIS 313-8606	IRGC 131926	ind3	G	A	G	A	A	C	G	G	C	G	G	C	C	C	C	A	C	G	G	C	C	T	C	A	G	G	G	C	T	T	C	G	A	G	T	G	T	T	G	T	A	C	C	C	A	G
BALASURIYA A::IRGC 66509-1::[IRIS 313-8699]	IRIS 313-8699	IRGC 126178	indx	G	A	G	A	A	C	G	G	C	G	G	C	C	C	C	A	C	G	G	C	C	T	C	A	G	G	G	C	T	T	C	G	A	G	T	G	T	T	G	T	A	C	C	C	A	G
DHOLA AMAN (LOWLAND AMAN)::IRGC 8341-1::[IRIS 313-9156]	IRIS 313-9156	IRGC 126200	ind2	G	A	G	A	A	C	G	G	C	G	G	C	C	C	C	A	C	G	G	C	C	T	C	A	G	G	G	C	T	T	C	G	A	G	T	G	T	T	G	T	A	C	C	C	A	G
SADOK::IRGC 13334-1::[IRIS 313-9582]	IRIS 313-9582	IRGC 131917	ind3	G	A	G	A	A	C	G	G	C	G	G	C	C	C	C	A	C	G	G	C	C	T	C	A	G	G	G	C	T	T	C	G	A	G	T	G	T	T	G	T	A	C	C	C	A	G
RUSTIC::IRGC 117026-1::[IRIS 313-10318]	IRIS 313-10318	IRGC 126085	indx	G	A	G	A	A	C	G	G	C	G	G	C	C	C	C	A	C	G	G	C	C	T	C	A	G	G	G	C	T	T	C	G	A	G	T	G	T	T	G	T	A	C	C	C	A	G
IR 57514-PMI 5-B-1-2::IRGC 117372-1::[IRIS 313-10360]	IRIS 313-10360	IRGC 126025	indx	G	A	G	A	A	C	G	G	C	G	G	C	C	C	C	A	C	G	G	C	C	T	C	A	G	G	G	C	T	T	C	G	A	G	T	G	T	T	G	T	A	C	C	C	A	G
IR 67518-B-11-1-B::IRGC 117380-1::[IRIS 313-10371]	IRIS 313-10371	IRGC 126026	indx	G	A	G	A	A	C	G	G	C	G	G	C	C	C	C	A	C	G	G	C	C	T	C	A	G	G	G	C	T	T	C	G	A	G	T	G	T	T	G	T	A	C	C	C	A	G
IR 70027-8-2-2-3-2::IRGC 117382-1::[IRIS 313-10375]	IRIS 313-10375	IRGC 126028	indx	G	A	G	A	A	C	G	G	C	G	G	C	C	C	C	A	C	G	G	C	C	T	C	A	G	G	G	C	T	T	C	G	A	G	T	G	T	T	G	T	A	C	C	C	A	G
BATU::IRGC 71508-1::[IRIS 313-8312]	IRIS 313-8312	IRGC 131932	ind3	G	A	G	A	A	C	G	G	C	G	G	C	C	C	C	A	C	G	G	C	C	T	C	A	G	G	G	C	T	T	C	G	A	G	T	G	T	T	G	T	A	C	C	C	A	G
MARAGBE::IRGC 69263-1::[IRIS 313-8391]	IRIS 313-8391		ind2	G	A	G	A	A	C	G	G	C	G	G	C	C	C	C	A	C	G	G	C	C	T	C	A	G	G	G	C	T	T	C	G	A	G	T	G	T	T	G	T	A	C	C	C	A	G
NACHIN ER 12::IRGC 14146-1::[IRIS 313-8407]	IRIS 313-8407		ind3	G	A	G	A	A	C	G	G	C	G	G	C	C	C	C	A	C	G	G	C	C	T	C	A	G	G	G	C	T	T	C	G	A	G	T	G	T	T	G	T	A	C	C	C	A	G
LEONG ORN 4135::IRGC 14087-1::[IRIS 313-8468]	IRIS 313-8468	IRGC 126233	ind3	G	A	G	A	A	C	G	G	C	G	G	C	C	C	C	A	C	G	G	C	C	T	C	A	G	G	G	C	T	T	C	G	A	G	T	G	T	T	G	T	A	C	C	C	A	G
MELABOH::IRGC 66597-1::[IRIS 313-8493]	IRIS 313-8493	IRGC 128537	ind3	G	A	G	A	A	C	G	G	C	G	G	C	C	C	C	A	C	G	G	C	C	T	C	A	G	G	G	C	T	T	C	G	A	G	T	G	T	T	G	T	A	C	C	C	A	G
SERENDAH SUNGAI DUA 25::IRGC 13892-1::[IRIS 313-8557]	IRIS 313-8557	IRGC 131956	ind3	G	A	G	A	A	C	G	G	C	G	G	C	C	C	C	A	C	G	G	C	C	T	C	A	G	G	G	C	T	T	C	G	A	G	T	G	T	T	G	T	A	C	C	C	A	G
ES 21::IRGC 56171-1::[IRIS 313-8571]	IRIS 313-8571	IRGC 126204	ind3	G	A	G	A	A	C	G	G	C	G	G	C	C	C	C	A	C	G	G	C	C	T	C	A	G	G	G	C	T	T	C	G	A	G	T	G	T	T	G	T	A	C	C	C	A	G
SI HAO NDURIA::IRGC 66649-1::[IRIS 313-8608]	IRIS 313-8608	IRGC 132385	ind3	G	A	G	A	A	C	G	G	C	G	G	C	C	C	C	A	C	G	G	C	C	T	C	A	G	G	G	C	T	T	C	G	A	G	T	G	T	T	G	T	A	C	C	C		G
DAJA::IRGC 17440-1::[IRIS 313-8643]	IRIS 313-8643	IRGC 131935	ind3	G	A	G	A	A	C	G	G	C	G	G	C	C	C	C	A	C	G	G	C	C	T	C	A	G	G	G	C	T	T	C	G	A	G	T	G	T	T	G	T	A	C	C	C	A	G
JOTA BITCHI 1::IRGC 77253-1::[IRIS 313-8683]	IRIS 313-8683	IRGC 135532	ind2	G	A	G	A	A	C	G	G	C	G	G	C	C	C	C	A	C	G	G	C	C	T	C	A	G	G	G	C	T	T	C	G	A	G	T	G	T	T	G	T	A	C	C	C	A	G
NOLOS::IRGC 77285-1::[IRIS 313-8733]	IRIS 313-8733		ind2	G	A	G	A	A	C	G	G	C	G	G	C	C	C	C	A	C	G	G	C	C	T	C	A	G	G	G	C	T	T	C	G	A	G	T	G	T	T	G	T	A	C	C	C	A	G
SIDIK::IRGC 66643-1::[IRIS 313-8767]	IRIS 313-8767		ind3	G	A	G	A	A	C	G	G	C	G	G	C	C	C	C	A	C	G	G	C	C	T	C	A	G	G	G	C	T	T	C	G	A	G	T		T	T	G	T	A	C	C	C	A	G
SIMET 2::IRGC 25734-1::[IRIS 313-8833]	IRIS 313-8833	IRGC 126142	ind3	G	A	G	A	A	C	G	G	C	G	G	C	C	C	C	A	C	G	G	C	C	T	C	A	G	G	G	C		T	C	G	A	G	T	G	T	T	G	T	A	C	C	C	A	G
AGAI 1::IRGC 24532-1::[IRIS 313-8922]	IRIS 313-8922		ind2	G	A	G	A	A	C	G	G	C	G	G	C	C	C	C	A	C	G	G	C	C	T	C	A	G	G	G	C	T	T	C	G	A	G	T	G	T	T	G	T	A	C	C	C	A	G
IE MATA CICEM::IRGC 66562-1::[IRIS 313-8978]	IRIS 313-8978		ind3	G	A	G	A	A	C	G	G	C	G	G	C	C	C	C	A	C	G	G	C	C	T	C	A	G	G	G	C	T	T	C	G	A	G	T	G	T	T	G	T	A	C	C	C	A	G
TJERE SUGI::IRGC 16650-1::[IRIS 313-9005]	IRIS 313-9005	IRGC 132376	ind3	G	A	G	A	A	C	G	G	C	G	G	C	C	C	C	A	C	G	G	C	C	T	C	A		G	G	C	T	T	C	G	A	G	T	G	T	T	G	T	A	C	C	C	A	G
BIDAPIK::IRGC 43354-1::[IRIS 313-9054]	IRIS 313-9054	IRGC 131933	ind3	G	A	G	A	A	C	G	G	C	G	G	C	C	C	C	A	C	G	G	C	C	T	C	A	G	G	G	C	T	T	C	G	A	G	T	G	T	T	G	T	A	C	C	C	A	G
SI MERIA::IRGC 66659-1::[IRIS 313-9098]	IRIS 313-9098		ind3	G	A	G	A	A	C	G	G	C	G	G	C	C	C	C	A	C	G	G	C	C	T	C	A	G	G	G	C	T	T	C	G	A	G	T	G	T	T	G	T	A	C	C	C	A	G
BAJAR KUNING PAHIT::IRGC 17186-1::[IRIS 313-9117]	IRIS 313-9117	IRGC 131931	ind3	G	A	G	A	A	C	G	G	C	G	G	C	C	C	C	A	C	G	G	C	C	T	C	A	G	G	G	C	T	T	C	G	A	G	T	G	T	T	G	T	A	C	C	C	A	G
TUMBA::IRGC 66681-1::[IRIS 313-9188]	IRIS 313-9188	IRGC 126288	ind3	G	A	G	A	A	C	G	G	C	G	G	C	C	C	C	A	C	G	G	C	C	T	C	A	G	G	G	C	T	T	C	G	A	G	T	G	T	T	G	T	A	C	C	C	A	G
AUS 78-62::IRGC 69456-1::[IRIS 313-9294]	IRIS 313-9294	IRGC 131929	ind2	G	A	G	A	A	C	G	G	C	G	G	C	C	C	C	A	C	G	G	C	C	T	C	A	G	G	G	C	T	T	C	G	A	G	T	G	T	T	G	T	A	C	C	C	A	G
KERITING TINGGI::IRGC 19972-1::[IRIS 313-9329]	IRIS 313-9329	IRGC 131941	ind3	G	A	G	A	A	C	G	G	C	G	G	C	C	C	C	A	C	G	G	C	C	T	C	A	G	G	G	C	T	T	C	G	A	G	T	G	T	T	G	T	A	C	C	C	A	G
LEUANG SAWED::IRGC 78268-1::[IRIS 313-9406]	IRIS 313-9406		ind3	G	A	G	A	A	C	G	G	C	G	G	C	C	C	C	A	C	G	G	C	C	T	C	A	G	G	G	C	T	T	C	G	A	G	T	G	T	T	G	T	A	C	C	C	A	G
PODIWEE::IRGC 11938-1::[IRIS 313-9831]	IRIS 313-9831	IRGC 125872	indx	G	G/A	G	A	A	T/C	G	G	C	G	G	T/C	C	C	C	A	C	G	G	C	C	T	C	A	G	G	G	C	T	T	C		A	G	T/C	G	T	T	G/A	T	A	C	C	C	A	G
MEKENZIE SMALL::IRGC 49895-1::[IRIS 313-9935]	IRIS 313-9935	IRGC 126167	ind2	G	A	G	A	A	C	G	G	C	G	G	C	C	C	C	A	C	G	G	C	C	T	C	A	G	G	G	C	T	T	C	G	A	G	T	G	T	T	G	T	A	C	C	C	A	G
SOLOMON RED RICE::IRGC 50950-1::[IRIS 313-9944]	IRIS 313-9944	IRGC 126312	indx	G	A	G	A	A	C	G	G	C	G	G	C	C	C	C	A	C	G	G	C	C	T	C	A	G	G	G	C	T	T	C	G	A	G	T	G	T	T	G	T	A	C	C	C	A	G
IR 52718-B-B-6-B-B-1-1::IRGC 117334-1::[IRIS 313-10357]	IRIS 313-10357	IRGC 126024	indx	G	A	G	A	A	C	G	G	C	G	G	C	C	C	C	A	C	G	G	C	C	T	C	A	G	G	G	C	T	T	C	G	A	G	T	G	T	T	G	T	A	C	C	C	A	G
IR 77390-1-6-4-19-1-B::IRGC 117303-1::[IRIS 313-10392]	IRIS 313-10392	IRGC 127075	ind1B	G	A	G	A	A	C	G	G	C	G	G	C	C	C	C	A	C	G	G	C	C	T	C	A	G	G	G	C	T	T	C	G	A	G	T	G	T	T	G	T	A	C	C	C	A	G
CODE NO 31323::IRGC 46907-1::[IRIS 313-9190]	IRIS 313-9190	IRGC 126148	indx	G	A	G	A	A	C	G	G	C	G	G	C	C	C	C	A	C	G	G	C	C	T	C	A	G	G	G	C	T	T	C	G	A	G	T	G	T	T	G	T	A	C	C	C	A	G
WAS 63-22-5-9-10-1::C1::[IRIS 313-7832]	IRIS 313-7832	IRGC 122297	ind1B	G	A	G	A	A	C	G	G	C	G	G	C	C	C	C	A	C	G	G	C	C	T	C	A	G	G	G	C	T	T	C	G	A	G	T	G	T	T	G	T	A	C	C	C	A	G
MADINIKA 1329::GERVEX 8366-C1::[IRIS 313-7725]	IRIS 313-7725	IRGC 124407	ind2	G	A	G	A	A	C	G	G	C	G	G	C	C	C	C	A	C	G	G	C	C	T	C	A	G	G	G	C	T	T	C	G	A	G	T	G	T	T	G	T	A	C	C	C	A	G
H 15-23-DA::C1::[IRIS 313-7681]	IRIS 313-7681	IRGC 122076	indx	G	A	G	A	A	C	G	G	C	G	G	C	C	C	C	A	C	G	G	C	C	T	C	A	G	G	G	C	T	T	C	G	A	G	T	G	T	T	G	T	A	C	C	C	A	G
WAS 203-B-B-2-4-1::C1::[IRIS 313-7819]	IRIS 313-7819	IRGC 122289	ind1B	G	A	G	A	A	C	G	G	C	G	G	C	C	C	C	A	C	G	G	C	C	T	C	A	G	G	G	C	T	T	C	G	A	G	T	G	T	T	G	T	A	C	C	C	A	G
IR 1561-228-3-3::IRGC 32627-C1::[IRIS 313-7684]	IRIS 313-7684	IRGC 122088	indx	G	A	G	A	A	C	G	G	C	G	G	C	C	C	C	A	C	G	G	C	C	T	C	A	G	G	G	C	T	T	C	G	A	G	T	G	T	T	G	T	A	C	C	C	A	G
SONA::IRGC 26971-C1::[IRIS 313-7780]	IRIS 313-7780	IRGC 122255	indx	G	A	G	A	A	C	G	G	C	G	G	C	C	C	C	A	C	G	G	C	C	T	C	A	G	G	G	C	T	T	C	G	A	G	T	G	T	T	G	T	A	C	C	C	A	G
TSIPALA B 160::GERVEX 8378-C1::[IRIS 313-7793]	IRIS 313-7793	IRGC 124426	ind2	G	A	G	A	A	C	G	G	C	G	G	C	C	C	C	A	C	G	G	C	C	T	C	A	G	G	G	C	T	T	C	G	A	G	T	G	T	T	G	T	A	C	C	C	A	G
IR 28::IRGC 30411-C1::[IRIS 313-7691]	IRIS 313-7691	IRGC 122094	ind1B	G	A	G	A	A	C	G	G	C	G	G	C	C	C	C	A	C	G	G	C	C	T	C	A	G	G	G	C	T	T	C	G	A	G	T	G	T	T	G	T	A	C	C	C	A	G
NONA BOKRA::IRGC 22710-C1::[IRIS 313-7736]	IRIS 313-7736	IRGC 122181	ind2	G	A	G	A	A	C	G	G	C	G	G	C	C	C	C	A	C	G	G	C	C	T	C	A	G	G	G	C	T	T	C	G	A	G	T	G	T	T	G	T	A	C	C	C	A	G
WAS 33-B-B-15-1-4-5::C1::[IRIS 313-7826]	IRIS 313-7826	IRGC 122292	ind1B	G	A	G	A	A	C	G	G	C	G	G	C	C	C	C	A	C	G	G	C	C	T	C	A	G	G	G	C	T	T	C	G	A	G	T	G	T	T	G	T	A	C	C	C	A	G
WAS 170-B-B-1-1::C1::[IRIS 313-7807]	IRIS 313-7807	IRGC 122284	ind1B	G	A	G	A	A	C	G	G	C	G	G	C	C	C	C	A	C	G	G	C	C	T	C	A	G	G	G	C	T	T	C	G	A	G	T	G	T	T	G	T	A	C	C	C	A	G
IR 2344-P1 PB-9-3-2B::IRGC 39317-C1::[IRIS 313-7690]	IRIS 313-7690	IRGC 122093	indx	G	A	G	A	A	C	G	G	C	G	G	C	C	C	C	A	C	G	G	C	C	T	C	A	G	G	G	C	T	T	C	G	A	G	T	G	T	T	G	T	A	C	C	C	A	G
LAITRA::GERVEX 8400-C1::[IRIS 313-7720]	IRIS 313-7720	IRGC 124405	ind2	G	A	G	A	A	C	G	G	C	G	G	C	C	C	C	A	C	G	G	C	C	T	C	A	G	G	G	C	T	T	C	G	A	G	T	G	T	T	G	T	A	C	C	C	A	G
SEBERANG MR 77::C1::[IRIS 313-7773]	IRIS 313-7773	IRGC 124421	ind1B	G	A	G	A	A	C	G	G	C	G	G	C	C	C	C	A	C	G	G	C	C	T	C	A	G	G	G	C	T	T	C	G	A	G	T	G	T	T	G	T	A	C	C	C	A	G
IR 2307-247-2-2-3::IRGC 77982-C1::[IRIS 313-7689]	IRIS 313-7689	IRGC 122092	ind1B	G	A	G	A	A	C	G	G	C	G	G	C	C	C	C	A	C	G	G	C	C	T	C	A	G	G	G	C	T	T	C	G	A	G	T	G	T	T	G	T	A	C	C	C	A	G
BOTRA MAITSO::GERVEX 8389-C1::[IRIS 313-7651]	IRIS 313-7651	IRGC 121990	ind2	G	A	G	A	A	C	G	G	C	G	G	C	C	C	C	A	C	G	G	C	C	T	C	A	G	G	G	C	T	T	C	G	A	G	T	G	T	T	G	T	A	C	C	C	A	G
SAMBALA MALO::C1::[IRIS 313-7770]	IRIS 313-7770	IRGC 122239	ind1B	G	A	G	A	A	C	G	G	C	G	G	C	C	C	C	A	C	G	G	C	C	T	C	A	G	G	G	C	T	T	C	G	A	G	T	G	T	T	G	T	A	C	C	C	A	G
CICA 8::C1::[IRIS 313-7664]	IRIS 313-7664	IRGC 122011	ind1B	G	A	G	A	A	C	G	G	C	G	G	C	C	C	C	A	C	G	G	C	C	T	C	A	G	G	G	C	T	T	C	G	A	G	T	G	T	T	G	T	A	C	C	C	A	G
IR 72967-12-2-3::C1::[IRIS 313-7911]	IRIS 313-7911	IRGC 122111	ind1B	G	A	G	A	A	C	G	G	C	G	G	C	C	C	C	A	C	G	G	C	C	T	C	A	G	G	G	C	T	T	C	G	A	G	T	G	T	T	G	T	A	C	C	C	A	G
32 UPLA::GERVEX 176-C1::[IRIS 313-8064]	IRIS 313-8064	IRGC 121948	trop	G	A	G	A	A	C	G	G	C	G	G	C	C	C	C	A	C	G	G	C	C	T	C	A	G	G	G	C	T	T	C	G	A	G	T	G	T	T	G	T	A	C	C	C	A	G
KOGONI 91-1::C1::[IRIS 313-7719]	IRIS 313-7719	IRGC 122140	indx	G	A	G	A	A	C	G	G	C	G	G	C	C	C	C	A	C	G	G	C	C	T	C	A	G	G	G	C	T	T	C	G	A	G	T	G	T	T	G	T	A	C	C	C	A	G
WAS 174-B-3-5::C1::[IRIS 313-7809]	IRIS 313-7809	IRGC 122286	indx	G	A	G	A	A	C	G	G	C	G	G	C	C	C	C	A	C	G	G	C	C	T	C	A	G	G	G	C	T	T	C	G	A	G	T	G	T	T	G	T	A	C	C	C	A	G
GIZA 178::GERVEX 1681-C1::[IRIS 313-8212]	IRIS 313-8212	IRGC 122060	indx	G	A	G	A	A	C	G	G	C	G	G	C	C	C	C	A	C	G	G	C	C	T	C	A	G	G	G	C	T	T	C	G	A	G	T	G	T	T	G	T	A	C	C	C	A	G
ISWAR KORA::IRGC 50674-1::[IRIS 313-11432]	IRIS 313-11432	IRGC 127443	admix	G	A	G	A	A	C	G	G	C	G	G	C	C	C	C	A	C	G	G	C	C	T	C	A	G	G	G	C	T	T	C	G	A	G	T	G	T	T	G	T	A	C	C	C	A	G
ZACATEPEC A 79::IRGC 51116-1::[IRIS 313-11438]	IRIS 313-11438	IRGC 127909	indx	G	A	G	A	A	C	G	G	C	G	G	C	C	C	C	A	C	G	G	C	C	T	C	A	G	G	G	C	T	T	C	G	A	G	T	G	T	T	G	T	A	C	C	C	A	G
MERLE::GERVEX 1685-C1::[IRIS 313-8215]	IRIS 313-8215	IRGC 122168	indx	G	A	G	A	A	C	G	G	C	G	G	C	C	C	C	A	C	G	G	C	C	T	C	A	G	G	G	C	T	T	C	G	A	G	T	G	T	T	G	T	A	C	C	C	A	G
ARC 18502::IRGC 51749-2::[IRIS 313-11442]	IRIS 313-11442	IRGC 132321	indx	G	A	G	A	A	C	G	G	C	G	G	C	C	C	C	A	C	G	G	C	C	T	C	A	G	G	G	C	T	T	C	G	A	G	T	G	T	T	G	T	A	C	C	C	A	G
NAPDAI::IRGC 52009-1::[IRIS 313-11446]	IRIS 313-11446	IRGC 127647	ind2	G	A	G	A	A	C	G	G	C	G	G	C	C	C	C	A		G	G	C	C	T	C	A	G	G	G	C	T	T	C	G	A	G	T	G	T	T	G	T	A	C	C	C	A	G
TUNAGANNAPNANG::IRGC 52046-1::[IRIS 313-11447]	IRIS 313-11447	IRGC 128492	indx	G	A	G	A	A	C	G	G	C	G	G	C	C	C	C	A	C	G	G	C	C	T	C	A	G	G	G	C	T	T	C	G	A	G	T	G	T	T	G	T	A	C	C	C	A	G
BARI SUTAR::IRGC 52410-1::[IRIS 313-11454]	IRIS 313-11454	IRGC 127211	aus	G	A	G	A	A	C	G	G	C	G	G	C	C	C	C	A	C	G	G	C	C	T	C	A	G	G	G	C	T	T	C	G	A	G	T	G	T	T	G	T	A	C	C	C	A	G
SELHI::IRGC 52760-1::[IRIS 313-11460]	IRIS 313-11460	IRGC 127792	ind2	G	A	G	A	A	C	G	G	C	G	G	C	C	C	C	A	C	G	G	C	C	T	C	A	G	G	G	C	T	T	C	G	A	G	T	G	T	T	G	T	A	C	C	C	A	G
VAIKATHARYAN::IRGC 52805-1::[IRIS 313-11461]	IRIS 313-11461	IRGC 127881	ind2	G	A	G	A	A	C	G	G	C	G	G	C	C	C	C	A	C	G	G	C	C	T	C	A	G	G	G	C	T	T	C	G	A	G	T	G	T	T	G	T	A	C	C	C	A	G
BANGBANG::IRGC 53131-1::[IRIS 313-11472]	IRIS 313-11472		ind3	G	A	G	A	A	C	G	G	C	G	G	C	C	C	C	A	C	G	G	C	C	T	C	A	G	G	G	C	T	T	C	G	A	G	T	G	T	T	G	T	A	C	C	C	A	G
EJALI::IRGC 53500-1::[IRIS 313-11484]	IRIS 313-11484	IRGC 127357	aus	G	A	G	A	A	C	G	G	C	G	G	C	C	C	C	A	C	G	G	C	C	T	C	A	G	G	G	C	T	T	C	G	A	G	T	G	T	T	G	T	A	C	C	C	A	G
LALDIGHA::IRGC 53541-1::[IRIS 313-11487]	IRIS 313-11487	IRGC 128358	ind2	G	A	G	A	A	C	G	G	C	G	G	C	C	C	C	A	C	G	G	C	C	T	C	A	G	G	G	C	T	T	C	G	A	G	T	G	T	T	G	T	A	C	C	C	A	G
ARC 15480::IRGC 53799-1::[IRIS 313-11490]	IRIS 313-11490	IRGC 127160	indx	G	A	G	A	A	C	G	G	C	G	G	C	C	C	C	A	C	G	G	C	C	T	C	A	G	G	G	C	T	T	C	G	A	G	T	G	T	T	G	T	A	C	C	C	A	G
BIR BAHADUR::IRGC 53889-1::[IRIS 313-11491]	IRIS 313-11491	IRGC 127230	ind2	G	A	G	A	A	C	G	G	C	G	G	C	C	C	C	A	C	G	G	C	C	T	C	A	G	G	G	C	T	T	C	G	A	G	T	G	T	T	G	T	A	C	C	C	A	G
PADI ARA::IRGC 54252-2::[IRIS 313-11497]	IRIS 313-11497	IRGC 135630	ind2	G	A	G	A	A	C	G	G	C	G	G	C	C	C	C	A	C	G	G	C	C	T	C	A	G	G	G	C	T	T	C	G	A	G	T	G	T	T	G	T	A	C	C	C	A	G
K 1074::IRGC 55017-1::[IRIS 313-11505]	IRIS 313-11505	IRGC 127469	ind2	G	A	G	A	A	C	G	G	C	G	G	C	C	C	C	A	C	G	G	C	C	T	C	A	G	G	G	C	T	T	C	G	A	G	T	G	T	T	G	T	A	C	C	C	A	G
K 15591-4::IRGC 55043-1::[IRIS 313-11506]	IRIS 313-11506	IRGC 127470	indx	G	A	G	A	A	C	G	G	C	G	G	C	C	C	C	A	C	G	G	C	C	T	C	A	G	G	G	C	T	T	C	G	A	G	T	G	T	T	G	T	A	C	C	C	A	G
PAWNG AEW 1::IRGC 55263-1::[IRIS 313-11508]	IRIS 313-11508	IRGC 127722	ind3	G	A	G	A	A	C	G	G	C	G	G	C	C	C	C	A	C	G	G	C	C	T	C	A	G	G	G	C	T	T	C	G	A	G	T	G	T	T	G	T	A	C	C	C	A	G
PRADOO DAENG::IRGC 55265-1::[IRIS 313-11509]	IRIS 313-11509	IRGC 132035	ind3	G	A	G	A	A	C	G	G	C	G	G	C	C	C	C	A	C	G	G	C	C	T	C	A	G	G	G	C	T	T	C	G	A	G	T	G	T	T	G	T	A	C	C	C	A	G
A 69-1::IRGC 55305-1::[IRIS 313-11510]	IRIS 313-11510	IRGC 127102	indx	G	A	G	A	A	C	G	G	C	G	G	C	C	C	C	A	C	G	G	C	C	T	C	A	G	G	G	C	T	T	C	G	A	G	T	G	T	T	G	T	A	C	C	C	A	G
OYAK PAKANG::IRGC 55422-1::[IRIS 313-11512]	IRIS 313-11512	IRGC 127693	indx	G	A	G	A	A	C	G	G	C	G	G	C	C	C	C	A	C	G	G	C	C	T	C	A	G	G	G	C	T	T	C	G	A	G	T	G	T	T	G	T	A	C	C	C	A	G
DIAMBARANG::IRGC 56726-1::[IRIS 313-11525]	IRIS 313-11525	IRGC 127319	ind3	G	A	G	A	A	C	G	G	C	G	G	C	C	C	C	A	C	G	G	C	C	T	C	A	G	G	G	C	T	T	C	G	A	G	T	G	T	T	G	T	A	C	C	C	A	G
ZO::IRGC 56914-1::[IRIS 313-11528]	IRIS 313-11528	IRGC 127917	ind3	G	A	G	A	A	C	G	G	C	G	G	C	C	C	C	A	C	G	G	C	C	T	C	A	G	G	G	C	T	T	C	G	A	G	T	G	T	T	G	T	A	C	C	C	A	G
BKN BR 1031-78-5-4::IRGC 55927-1::[IRIS 313-11515]	IRIS 313-11515	IRGC 127231	indx	G	A	G	A	A	C	G	G	C	G	G	C	C	C	C	A	C	G	G	C	C	T	C	A		G	G	C	T	T	C	G	A	G	T	G	T	T	G	T	A	C	C	C	A	G
KYUN TAW SEIN::IRGC 58072-1::[IRIS 313-11543]	IRIS 313-11543	IRGC 127537	ind3	G	A	G	A	A	C	G	G	C	G	G	C	C	C	C	A	C	G	G	C	C	T	C	A	G	G	G	C	T	T	C	G	A	G	T	G	T	T	G	T	A	C	C	C	A	G
LINPAN CHAW::IRGC 58087-1::[IRIS 313-11544]	IRIS 313-11544	IRGC 135570	indx	G	A	G	A	A	C	G	G	C	G	G	C	C	C	C	A	C	G	G	C	C	T	C	A	G	G	G	C	T	T	C	G	A	G	T	G	T	T	G	T	A	C	C	C	A	G
MOE GAUNG PYU::IRGC 58120-1::[IRIS 313-11545]	IRIS 313-11545	IRGC 127628	indx	G	A	G	A	A	C	G	G	C	G	G	C	C	C	C	A	C	G	G	C	C	T	C	A	G	G	G	C	T	T	C	G	A	G	T	G	T	T	G	T	A	C	C	C	A	G
SHWE SABA::IRGC 58206-1::[IRIS 313-11547]	IRIS 313-11547	IRGC 135580	indx	G	A	G	A	A	C	G	G	C	G	G	C	C	C	C	A	C	G	G	C	C	T	C	A	G	G	G	C	T	T	C	G	A	G	T	G	T	T	G	T	A	C	C	C	A	G
TAUNG LWIN::IRGC 58222-1::[IRIS 313-11548]	IRIS 313-11548	IRGC 127850	indx	G	A	G	A	A	C	G	G	C	G	G	C	C	C	C	A	C	G	G	C	C	T	C	A	G	G	G	C	T	T	C	G	A	G	T	G	T	T	G	T	A	C	C	C	A	G
TAUNGYA SABA::IRGC 58226-1::[IRIS 313-11549]	IRIS 313-11549	IRGC 128483	indx	G	A	G	A	A	C	G	G	C	G	G	C	C	C	C	A	C	G	G	C	C	T	C	A	G	G	G	C	T	T	C	G	A	G	T	G	T	T	G	T	A	C	C	C	A	G
IR 3839-1::IRGC 55946-1::[IRIS 313-11516]	IRIS 313-11516	IRGC 127437	indx	G	A	G	A	A	C	G	G	C	G	G	C	C	C	C	A	C	G	G	C	C	T	C	A	G	G	G	C	T	T	C	G	A	G	T	G	T	T	G	T	A	C	C	C	A	G
PA WOON::IRGC 58656-1::[IRIS 313-11555]	IRIS 313-11555	IRGC 135578	indx	G	A	G	A	A	C	G	G	C	G	G	C	C	C	C	A	C	G	G	C	C	T	C	A	G	G	G	C	T	T	C	G	A	G	T	G	T	T	G	T	A	C	C	C	A	G
IR 4432-28-5::IRGC 55952-1::[IRIS 313-11517]	IRIS 313-11517	IRGC 127438	ind1B	G	A	G	A	A	C	G	G	C	G	G	C	C	C	C	A	C	G	G	C	C	T	C	A	G	G	G	C	T	T	C	G	A	G	T	G	T	T	G	T	A	C	C	C	A	G
MOONOR::IRGC 59136-1::[IRIS 313-11566]	IRIS 313-11566		ind2	G	A	G	A	A	C	G	G	C	G	G	C	C	C	C	A	C	G	G	C	C	T	C	A	G	G	G	C	T	T	C	G	A	G	T	G	T	T	G	T	A	C	C	C	A	G
GENG 77-4::IRGC 59321-1::[IRIS 313-11570]	IRIS 313-11570	IRGC 127383	indx	G	A	G	A	A	C	G	G	C	G	G	C	C	C	C	A	C	G	G	C	C	T	C	A	G	G	G	C	T	T	C	G	A	G	T	G	T	T	G	T	A	C	C	C	A	G
JIANG HUI DAO::IRGC 59688-1::[IRIS 313-11576]	IRIS 313-11576	IRGC 127459	indx	G	A	G	A	A	C	G	G	C	G	G	C	C	C	C	A	C	G	G	C	C	T	C	A	G	G	G	C	T	T	C	G	A	G	T	G	T	T	G	T	A	C	C	C	A	G
LANG QIAN CHE::IRGC 59730-1::[IRIS 313-11577]	IRIS 313-11577	IRGC 127551	ind1A	G	A	G	A	A	C	G	G	C	G	G	C	C	C	C	A	C	G	G	C	C	T	C	A	G	G	G	C	T	T	C	G	A	G	T	G	T	T	G	T	A	C	C	C	A	G
SHAN GU::IRGC 59870-1::[IRIS 313-11579]	IRIS 313-11579	IRGC 127797	ind1A	G	A	G	A	A	C	G	G	C	G	G	C	C	C	C	A	C	G	G	C	C	T	C	A	G	G	G	C	T	T	C	G	A	G	T	G	T	T	G	T	A	C	C	C	A	G
ACC 1286::IRGC 60116-1::[IRIS 313-11585]	IRIS 313-11585	IRGC 127104	ind1A	G	A	G	A	A	C	G	G	C	G	G	C	C	C	C	A	C	G	G	C	C	T	C	A	G	G	G	C	T	T	C	G	A	G	T	G	T	T	G	T	A	C	C	C	A	G
BHATA PYAGI::IRGC 60895-1::[IRIS 313-11597]	IRIS 313-11597	IRGC 127222	ind2	G	A	G	A	A	C	G	G	C	G	G	C	C	C	C	A	C	G	G	C	C	T	C	A	G	G	G	C	T	T	C	G	A	G	T	G	T	T	G	T	A	C	C	C	A	G
KOTODESHI::IRGC 60982-1::[IRIS 313-11600]	IRIS 313-11600	IRGC 128353	ind2	G	A	G	A	A	C	G	G	C	G	G	C	C	C	C	A	C	G	G	C	C	T	C	A	G	G	G	C	T	T	C	G	A	G	T	G	T	T	G	T	A	C	C	C	A	G
BOKDEL::IRGC 61085-1::[IRIS 313-11606]	IRIS 313-11606	IRGC 127233	ind2	G	A	G	A	A	C	G	G	C	G	G	C	C	C	C	A	C	G	G	C	C	T	C	A	G	G	G	C	T	T	C	G	A	G	T	G	T	T	G	T	A	C	C	C	A	G
MANARE (PHOM)::IRGC 61437-1::[IRIS 313-11615]	IRIS 313-11615	IRGC 132408	ind3	G	A	G	A	A	C	G	G	C	G	G	C	C	C	C	A	C	G	G	C	C	T	C	A	G	G	G	C	T	T	C	G	A	G	T	G	T	T	G	T	A	C	C	C	A	G
UPRH 31::IRGC 61503-1::[IRIS 313-11616]	IRIS 313-11616	IRGC 127878	admix	G	A	G	A	A	C	G	G	C	G	G	C	C	C	C	A	C	G	G	C	C	T	C	A	G	G	G	C	T	T	C	G	A	G	T	G	T	T	G	T	A	C	C	C	A	G
UPRH 265::IRGC 61689-1::[IRIS 313-11621]	IRIS 313-11621	IRGC 127877	indx	G	A	G	A	A	C	G	G	C	G	G	C	C	C	C	A	C	G	G	C	C	T	C	A	G	G	G	C	T	T	C	G	A	G	T	G	T	T	G	T	A	C	C	C	A	G
HOLDIGANTHI::IRGC 61105-1::[IRIS 313-11607]	IRIS 313-11607	IRGC 127411	ind2	G	A	G	A	A	C	G	G	C	G	G	C	C	C	C	A	C	G	G	C	C	T	C	A	G	G	G	C	T	T	C	G	A	G	T	G	T	T	G	T	A	C	C	C	A	G
NCS 349::IRGC 62257-1::[IRIS 313-11639]	IRIS 313-11639	IRGC 127657	indx	G	A	G	A	A	C	G	G	C	G	G	C	C	C	C	A	C	G	G	C	C	T	C	A	G	G	G	C	T	T	C	G	A	G	T	G	T	T	G	T	A	C	C	C	A	G
NCS 458::IRGC 62290-1::[IRIS 313-11640]	IRIS 313-11640	IRGC 127658	ind2	G	A	G	A	A	C	G	G	C	G	G	C	C	C	C	A	C	G	G	C	C	T	C	A	G	G	G	C	T	T	C	G	A	G	T	G	T	T	G	T	A	C	C	C	A	G
NCS 599::IRGC 62373-1::[IRIS 313-11642]	IRIS 313-11642	IRGC 127661	ind2	G	A	G	A	A	C	G	G	C	G	G	C	C	C	C	A	C	G	G	C	C	T	C	A	G	G	G	C	T	T	C	G	A	G	T	G	T	T	G	T	A	C	C	C	A	G
NCS 766::IRGC 62478-1::[IRIS 313-11645]	IRIS 313-11645	IRGC 127664	ind2	G	A	G	A	A	C	G	G	C	G	G	C	C	C	C	A	C	G	G	C	C	T	C	A	G	G	G	C	T	T	C	G	A	G	T	G	T	T	G	T	A	C	C	C	A	G
NCS 830::IRGC 62518-1::[IRIS 313-11648]	IRIS 313-11648	IRGC 127667	ind2	G	A	G	A	A	C	G	G	C	G	G	C	C	C	C	A	C	G	G	C	C	T	C	A	G	G	G	C	T	T	C	G	A	G	T	G	T	T	G	T	A	C	C	C	A	G
NCS 901 A::IRGC 62568-1::[IRIS 313-11650]	IRIS 313-11650	IRGC 127668	ind2	G	A	G	A	A	C	G	G	C	G	G	C	C	C	C	A	C	G	G	C	C	T	C	A	G	G	G	C	T	T	C	G	A	G	T	G	T	T	G	T	A	C	C	C	A	G
EX WUKARI (WILD)::IRGC 63214-1::[IRIS 313-11657]	IRIS 313-11657		ind2	G	A	G	A	A	C	G	G	C	G	G	C	C	C	C	A	C	G	G	C	C	T	C	A	G	G	G	C	T	T	C	G	A	G	T	G	T	T	G	T	A	C	C	C	A	G
BEUA KAE::IRGC 64221-1::[IRIS 313-11674]	IRIS 313-11674	IRGC 131971	ind3	G	A	G	A	A	C	G	G	C	G	G	C	C	C	C	A	C	G	G	C	C	T	C	A	G	G	G	C	T	T	C	G	A	G	T	G	T	T	G	T	A	C	C	C	A	G
E NAWN KHAO::IRGC 64293-1::[IRIS 313-11677]	IRIS 313-11677	IRGC 128286	ind3	G	A	G	A	A	C	G	G	C	G	G	C	C	C	C	A	C	G	G	C	C	T	C	A	G	G	G	C	T	T	C	G	A	G	T	G	T	T	G	T	A	C	C	C	A	G
KHAO BUN MI::IRGC 64366-2::[IRIS 313-11680]	IRIS 313-11680	IRGC 132346	ind3	G	A	G	A	A	C	G	G	C	G	G	C	C	C	C	A	C	G	G	C	C	T	C	A	G	G	G	C	T	T	C	G	A	G	T	G	T	T	G	T	A	C	C	C	A	G
MA EUE::IRGC 64502-1::[IRIS 313-11682]	IRIS 313-11682	IRGC 127588	ind3	G	A	G	A	A	C	G	G	C	G	G	C	C	C	C	A	C	G	G	C	C	T	C	A	G	G	G	C	T	T	C	G	A	G	T	G	T	T	G	T	A	C	C	C	A	G
NIAW KHIAW NGOO::IRGC 64563-1::[IRIS 313-11683]	IRIS 313-11683	IRGC 127677	ind3	G	A	G	A	A	C	G	G	C	G	G	C	C	C	C	A	C	G	G	C	C	T	C	A	G	G	G	C	T	T	C	G	A	G	T	G	T	T	G	T	A	C	C	C	A	G
PLAWNG SAENG::IRGC 64595-1::[IRIS 313-11685]	IRIS 313-11685	IRGC 127735	ind3	G	A	G	A	A	C	G	G	C	G	G	C	C	C	C	A	C	G	G	C	C	T	C	A	G	G	G	C	T	T	C	G	A	G	T	G	T	T	G	T	A	C	C	C	A	G
SA GAE::IRGC 64613-1::[IRIS 313-11687]	IRIS 313-11687	IRGC 132297	ind3	G	A	G	A	A	C	G	G	C	G	G	C	C	C	C	A	C	G	G	C	C	T	C	A	G	G	G	C	T	T	C	G	A	G	T	G	T	T	G	T	A	C	C	C	A	G
CHIAYI WU-K'O::IRGC 64974-1::[IRIS 313-11692]	IRIS 313-11692	IRGC 127273	ind1A	G	A	G	A	A	C	G	G	C	G	G	C	C	C	C	A	C	G	G	C	C	T	C	A	G	G	G	C	T	T	C	G	A	G	T	G	T	T	G	T	A	C	C	C	A	G
CHING CH'UNG::IRGC 65002-1::[IRIS 313-11693]	IRIS 313-11693	IRGC 127278	indx	G	A	G	A	A	C	G	G	C	G	G	C	C	C	C	A	C	G	G	C	C	T	C	A	G	G	G	C	T	T	C	G	A	G	T	G	T	T	G	T	A	C	C	C	A	G
CHING LIU::IRGC 65018-1::[IRIS 313-11694]	IRIS 313-11694	IRGC 127279	indx	G	A	G	A	A	C	G	G	C	G	G	C	C	C	C	A	C	G	G	C	C	T	C	A	G	G	G	C	T	T	C	G	A	G	T	G	T	T	G	T	A	C	C	C	A	G
KHAO YAI GUANG::IRGC 65972-1::[IRIS 313-11708]	IRIS 313-11708	IRGC 127518	ind3	G	A	G	A	A	C	G	G	C	G	G	C	C	C	C	A	C	G	G	C	C	T	C	A	G	G	G	C	T	T	C	G	A	G	T	G	T	T	G	T	A	C	C	C	A	G
RAI MAHK MEUANG::IRGC 66154-1::[IRIS 313-11711]	IRIS 313-11711	IRGC 132295	ind3	G	A	G	A	A	C	G	G	C	G	G	C	C	C	C	A	C	G	G	C	C	T	C	A	G	G	G	C	T	T	C	G	A	G	T	G	T	T	G	T	A	C	C	C	A	G
CHAMPION::IRGC 66327-1::[IRIS 313-11714]	IRIS 313-11714	IRGC 127256	indx	G	A	G	A	A	C	G	G	C	G	G	C	C	C	C	A	C	G	G	C	C	T	C	A	G	G	G	C	T	T	C	G	A	G	T	G	T	T	G	T	A	C	C	C	A	G
DAW NOK KAEN::IRGC 65548-1::[IRIS 313-11700]	IRIS 313-11700	IRGC 127306	ind3	G	A	G	A	A	C	G	G	C	G	G	C	C	C	C	A	C	G	G	C	C	T	C	A	G	G	G	C	T	T	C	G	A	G	T	G	T	T	G	T	A	C	C	C	A	G
DAW 85::IRGC 66704-1::[IRIS 313-11720]	IRIS 313-11720	IRGC 127302	ind3	G	A	G	A	A	C	G	G	C	G	G	C	C	C	C	A	C	G	G	C	C	T	C	A	G	G	G	C	T	T	C	G	A	G	T	G	T	T	G	T	A	C	C	C	A	G
KABERI::IRGC 66801-1::[IRIS 313-11722]	IRIS 313-11722	IRGC 128327	indx	G	A	G	A	A	C	G	G	C	G	G	C	C	C	C	A	C	G	G	C	C	T	C	A	G	G	G	C	T	T	C	G	A	G	T	G	T	T	G	T	A	C	C	C	A	G
DISSIGBE::IRGC 66916-1::[IRIS 313-11723]	IRIS 313-11723	IRGC 127320	ind2	G	A	G	A	A	C	G	G	C	G	G	C	C	C	C	A	C	G	G	C	C	T	C	A	G	G	G	C	T	T	C	G	A	G	T	G	T	T	G	T	A	C	C	C	A	G
QING ZAO 3::IRGC 67281-1::[IRIS 313-11732]	IRIS 313-11732	IRGC 127755	ind1A	G	A	G	A	A	C	G	G	C	G	G	C	C	C	C	A	C	G	G	C	C	T	C	A	G	G	G	C	T	T	C	G	A	G	T	G	T	T	G	T	A	C	C	C	A	G
SHUANG BAI AI 2::IRGC 67309-1::[IRIS 313-11733]	IRIS 313-11733	IRGC 127801	ind1A	G	A	G	A	A	C	G	G	C	G	G	C	C	C	C	A	C	G	G	C	C	T	C	A	G	G	G	C	T	T	C	G	A	G	T	G	T	T	G	T	A	C	C	C	A	G
UGAGA::IRGC 67604-1::[IRIS 313-11740]	IRIS 313-11740	IRGC 127872	indx	G	A	G	A	A	C	G	G	C	G	G	C	C	C	C	A	C	G	G	C	C	T	C	A	G	G	G	C	T	T	C	G	A	G	T	G	T	T	G	T	A	C	C	C	A	G
AI JIAO AO FAN ZI::IRGC 67871-1::[IRIS 313-11744]	IRIS 313-11744	IRGC 127114	indx	G	A	G	A	A	C	G	G	C	G	G	C	C	C	C	A	C	G	G	C	C	T	C	A	G	G	G	C	T	T	C	G	A	G	T	G	T	T	G	T	A	C	C	C	A	G
E 4197::IRGC 68004-1::[IRIS 313-11747]	IRIS 313-11747	IRGC 127350	indx	G	A	G	A	A	C	G	G	C	G	G	C	C	C	C	A	C	G	G	C	C	T	C	A	G	G	G	C	T	T	C	G	A	G	T	G	T	T	G	T	A	C	C	C	A	G
GAO JIAO YING GAN ZHAN::IRGC 68053-1::[IRIS 313-11748]	IRIS 313-11748	IRGC 127378	indx	G	A	G	A	A	C	G	G	C	G	G	C	C	C	C	A	C	G	G	C	C	T	C	A	G	G	G	C	T	T	C	G	A	G	T	G	T	T	G	T	A	C	C	C	A	G
L 10833::IRGC 68121-1::[IRIS 313-11751]	IRIS 313-11751	IRGC 127539	indx	G	A	G	A	A	C	G	G	C	G	G	C	C	C	C	A	C	G	G	C	C	T	C	A	G	G	G	C	T	T	C	G	A	G	T	G	T	T	G	T	A	C	C	C	A	G
FOFFI::IRGC 68438-1::[IRIS 313-11758]	IRIS 313-11758	IRGC 131987	ind2	G	A	G	A	A	C	G	G	C	G	G	C	C	C	C	A	C	G	G	C	C	T	C	A	G	G	G	C	T	T	C	G	A	G	T	G	T	T	G	T	A	C	C	C	A	G
NS 1515::IRGC 68947-1::[IRIS 313-11762]	IRIS 313-11762	IRGC 127682	ind2	G	A	G	A	A	C	G	G	C	G	G	C	C	C	C	A	C	G	G	C	C	T	C	A	G	G	G	C	T	T	C	G	A	G	T	G	T	T	G	T	A	C	C	C	A	G
VARY LAVA DE BOLOGNE::IRGC 69101-1::[IRIS 313-11767]	IRIS 313-11767	IRGC 128496	admix	G	A	G	A	A	C	G	G	C	G	G	C	C	C	C	A	C	G	G	C	C	T	C	A	G	G	G	C	T	T	C	G	A	G	T	G	T	T	G	T	A	C	C	C	A	G
ROJON'NY NTAOLO::IRGC 69410-1::[IRIS 313-11772]	IRIS 313-11772	IRGC 128452	ind2	G	A	G	A	A	C	G	G	C	G	G	C	C	C	C	A	C	G	G	C	C	T	C	A	G	G	G	C	T	T	C	G	A	G	T	G	T	T	G	T	A	C	C	C	A	G
KILOMBERO::IRGC 69698-1::[IRIS 313-11780]	IRIS 313-11780	IRGC 127524	ind3	G	A	G	A	A	C	G	G	C	G	G	C	C	C	C	A	C	G	G	C	C	T	C	A	G	G	G	C	T	T	C	G	A	G	T	G	T	T	G	T	A	C	C	C	A	G
MALAGASY::IRGC 69717-1::[IRIS 313-11782]	IRIS 313-11782	IRGC 128376	ind2	G	A	G	A	A	C	G	G	C	G	G	C	C	C	C	A	C	G	G	C	C	T	C	A	G	G	G	C	T	T	C	G	A	G	T	G	T	T	G	T	A	C	C	C	A	G
MAMA TABALI::IRGC 69720-1::[IRIS 313-11783]	IRIS 313-11783	IRGC 132015	indx	G	A	G	A	A	C	G	G	C	G	G	C	C	C	C	A	C	G	G	C	C	T	C	A	G	G	G	C	T	T	C	G	A	G	T	G	T	T	G	T	A	C	C	C	A	G
MBEIMBEIHUN::IRGC 69730-1::[IRIS 313-11784]	IRIS 313-11784	IRGC 127619	ind1B	G	A	G	A	A	C	G	G	C	G	G	C	C	C	C	A	C	G	G	C	C	T	C	A	G	G	G	C	T	T	C	G	A	G	T	G	T	T	G	T	A	C	C	C	A	G
MOSHI::IRGC 69737-1::[IRIS 313-11785]	IRIS 313-11785	IRGC 127631	ind3	G	A	G	A	A	C	G	G	C	G	G	C	C	C	C	A	C	G	G	C	C	T	C	A	G	G	G	C	T	T	C	G	A	G	T	G	T	T	G	T	A	C	C	C	A	G
N'YA NOFF::IRGC 69749-1::[IRIS 313-11786]	IRIS 313-11786	IRGC 128411	ind3	G	A	G	A	A	C	G	G	C	G	G	C	C	C	C	A	C	G	G	C	C	T	C	A	G	G	G	C	T	T	C	G	A	G	T	G	T	T	G	T	A	C	C	C	A	G
KHAO SAHKORN::IRGC 65948-1::[IRIS 313-11707]	IRIS 313-11707	IRGC 132403	ind3	G	A	G	A	A	C	G	G	C	G	G	C	C	C	C	A	C	G	G	C	C	T	C	A	G	G	G	C	T	T	C	G	A	G	T	G	T	T	G	T	A	C	C	C	A	G
PULURE::IRGC 70647-1::[IRIS 313-11810]	IRIS 313-11810	IRGC 132036	ind3	G	A	G	A	A	C	G	G	C	G	G	C	C	C	C	A	C	G	G	C	C	T	C	A	G	G	G	C	T	T	C	G	A	G	T	G	T	T	G	T	A	C	C	C	A	G
KOMALIOKO::IRGC 69958-1::[IRIS 313-11793]	IRIS 313-11793	IRGC 128350	ind2	G	A	G	A	A	C	G	G	C	G	G	C	C	C	C	A	C	G	G	C	C	T	C	A	G	G	G	C	T	T	C	G	A	G	T	G	T	T	G	T	A	C	C	C	A	G
MOSHI::IRGC 70648-1::[IRIS 313-11811]	IRIS 313-11811	IRGC 127632	ind2	G	A	G	A	A	C	G	G	C	G	G	C	C	C	C	A	C	G	G	C	C	T	C	A	G	G	G	C	T	T	C	G	A	G	T	G	T	T	G	T	A	C	C	C	A	G
ASFALA::IRGC 70650-1::[IRIS 313-11812]	IRIS 313-11812	IRGC 127175	ind3	G	A	G	A	A	C	G	G	C	G	G	C	C	C	C	A	C	G	G	C	C	T	C	A	G	G	G	C	T	T	C	G	A	G	T	G	T	T	G	T	A	C	C	C	A	G
ZERO::IRGC 70707-2::[IRIS 313-11813]	IRIS 313-11813	IRGC 132372	ind3	G	A	G	A	A	C	G	G	C	G	G	C	C	C	C	A	C	G	G	C	C	T	C	A	G	G	G	C	T	T	C	G	A	G	T	G	T	T	G	T	A	C	C	C	A	G
KIKUBA::IRGC 70722-1::[IRIS 313-11814]	IRIS 313-11814	IRGC 127523	ind3	G	A	G	A	A	C	G	G	C	G	G	C	C	C	C	A	C	G	G	C	C	T	C	A	G	G	G	C	T	T	C	G	A	G	T	G	T	T	G	T	A	C	C	C	A	G
KHAOSAING::IRGC 70746-2::[IRIS 313-11817]	IRIS 313-11817	IRGC 128085	indx	G	A	G	A	A	C	G	G	C	G	G	C	C	C	C	A	C	G	G	C	C	T	C	A	G	G	G	C	T	T	C	G	A	G	T	G	T	T	G	T	A	C	C	C	A	G
TSIPALA MENAHAR::IRGC 69979-1::[IRIS 313-11794]	IRIS 313-11794	IRGC 127867	ind2	G	A	G	A	A	C	G	G	C	G	G	C	C	C	C	A	C	G	G	C	C	T	C	A	G	G	G	C	T	T	C	G	A	G	T	G	T	T	G	T	A	C	C	C	A	G
BHONDU PAREWA::IRGC 70802-1::[IRIS 313-11822]	IRIS 313-11822	IRGC 135738	ind2	G	A	G	A	A	C	G	G	C	G	G	C	C	C	C	A	C	G	G	C	C	T	C	A	G	G	G	C	T	T	C	G	A	G	T	G	T	T	G	T	A	C	C	C	A	G
DHANIYA PHOOL::IRGC 70811-1::[IRIS 313-11824]	IRIS 313-11824	IRGC 127317	ind2	G	A	G	A	A	C	G	G	C	G	G	C	C	C	C	A	C	G	G	C	C	T	C	A	G	G	G	C	T	T	C	G	A	G	T	G	T	T	G	T	A	C	C	C	A	G
KANDEKE YAIGAITI::IRGC 70961-1::[IRIS 313-11830]	IRIS 313-11830	IRGC 132400	ind3	G	A	G	A	A	C	G		C	G	G	C	C	C	C	A	C	G	G	C	C	T	C	A	G	G	G	C	T	T	C	G	A	G	T	G	T	T	G	T	A	C	C	C	A	G
KHAO NAHNG PRUNG::IRGC 71220-1::[IRIS 313-11837]	IRIS 313-11837	IRGC 127514	ind3	G	A	G	A	A	C	G	G	C	G	G	C	C	C	C	A	C	G	G	C	C	T	C	A	G	G	G	C	T	T	C	G	A	G	T	G	T	T	G	T	A	C	C	C	A	G
NIAW NAHK KRAD::IRGC 71352-1::[IRIS 313-11840]	IRIS 313-11840	IRGC 132412	ind3	G	G	G	G/A	A	T	G	G	C	G	G	T	C	C	C	A	C	G	G	C	C	T	C	A	G	G	G	C	T	T	C	A	A	G	C	G	T	T	A	T	A	C	C	C	A	G
PULUT BURUNG::IRGC 71655-1::[IRIS 313-11848]	IRIS 313-11848	IRGC 132037	ind3	G	G/A	G	A	A	T/C	G	G	C	G	G	T/C	C	C	C	A	C	G	G	C	C	T	C	A	G	G	G	C	T	T	C	G/A	A	G	T/C	G	T	T		T	A	C	C	C	A	G
DA HEI GU::IRGC 72009-1::[IRIS 313-11856]	IRIS 313-11856	IRGC 127293	ind1A	G	A	G	A	A	C	G	G	C	G	G	C	C	C	C	A	C	G	G	C	C	T	C	A	G	G	G	C	T	T	C	G	A	G	T	G	T	T		T	A	C	C	C	A	G
DA TIE ZHAN::IRGC 72029-1::[IRIS 313-11858]	IRIS 313-11858	IRGC 127300	ind1A	G	A	G	A	A	C	G	G	C	G	G	C	C	C	C	A	C	G	G	C	C	T	C	A	G	G	G	C	T	T	C	G	A	G	T	G	T	T	G	T	A	C	C	C	A	G
E ZI 100::IRGC 70192-1::[IRIS 313-11798]	IRIS 313-11798	IRGC 127365	ind1B	G	A	G	A	A	C	G	G	C	G	G	C	C	C	C	A	C	G	G	C	C	T	C	A	G	G	G	C	T	T	C	G	A	G	T	G	T	T	G	T	A	C	C	C	A	G
LIU LI YOU::IRGC 72198-1::[IRIS 313-11868]	IRIS 313-11868	IRGC 127569	ind1A	G	A	G	A	A	C	G	G	C	G	G	C	C	C	C	A	C	G	G	C	C	T	C	A	G	G	G	C	T	T	C	G	A	G	T	G	T	T	G	T	A	C	C	C	A	G
MAN TIAN QING::IRGC 72776-1::[IRIS 313-11882]	IRIS 313-11882	IRGC 127605	ind1A	G	A	G	A	A	C	G	G	C	G	G	C	C	C	C	A	C	G	G	C	C	T	C	A	G	G	G	C	T	T	C	G	A	G	T	G	T	T	G	T	A	C	C	C	A	G
LOC TRANG MUON::IRGC 73216-1::[IRIS 313-11894]	IRIS 313-11894	IRGC 128368	indx	G	A	G	A	A	C	G	G	C	G	G	C	C	C	C	A	C	G	G	C	C	T	C	A	G	G	G	C	T	T	C	G	A	G	T	G	T	T	G	T	A	C	C	C	A	G
CA HIM::IRGC 73246-1::[IRIS 313-11896]	IRIS 313-11896	IRGC 132394	ind3	G	G	G	A	A	T	G	G	C	G	G	T	C	C	C	G/A	C	G	G	C	C	T	C	A	G	G	G	C	T	T	C	A	A	G	T/C	G	T	T	A	T	A	C	C	C	A	G
IR 4683-54-2::IRGC 72992-1::[IRIS 313-11886]	IRIS 313-11886	IRGC 127439	ind1B	G	A	G	A	A	C	G	G	C	G	G	C	C	C	C	A	C	G	G	C	C	T	C	A	G	G	G	C	T	T	C	G	A	G	T	G	T	T	G	T	A	C	C	C	A	G
YU HE HONG::IRGC 74266-1::[IRIS 313-11910]	IRIS 313-11910	IRGC 127907	indx	G	A	G	A	A	C	G	G	C	G	G	C	C	C	C	A	C	G	G	C	C	T	C	A	G	G	G	C	T	T	C	G	A	G	T	G	T	T	G	T	A	C	C	C	A	G
IR 19058-107-1::IRGC 72997-1::[IRIS 313-11887]	IRIS 313-11887	IRGC 127434	ind1B	G	A	G	A	A	C	G	G	C	G	G	C	C	C	C	A	C	G	G	C	C	T	C	A	G	G	G	C	T	T	C	G	A	G	T	G	T	T	G	T	A	C	C	C	A	G
IB 11::IRGC 74420-2::[IRIS 313-11914]	IRIS 313-11914	IRGC 132252	ind2	G	A	G	A	A	C	G	G	C	G	G	C	C	C	C	A	C	G	G	C	C	T	C	A	G	G	G	C	T	T	C	G	A	G	T	G	T	T	G	T	A	C	C	C	A	G
GI TAH::IRGC 74883-1::[IRIS 313-11920]	IRIS 313-11920	IRGC 127386	indx	G	A	G	A	A	C	G	G	C	G	G	C	C	C	C	A	C	G	G	C	C	T	C	A	G	G	G	C	T	T	C	G	A	G	T	G	T	T	G	T	A	C	C	C	A	G
MURGI BRINJ::IRGC 73109-1::[IRIS 313-11889]	IRIS 313-11889	IRGC 127639	indx	G	A	G	A	A	C	G	G	C	G	G	C	C	C	C	A	C	G	G	C	C	T	C	A	G	G	G	C	T	T	C	G	A	G	T	G	T	T	G	T	A	C	C	C	A	G
KANATO::IRGC 75306-2::[IRIS 313-11934]	IRIS 313-11934	IRGC 128071	indx	G	A	G	A	A	C	G	G	C	G	G	C	C	C	C	A	C	G	G	C	C	T	C	A	G	G	G	C	T	T	C	G	A	G	T	G	T	T	G	T	A	C	C	C	A	G
KUNJUKUNJU::IRGC 75448-1::[IRIS 313-11937]	IRIS 313-11937	IRGC 127535	indx	G	A	G	A	A	C	G	G	C	G	G	C	C	C	C	A	C	G	G	C	C	T	C	A	G	G	G	C	T	T	C	G	A	G	T	G	T	T	G	T	A	C	C	C	A	G
GNASSOUMADOUGOU::IRGC 75595-1::[IRIS 313-11938]	IRIS 313-11938	IRGC 131988	indx	G	A	G	A	A	C	G	G	C	G	G	C	C	C	C	A	C	G	G	C	C	T	C	A	G	G	G	C	T	T	C	G	A	G	T	G	T	T	G	T	A	C	C	C	A	G
MALIKULI::IRGC 76237-1::[IRIS 313-11945]	IRIS 313-11945	IRGC 127598	ind2	G	A	G	A	A	C	G	G	C	G	G	C	C	C	C	A	C	G	G	C	C	T	C	A	G	G	G	C	T	T	C	G	A	G	T	G	T	T	G	T	A	C	C	C	A	G
BIE LEI::IRGC 76478-1::[IRIS 313-11947]	IRIS 313-11947	IRGC 127226	indx	G	A	G	A	A	C	G	G	C	G	G	C	C	C	C	A	C	G	G	C	C	T	C	A	G	G	G	C	T	T	C	G	A	G	T	G	T	T	G	T	A	C	C	C	A	G
QI YUE ZHAN::IRGC 76722-1::[IRIS 313-11952]	IRIS 313-11952	IRGC 127756	ind1A	G	A	G	A	A	C	G	G	C	G	G	C	C	C	C	A	C	G	G	C	C	T	C	A	G	G	G	C	T	T	C	G	A	G	T	G	T	T	G	T	A	C	C	C	A	G
DAW LUEY 4-3::IRGC 76929-1::[IRIS 313-11957]	IRIS 313-11957	IRGC 127305	indx	G	A	G	A	A	C	G	G	C	G	G	C	C	C	C	A	C	G	G	C	C	T	C	A	G	G	G	C	T	T	C	G	A	G	T	G	T	T	G	T	A	C	C	C	A	G
KAGIOS PUTI::IRGC 76965-1::[IRIS 313-11959]	IRIS 313-11959	IRGC 135756	ind3	G	A	G	A	A	C	G	G	C	G	G	C	C	C	C	A	C	G	G	C	C	T	C	A	G	G	G	C	T	T	C	G	A	G	T	G	T	T	G	T	A	C	C	C	A	G
KHAO SETTI::IRGC 77084-1::[IRIS 313-11962]	IRIS 313-11962	IRGC 132002	ind3	G	A	G	A	A	C	G	G	C	G	G	C	C	C	C	A	C	G	G	C	C	T	C	A	G	G	G	C	T	T	C	G	A	G	T	G	T	T	G	T	A	C	C	C	A	G
KHAU DANH::IRGC 73201-1::[IRIS 313-11893]	IRIS 313-11893	IRGC 127519	indx	G	A	G	A	A	C	G	G	C	G	G	C	C	C	C	A	C	G	G	C	C	T	C	A	G	G	G	C	T	T	C	G	A	G	T	G	T	T	G	T	A	C	C	C	A	G
POTOQOIN::IRGC 78677-1::[IRIS 313-11988]	IRIS 313-11988	IRGC 132033	indx	G	A	G	A	A	C	G	G	C	G	G	C	C	C	C	A	C	G	G	C	C	T	C	A	G	G	G	C	T	T	C	G	A	G	T	G	T	T	G	T	A	C	C	C	A	G
TAISEN GLUTINOUS YU 1157::IRGC 78750-1::[IRIS 313-11990]	IRIS 313-11990	IRGC 127839	ind1B	G	A	G	A	A	C	G	G	C	G	G	C	C	C	C	A	C	G	G	C	C	T	C	A	G	G	G	C	T	T	C	G	A	G	T	G	T	T	G	T	A	C	C	C	A	G
CHAO LAO SOUNG::IRGC 78799-1::[IRIS 313-11992]	IRIS 313-11992	IRGC 127266	ind3	G	A	G	A	A	C		G	C	G	G	C	C	C	C	A	C	G	G	C	C	T	C	A	G	G	G	C	T	T	C	G	A	G	T	G	T	T	G	T	A	C	C	C	A	G
LIM MA NO MA KHIN NYUNT::IRGC 78917-1::[IRIS 313-11993]	IRIS 313-11993	IRGC 132407	indx	G	A	G	A	A	C	G	G	C	G	G	C	C	C	C	A	C	G	G	C	C	T	C	A	G	G	G	C	T	T	C	G	A	G	T	G	T	T	G	T	A	C	C	C	A	G
DAMNOEUB KAUN KHMOM::IRGC 79159-1::[IRIS 313-11998]	IRIS 313-11998	IRGC 131980	ind3	G	A	G	A	A	C	G	G	C	G	G	C	C	C	C	A	C	G	G	C	C	T	C	A	G	G	G	C	T	T	C	G	A	G	T	G	T	T	G	T	A	C	C	C	A	G
JIA GEN::IRGC 79654-1::[IRIS 313-12007]	IRIS 313-12007	IRGC 127457	indx	G	A	G	A	A	C	G	G	C	G	G	C	C	C	C	A	C	G	G	C	C	T	C	A	G	G	G	C	T	T	C	G	A	G	T	G	T	T	G	T	A	C	C	C	A	G
DOGON IRI::IRGC 79882-1::[IRIS 313-12015]	IRIS 313-12015	IRGC 127333	ind2	G	A	G	A	A	C	G	G	C	G	G	C	C	C	C	A	C	G	G	C	C	T	C	A	G	G	G	C	T	T	C	G	A	G	T	G	T	T	G	T	A	C	C	C	A	G
KERIBAREFOR::IRGC 78454-1::[IRIS 313-11983]	IRIS 313-11983	IRGC 128337	ind2	G	A	G	A	A	C	G	G	C	G	G	C	C	C	C	A	C	G	G	C	C	T	C	A	G	G	G	C	T	T	C	G	A	G	T	G	T	T	G	T	A	C	C	C	A	G
SAMBOK ANGKRANG::IRGC 81375-1::[IRIS 313-12043]	IRIS 313-12043	IRGC 128458	ind3	G	G	G		A	T	G	G	C	G	G	T	C	C	C	A	C	G	G	C	C	T	C	A	G	G	G	C	T	T	C	A	A	G	C	G	T	T	A	T	A	C	C	C	A	G
LEMAK RUSA::IRGC 81486-1::[IRIS 313-12047]	IRIS 313-12047	IRGC 132008	ind3	G	A	G	A	A	C	G	G	C	G	G	C	C	C	C	A	C	G	G	C	C	T	C	A	G	G	G	C	T	T	C	G	A	G	T	G	T	T	G	T	A	C	C	C	A	G
LI TOU ZHAN::IRGC 78550-1::[IRIS 313-11985]	IRIS 313-11985	IRGC 127567	indx	G	A	G	A	A	C	G	G	C	G	G	C	C	C	C	A	C	G	G	C	C	T	C	A	G	G	G	C	T	T	C	G	A	G	T	G	T	T	G	T	A	C	C	C	A	G
LAL MOTI::IRGC 82168-1::[IRIS 313-12055]	IRIS 313-12055	IRGC 127545	aus	G	G	A/G	G/A	A	T	G	G	C	G	G	T	C	C	C	A	C	G	G	C	C	T	C	A	G	G	G	C	T	T	C	A	A	G	C	G	T	T	A	T	A	C	C	C	A	G
AI JIAO ZI::IRGC 82255-1::[IRIS 313-12057]	IRIS 313-12057	IRGC 127116	indx	G	A	G	A	A	C	G	G	C	G	G	C	C	C	C	A	C	G	G	C	C	T	C	A	G	G	G	C	T	T	C	G	A	G	T	G	T	T	G	T	A	C	C	C	A	G
531::IRGC 82643-1::[IRIS 313-12067]	IRIS 313-12067	IRGC 127100	indx	G	A	G	A	A	C	G	G	C	G	G	C	C	C	C	A	C	G	G	C	C	T	C	A	G	G	G	C	T	T	C	G	A	G	T	G	T	T	G	T	A	C	C	C	A	G
KYAUK KYI::IRGC 82773-1::[IRIS 313-12072]	IRIS 313-12072	IRGC 135766	indx	G	A	G	A	A	C	G	G	C	G	G	C	C	C	C	A	C	G	G	C	C	T	C	A	G	G	G	C	T	T	C	G	A	G	T	G	T	T	G	T	A	C	C	C	A	G
SARIN TSIPALA::IRGC 83154-1::[IRIS 313-12083]	IRIS 313-12083	IRGC 128460	ind2	G	A	G	A	A	C	G	G	C	G	G	C	C	C	C	A	C	G	G	C	C	T	C	A	G	G	G	C	T	T	C	G	A	G	T	G	T	T	G	T	A	C	C	C	A	G
NEANG CHEK::IRGC 83894-1::[IRIS 313-12096]	IRIS 313-12096	IRGC 135573	ind3	G	A	G	A	A	C	G	G	C	G	G	C	C	C	C	A	C	G	G	C	C	T	C	A	G	G	G	C	T	T	C	G	A	G	T	G	T	T	G	T	A	C	C	C	A	G
CHA LIENG::IRGC 84920-1::[IRIS 313-12121]	IRIS 313-12121	IRGC 127254	ind3	G	A	G	A	A	C	G	G	C	G	G	C	C	C	C	A	C	G	G	C	C	T	C	A	G	G	G	C	T	T	C	G	A	G	T	G	T	T	G	T	A	C	C	C	A	G
INPONG::IRGC 85524-1::[IRIS 313-12127]	IRIS 313-12127	IRGC 127431	ind3	G	A	G	A	A	C	G	G	C	G	G	C	C	C	C	A	C	G	G	C	C	T	C	A	G	G	G	C	T	T	C	G	A	G	T	G	T	T	G	T	A	C	C	C	A	G
LG 944::IRGC 86000-1::[IRIS 313-12131]	IRIS 313-12131	IRGC 132011	ind3	G	A	G	A	A	C	G	G	C	G	G	C	C	C	C	A	C	G	G	C	C	T	C	A	G	G	G	C	T	T	C	G	A	G	T	G	T	T	G	T	A	C	C	C	A	G
PERUBAK LUEY::IRGC 86436-1::[IRIS 313-12135]	IRIS 313-12135	IRGC 127726	ind1B	G	A	G	A	A	C	G	G	C	G	G	C	C	C	C	A	C	G	G	C	C	T	C	A	G	G	G	C	T	T	C	G	A	G	T	G	T	T	G	T	A	C	C	C	A	G
ARNG'-KAR PHAR ONG::IRGC 87196-1::[IRIS 313-12147]	IRIS 313-12147	IRGC 127171	ind3	G	A	G	A	A	C	G	G	C	G	G	C	C	C	C	A	C	G	G	C	C	T	C	A	G	G	G	C	T	T	C	G	A	G	T	G	T	T	G	T	A	C	C	C	A	G
NYAULI::IRGC 88628-1::[IRIS 313-12182]	IRIS 313-12182	IRGC 127686	indx	G	A	G	A	A	C	G	G	C	G	G	C	C	C	C	A	C	G	G	C	C	T	C	A	G	G	G	C	T	T	C	G	A	G	T	G	T	T	G	T	A	C	C	C	A	G
CHAO KHAW NYAO::IRGC 89460-1::[IRIS 313-12190]	IRIS 313-12190	IRGC 131975	indx	G	A	G	A	A	C	G	G	C	G	G	C	C	C	C	A	C	G	G	C	C	T	C	A	G	G	G	C	T	T	C	G	A	G	T	G	T	T	G	T	A	C	C	C	A	G
EA POUAK::IRGC 89748-1::[IRIS 313-12194]	IRIS 313-12194	IRGC 127353	ind3	G	A	G	A	A	C	G	G	C	G	G	C	C	C	C	A	C	G	G	C	C	T	C	A	G	G	G	C	T	T	C	G	A	G	T	G	T	T	G	T	A	C	C	C	A	G
SALA::IRGC 90457-1::[IRIS 313-12207]	IRIS 313-12207	IRGC 128456	indx	G	A	G	A	A	C	G	G	C	G	G	C	C	C	C	A	C	G	G	C	C	T	C	A	G	G	G	C	T	T	C	G	A	G	T	G	T	T	G	T	A	C	C	C	A	G
CHAO KHIE KHOUAY::IRGC 90968-1::[IRIS 313-12220]	IRIS 313-12220	IRGC 131976	indx	G	A	G	A	A	C	G	G	C	G	G	C	C	C	C	A	C	G	G	C	C	T	C	A	G	G	G	C	T	T	C	G	A	G	T	G	T	T	G	T	A	C	C	C	A	G
LAM BOUN::IRGC 91525-1::[IRIS 313-12222]	IRIS 313-12222	IRGC 127548	ind3	G	A	G	A	A	C	G	G	C	G	G	C	C	C	C	A	C	G	G	C	C	T	C	A	G	G	G	C	T	T	C	G	A	G	T	G	T	T	G	T	A	C	C	C	A	G
TOUN::IRGC 92291-2::[IRIS 313-12231]	IRIS 313-12231	IRGC 128192	ind3	G	A	G	A	A	C	G	G	C	G	G	C	C	C	C	A	C	G	G	C	C	T	C	A	G	G	G	C	T	T	C	G	A	G	T	G	T	T	G	T	A	C	C	C	A	G
DAMNOEUB KRAMOUM::IRGC 94084-2::[IRIS 313-12247]	IRIS 313-12247	IRGC 128026	ind3	G	A	G	A	A	C	G	G	C	G	G	C	C	C	C	A	C	G	G	C	C	T	C	A	G	G	G	C	T	T	C	G	A	G	T	G	T	T	G	T	A	C	C	C	A	G
DAMNOUEB PHDAU PEN::IRGC 94176-1::[IRIS 313-12249]	IRIS 313-12249	IRGC 128271	ind3	G	A	G	A	A	C	G	G	C	G	G	C	C	C	C	A	C	G	G	C	C	T	C	A	G	G	G	C	T	T	C	G	A	G	T	G	T	T	G	T	A	C	C	C	A	G
MAGU::IRGC 97027-1::[IRIS 313-12275]	IRIS 313-12275	IRGC 127590	indx	G	A	G	A	A	C	G	G	C	G	G	C	C	C	C	A	C	G	G	C	C	T	C	A	G	G	G	C	T	T	C	G	A	G	T	G	T	T	G	T	A	C	C	C	A	G
EA KHAW NGAN::IRGC 95176-2::[IRIS 313-12260]	IRIS 313-12260	IRGC 128037	ind3	G	A	G	A	A	C	G	G	C	G	G	C	C	C	C	A	C	G	G	C	C	T	C	A	G	G	G	C	T	T	C	G	A	G	T	G	T	T	G	T	A	C	C	C	A	G
MAKALIOKA::IRGC 97193-1::[IRIS 313-12280]	IRIS 313-12280	IRGC 132013	indx	G	A	G	A	A	C	G	G	C	G	G	C	C	C	C	A	C	G	G	C	C	T	C	A	G	G	G	C	T	T	C	G	A	G	T	G	T	T	G	T	A	C	C	C	A	G
VARY GONY::IRGC 97308-2::[IRIS 313-12284]	IRIS 313-12284	IRGC 128200	ind2	G	A	G	A	A	C	G	G	C	G	G	C	C	C	C	A	C	G	G	C	C	T	C	A	G	G	G	C	T	T	C	G	A	G	T	G	T	T	G	T	A	C	C	C	A	G
EKAYIN SAW::IRGC 97468-2::[IRIS 313-12286]	IRIS 313-12286	IRGC 128038	ind3	G	A	G	A	A	C	G	G	C	G	G	C	C	C	C	A	C	G	G	C	C	T	C	A	G	G	G	C	T	T	C	G	A	G	T	G	T	T	G	T	A	C	C	C	A	G
EA TOM::IRGC 95276-1::[IRIS 313-12261]	IRIS 313-12261	IRGC 127354	ind3	G	A	G	A	A	C	G	G	C	G	G	C	C	C	C	A	C	G	G	C	C	T	C	A	G	G	G	C	T	T	C	G	A	G	T	G	T	T	G	T	A	C	C	C	A	G
NGWE TOE KYE::IRGC 97530-1::[IRIS 313-12288]	IRIS 313-12288	IRGC 128405	ind3	G	A	G	A	A	C	G	G	C	G	G	C	C	C	C	A	C	G	G	C	C	T	C	A	G	G	G	C	T	T	C	G	A	G	T	G	T	T	G	T	A	C	C	C	A	G
EMAHTAKYAN::IRGC 97789-1::[IRIS 313-12292]	IRIS 313-12292	IRGC 127358	ind3	G	A	G	A	A	C	G	G	C	G	G	C	C	C	C	A	C	G	G	C	C	T	C	A	G	G	G	C	T	T	C	G	A	G	T	G	T	T	G	T	A	C	C	C	A	G
LG 4153::IRGC 98528-1::[IRIS 313-12302]	IRIS 313-12302	IRGC 127560	ind3	G	A	G	A	A	C	G	G	C	G	G	C	C	C	C	A	C	G	G	C	C	T	C	A	G	G	G	C	T	T	C	G	A	G	T	G	T	T	G	T	A	C	C	C	A	G
LG 9274::IRGC 98715-1::[IRIS 313-12303]	IRIS 313-12303	IRGC 127561	indx	G	A	G	A	A	C	G	G	C	G	G	C	C	C	C	A	C	G	G	C	C	T	C	A	G	G	G	C	T	T	C	G	A	G	T	G	T	T	G	T	A	C	C	C	A	G
KHIE TOM::IRGC 95601-1::[IRIS 313-12263]	IRIS 313-12263	IRGC 127521	ind3	G	A	G	A	A	C	G	G	C	G	G	C	C	C	C	A	C	G	G	C	C	T	C	A	G	G	G	C	T	T	C	G	A	G	T	G	T	T	G	T	A	C	C	C	A	G
CASIBON::IRGC 589-2::[IRIS 313-10441]	IRIS 313-10441	IRGC 132327	indx	G	G	A/G	A	A	T	G	G	C	G	G	T	C	C	C	A	C	G	A/G	C	C	T	C	A	G	G	G	C	T	T	C	A	A	G	C	G	T	T	A	T	A	C	C	C	A	G
P 168::IRGC 1354-1::[IRIS 313-10458]	IRIS 313-10458	IRGC 127695	ind1A	G	A	G	A	A	C	G	G	C	G	G	C	C	C	C	A	C	G	G	C	C	T	C	A	G	G	G	C	T	T	C	G	A	G	T	G	T	T	G	T	A	C	C	C	A	G
PACHCHAIPERUMAL 2462-11::IRGC 3474-1::[IRIS 313-10476]	IRIS 313-10476	IRGC 127698	ind2	G	A	G	A	A	C	G	G	C	G	G	C	C	C	C	A	C	G	G	C	C	T	C	A	G	G	G	C	T	T	C	G	A	G	T	G	T	T	G	T	A	C	C	C	A	G
PULUT NANGKA 16::IRGC 3630-2::[IRIS 313-10480]	IRIS 313-10480	IRGC 132365	indx	G	A	G	A	A	C	G	G	C	G	G	C	C	C	C	A	C	G	G	C	C	T	C	A	G	G	G	C	T	T	C	G	A	G	T	G	T	T	G	T	A	C	C	C	A	G
TP MIL 53::IRGC 326-2::[IRIS 313-10433]	IRIS 313-10433	IRGC 128193	indx	G	A	G	A	A	C	G	G	C	G	G	C	C	C	C	A	C	G	G	C	C	T	C	A	G	G	G	C	T	T	C	G	A	G	T	G	T	T	G	T	A	C	C	C	A	G
AMBARIKORI::IRGC 5132-1::[IRIS 313-10509]	IRIS 313-10509	IRGC 127120	ind3	G	A	G	A	A	C	G	G	C	G	G	C	C	C	C	A	C	G	G	C	C	T	C	A	G	G	G	C	T	T	C	G	A	G	T	G	T	T	G	T	A	C	C	C	A	G
O. SATIVA::IRGC 5779-1::[IRIS 313-10516]	IRIS 313-10516	IRGC 127689	indx	G	A	G	A	A	C	G	G	C	G	G	C	C	C	C	A	C	G	G	C	C	T	C	A	G	G	G	C	T	T	C	G	A	G	T	G	T	T	G	T	A	C	C	C	A	G
KHAYANGYA D 34-181::IRGC 5861-2::[IRIS 313-10518]	IRIS 313-10518	IRGC 128088	indx	G	A	G	A	A	C	G	G	C	G	G	C	C	C	C	A	C	G	G	C	C	T	C	A	G	G	G	C	T	T	C	G	A	G	T	G	T	T	G	T	A	C	C	C	A	G
ADT 22::IRGC 5901-1::[IRIS 313-10519]	IRIS 313-10519	IRGC 135733	ind2	G	A	G	A	A	C	G	G	C	G	G	C	C	C	C	A	C	G	G	C	C	T	C	A	G	G	G	C	T	T	C	G	A	G	T	G	T	T	G	T	A	C	C	C	A	G
GAMTI 1-34::IRGC 6479-2::[IRIS 313-10536]	IRIS 313-10536	IRGC 128041	ind2	G	A	G	A	A	C	G	G	C	G	G	C	C	C	C	A	C	G	G	C	C	T	C	A	G	G	G	C	T	T	C	G	A	G	T	G	T	T	G	T	A	C	C	C	A	G
BELLO::IRGC 6658-2::[IRIS 313-10542]	IRIS 313-10542	IRGC 127992	ind2	G	A	G	A	A	C	G	G	C	G	G	C	C	C	C	A	C	G	G	C	C	T	C	A	G	G	G	C	T	T	C	G	A	G	T	G	T	T	G	T	A	C	C	C	A	G
C 34-13::IRGC 6797-2::[IRIS 313-10547]	IRIS 313-10547	IRGC 128007	indx	G	A	G	A	A	C	G	G	C	G	G	C	C	C	C	A	C	G	G	C	C	T	C	A	G	G	G	C	T	T	C	G	A	G	T	G	T	T	G	T	A	C	C	C	A	G
PTB 18::IRGC 6105-1::[IRIS 313-10523]	IRIS 313-10523	IRGC 135786	indx	G	A	G	A	A	C	G	G	C	G	G	C	C	C	C	A	C	G	G	C	C	T	C	A	G	G	G	C	T	T	C	G	A	G	T	G	T	T	G	T	A	C	C	C	A	G
221 B 36-1-1-1-1::IRGC 7585-1::[IRIS 313-10565]	IRIS 313-10565	IRGC 127098	indx		A	G	A	A	C	G	G	C	G	G	C	C	C	C	A	C	G	G	C	C	T	C	A	G	G	G	C	T	T	C	G	A	G	T	G	T	T	G	T	A	C	C	C	A	G
KHAO BAI SRI::IRGC 6110-2::[IRIS 313-10524]	IRIS 313-10524		ind3	G	A	G	A	A	C	G	G	C	G	G	C	C	C	C	A	C	G	G	C	C	T	C	A	G	G	G	C	T	T	C	G	A	G	T	G	T	T	G	T	A	C	C	C	A	G
BAANYALOJOPOIHUN::IRGC 7928-2::[IRIS 313-10576]	IRIS 313-10576	IRGC 127979	ind2	G	A	G	A	A	C	G	G	C	G	G	C	C	C	C	A	C	G	G	C	C	T	C	A	G	G	G	C	T	T	C	G	A	G	T	G	T	T	G	T	A	C	C	C	A	G
BANDANG PUTIH 680::IRGC 6133-2::[IRIS 313-10525]	IRIS 313-10525	IRGC 132246	ind3	G	A	G	A	A	C	G	G	C	G	G	C	C	C	C	A	C	G	G	C	C	T	C	A	G	G	G	C	T	T	C	G	A	G	T	G	T	T	G	T	A	C	C	C	A	G
CO 2::IRGC 6186-2::[IRIS 313-10526]	IRIS 313-10526		ind2	G	A	G	A	A	C	G	G	C	G	G	C	C	C	C	A	C	G	G	C	C	T	C	A	G	G	G	C	T	T	C	G	A	G	T	G	T	T	G	T	A	C	C	C	A	G
ADT 12::IRGC 6254-1::[IRIS 313-10527]	IRIS 313-10527	IRGC 127107	ind2	G	A	G	A	A	C	G	G	C	G	G	C	C	C	C	A	C	G	G	C	C	T	C	A	G	G	G	C	T	T	C	G	A	G	T	G	T	T	G	T	A	C	C	C	A	G
UCP 41::IRGC 8742-1::[IRIS 313-10600]	IRIS 313-10600	IRGC 128493	aus	G	G	A/G	A	A	T	G	G	C	G	G	T	C	C	C	G/A	C	G	G	C	C	T	C	A	G	G	G	C	T	T	C	A	A	G	C	G	T	T	A	T	A	C	C	C	A	G
DV 86::IRGC 8840-1::[IRIS 313-10605]	IRIS 313-10605	IRGC 127348	aus	G	A	G	A	A	C	G	G	C	G	G	C	C	C	C	A	C	G	G	C	C	T	C	A	G	G	G	C	T	T	C	G	A	G	T	G	T	T	G	T	A	C	C	C	A	G
ALAGUSAMBA::IRGC 8944-2::[IRIS 313-10610]	IRIS 313-10610	IRGC 132315	ind2	G	A	G	A	A	C	G	G	C	G	G	C	C	C	C	A	C	G	G	C	C	T	C	A	G	G	G	C	T	T	C	G	A	G	T	G	T	T	G	T	A	C	C	C	A	G
O. SATIVA::IRGC 10164-2::[IRIS 313-10628]	IRIS 313-10628	IRGC 132361	ind2	G	A	G	A	A	C	G	G	C	G	G	C	C	C	C	A	C	G	G	C	C	T	C	A	G	G	G	C	T	T	C	G	A	G	T	G	T	T	G	T	A	C	C	C	A	G
SR 26 B::IRGC 10803-2::[IRIS 313-10640]	IRIS 313-10640	IRGC 128169	ind2	G	A	G	A	A	C	G	G	C	G	G	C	C	C	C	A	C	G	G	C	C	T	C	A	G	G	G	C	T	T	C	G	A	G	T	G	T	T	G	T	A	C	C	C	A	G
PREAH SIHANOUK::IRGC 11328-2::[IRIS 313-10648]	IRIS 313-10648	IRGC 132364	ind3	G	A	G	A	A	C	G	G	C	G	G	C	C	C	C	A	C	G	G	C	C	T	C	A	G	G	G	C	T	T	C	G	A	G	T	G	T	T	G	T	A	C	C	C	A	G
NAHNG PRAYAH 132::IRGC 11470-1::[IRIS 313-10650]	IRIS 313-10650		ind3	G	A	G	A	A	C	G	G	C	G	G	C	C	C	C	A	C	G	G	C	C	T	C	A	G	G	G	C	T	T	C	G	A	G	T	G	T	T	G	T	A	C	C	C	A	G
PHOU SAO LEUM NYANG::IRGC 11570-2::[IRIS 313-10651]	IRIS 313-10651	IRGC 128134	indx	G	A	G	A	A	C	G	G	C	G	G	C	C	C	C	A	C	G	G	C	C	T	C	A	G	G	G	C	T	T	C	G	A	G	T	G	T	T	G	T	A	C	C	C	A	G
EA HOUM::IRGC 11783-1::[IRIS 313-10655]	IRIS 313-10655	IRGC 128285	indx	G	A	G	A	A	C	G	G	C	G	G	C	C	C	C	A	C	G	G	C	C	T	C	A	G	G	G	C	T	T	C	G	A	G	T	G	T	T	G	T	A	C	C	C	A	G
LONG MA::IRGC 11867-1::[IRIS 313-10659]	IRIS 313-10659	IRGC 127574	ind3	G	A	G	A	A	C	G	G	C	G	G	C	C	C	C	A	C	G	G	C	C	T	C	A	G	G	G	C	T	T	C	G	A	G	T	G	T	T	G	T	A	C	C	C	A	G
SAMBA::IRGC 11993-1::[IRIS 313-10661]	IRIS 313-10661	IRGC 127781	ind2	G	A	G	A	A	C	G	G	C	G	G	C	C	C	C	A	C	G	G	C	C	T	C	A	G	G	G	C	T	T	C	G	A	G	T	G	T	T	G	T	A	C	C	C	A	G
ARC 6052::IRGC 12196-1::[IRIS 313-10664]	IRIS 313-10664	IRGC 127163	ind2	G	A	G	A	A	C	G	G	C	G	G	C	C	C	C	A	C	G	G	C	C	T	C	A	G	G	G	C	T	T	C	G	A	G	T	G	T	T	G	T	A	C	C	C	A	G
ARC 6218::IRGC 12255-1::[IRIS 313-10666]	IRIS 313-10666	IRGC 127164	indx	G	A	G	A	A	C	G	G	C	G	G	C	C	C	C	A	C	G	G	C	C	T	C	A	G	G	G	C	T	T	C	G	A	G	T	G	T	T	G	T	A	C	C	C	A	G
ARC 7236::IRGC 12335-1::[IRIS 313-10667]	IRIS 313-10667	IRGC 127168	ind2	G	A	G	A	A	C	G	G	C	G	G	C	C	C	C	A	C	G	G	C	C	T	C	A	G	G	G	C	T	T	C	G	A	G	T	G	T	T	G	T	A	C	C	C	A	G
PADI PULUT::IRGC 13444-1::[IRIS 313-10687]	IRIS 313-10687		ind3	G	A	G	A	A	C	G	G	C	G	G	C	C	C	C	A	C	G	G	C	C	T	C	A	G	G	G	C	T	T	C	G	A	G	T	G	T	T	G	T	A	C	C	C	A	G
HAJI HARUN 38::IRGC 13827-2::[IRIS 313-10694]	IRIS 313-10694	IRGC 128047	ind3	G	A	G	A	A	C	G	G	C	G	G	C	C	C	C	A	C	G	G	C	C	T	C	A	G	G	G	C	T	T	C	G	A	G	T	G	T	T	G	T	A	C	C	C	A	G
CHANTEK 145::IRGC 14045-1::[IRIS 313-10700]	IRIS 313-10700		ind3	G	A	G	A	A	C	G	G	C	G	G	C	C	C	C	A	C	G	G	C	C	T	C	A	G	G	G	C	T	T	C	G	A	G	T	G	T	T	G	T	A	C	C	C	A	G
PERIYA VELLAI::IRGC 15475-1::[IRIS 313-10717]	IRIS 313-10717	IRGC 127725	ind2	G	A	G	A	A	C	G	G	C	G	G	C	C	C	C	A	C	G	G	C	C	T	C	A	G	G	G	C	T	T	C	G	A	G	T	G	T	T	G	T	A	C	C	C	A	G
VELLAI KOLOMBAN::IRGC 15517-1::[IRIS 313-10719]	IRIS 313-10719	IRGC 127886	ind2	G	A	G	A	A	C	G	G	C	G	G	C	C	C	C	A	C	G	G	C	C	T	C	A	G	G	G	C	T	T	C	G	A	G	T	G	T	T	G	T	A	C	C	C	A	G
HEENDIKWEE::IRGC 15587-2::[IRIS 313-10720]	IRIS 313-10720	IRGC 132337	indx	G	A	G	A	A	C	G	G	C	G	G	C	C	C	C	A	C	G	G	C	C	T	C	A	G	G	G	C	T	T	C	G	A	G	T	G	T	T	G	T	A	C	C	C	A
MOTANGE PAHELLO LAULE::IRGC 16160-1::[IRIS 313-10733]	IRIS 313-10733	IRGC 127634	indx	G	A	G	A	A	C	G	G	C	G	G	C	C	C	C	A	C	G	G	C	C	T	C	A	G	G	G	C	T	T	C	G	A	G	T	G	T	T	G	T	A	C	C	C	A	G
ZACATEPEC::IRGC 16901-2::[IRIS 313-10753]	IRIS 313-10753	IRGC 128205	ind1B	G	A	G	A	A	C	G	G	C	G	G	C	C	C	C	A	C	G	G	C	C	T	C	A	G	G	G	C	T	T	C	G	A	G	T	G	T	T	G	T	A	C	C	C	A	G
PEUAK NAM 43::IRGC 17129-1::[IRIS 313-10757]	IRIS 313-10757		ind3	G	A	G	A	A	C	G	G	C	G	G	C	C	C	C	A	C	G	G	C	C	T	C	A	G	G	G	C	T	T	C	G	A	G	T	G	T	T	G	T	A	C	C	C	A	G
GAJA BARU::IRGC 17586-1::[IRIS 313-10769]	IRIS 313-10769	IRGC 127375	indx	G	A	G	A	A	C	G	G	C	G	G	C	C	C	C	A	C	G	G	C	C	T	C	A	G	G	G	C	T	T	C	G	A	G	T	G	T	T	G	T	A	C	C	C	A	G
INDEL::IRGC 17748-2::[IRIS 313-10775]	IRIS 313-10775	IRGC 128056	indx	G	A	G	A	A	C	G	G	C	G	G	C	C	C	C	A	C	G	G	C	C	T	C	A	G	G	G	C	T	T	C	G	A	G	T	G	T	T	G	T	A	C	C	C	A	G
KENTJANA MAHANG::IRGC 17818-1::[IRIS 313-10778]	IRIS 313-10778		ind3	G	G	G	A	A	T	G	G	C	G	G	T	C	C	C	A	C	G	G	C	C	T	C	A	G	G	G	C	T	T	C	G/A	A	G	C	G	T	T	A	T	A	C	C	C	A	G
MURUNGA::IRGC 15428-1::[IRIS 313-10716]	IRIS 313-10716	IRGC 127640	ind2	G	A	G	A	A	C			C	G	G	C	C	C	C	A	C	G	G	C	C	T	C	A	G	G	G	C	T	T	C	G	A	G	T	G	T	T	G	T	A	C	C	C	A	G
SIBORAS::IRGC 18816-2::[IRIS 313-10814]	IRIS 313-10814	IRGC 128163	ind3	G	G/A	G	A	C/A	T/C	G	G	C	G	G	T/C	C	C	C	A	C	G	G	C	C	T	C	A	G	G	G	C	T	T	C	G/A	A	G	T/C	G	T	T	G/A	T	A	C	C	C	A	G
TJERE ENER::IRGC 19103-1::[IRIS 313-10819]	IRIS 313-10819	IRGC 127860	ind3	G	A	G	A	A	C	G	G	C	G	G	C	C	C	C	A	C	G	G	C	C	T	C	A	G	G	G	C	T	T	C	G	A	G	T	G	T	T	G	T	A	C	C	C	A	G
TJ PERAK::IRGC 19141-1::[IRIS 313-10821]	IRIS 313-10821	IRGC 127862	ind3	G	A	G	A	A	C	G	G	C	G	G	C	C	C	C	A	C	G	G	C	C	T	C	A	G	G	G	C	T	T	C	G	A	G	T	G	T	T	G	T	A	C	C	C	A	G
KEMA 5::IRGC 19343-2::[IRIS 313-10825]	IRIS 313-10825	IRGC 132310	indx	G	A	G	A	A	C	G	G	C	G	G	C	C	C	C	A	C	G	G	C	C	T	C	A	G	G	G	C	T	T	C	G	A	G	T	G	T	T	G	T	A	C	C	C	A	G
VELLA PERUVAZHA 0-68-12::IRGC 19588-1::[IRIS 313-10836]	IRIS 313-10836	IRGC 127887	ind2	G	A	G	A	A	C	G	G	C	G	G	C	C	C	C	A	C	G	G	C	C	T	C	A	G	G	G	C	T	T	C	G	A	G	T	G	T	T		T	A	C	C	C	A	G
ARC 10939::IRGC 21150-2::[IRIS 313-10859]	IRIS 313-10859	IRGC 127933	indx	G	A	G	A	A	C	G	G	C	G	G	C	C	C	C	A	C	G	G	C	C	T	C	A	G	G	G	C	T	T	C	G	A	G	T	G	T	T	G	T	A	C	C	C	A	G
ARC 12690::IRGC 22257-1::[IRIS 313-10887]	IRIS 313-10887	IRGC 127147	indx	G	A	G	A	A	C	G	G	C	G	G	C	C	C	C	A	C	G	G	C	C	T	C	A	G	G	G	C	T	T	C	G	A	G	T	G	T	T	G	T	A	C	C	C	A	G
SAMPANG KUNING::IRGC 18678-2::[IRIS 313-10809]	IRIS 313-10809	IRGC 128158	trop	G	A	G	A	A	C	G	G	C	G	G	C	C	C	C	A	C	G	G	C	C	T	C	A	G	G	G	C	T	T	C	G	A	G	T	G	T	T	G	T	A	C	C	C	A	G
MARECH S V R::IRGC 23011-2::[IRIS 313-10907]	IRIS 313-10907	IRGC 128105	ind3	G	G	A/G	G/A	A	T	G	G	C	G	G	T	C	C	C	A	C	G	G	C	C	T	C	A	G	G	G	C	T	T	C	A	A	G	C	G	T	T	A	T	A	C	C	C	A	G
MOROM::IRGC 23016-2::[IRIS 313-10908]	IRIS 313-10908	IRGC 128112	ind3	G	G	G	A	A	T	G	G	C	G	G	T	C	C	C	A	C	G		C	C	T	C	A	G	G	G	C	T	T	C	A	A	G	C	G	T	T	A	T	A	C	C	C	A	G
PHAT PRORMOL::IRGC 23143-1::[IRIS 313-10913]	IRIS 313-10913		ind3	G	A	G	A	A	C	G	G	C	G	G	C	C	C	C	A	C	G	G	C	C	T	C	A	G	G	G	C	T	T	C	G	A	G	T	G	T	T	G	T	A	C	C	C	A	G
T Q QI HAYUQBABA::IRGC 23318-1::[IRIS 313-10917]	IRIS 313-10917	IRGC 128489	indx	G	A	G	A	A	C	G	G	C	G	G	C	C	C	C	A	C	G	G	C	C	T	C	A	G	G	G	C	T	T	C	G	A	G	T	G	T	T	G	T	A	C		C	A	G
KHAO PHAE HOM::IRGC 23518-2::[IRIS 313-10921]	IRIS 313-10921	IRGC 132427	indx	G	A	G	A	A	C	G	G	C	G	G	C	C	C	C	A	C	G	G	C	C	T	C	A	G	G	G	C	T	T	C	G	A	G	T	G	T	T	G	T	A	C	C	C	A	G
ATH HAGARI JARAHAN PADDY::IRGC 23796-1::[IRIS 313-10924]	IRIS 313-10924	IRGC 127176	indx	G	A	G	A	A	C	G	G	C	G	G	C	C	C	C	A	C	G	G	C	C	T	C	A	G	G	G	C	T	T	C	G	A	G	T	G	T	T	G	T	A	C	C	C	A	G
KHAO' SIM::IRGC 24094-1::[IRIS 313-10928]	IRIS 313-10928	IRGC 128342	ind3	G	A	G	A	A	C	G	G	C	G	G	C	C	C	C	A	C	G	G	C	C	T	C	A	G	G	G	C	T	T	C	G	A	G	T	G	T	T	G	T	A	C	C	C	A	G
KOLONGI BAO::IRGC 24135-2::[IRIS 313-10929]	IRIS 313-10929	IRGC 128090	ind2	G	A	G	A	A	C	G	G	C	G	G	C	C	C	C	A	C	G	G	C	C	T	C	A	G	G	G	C	T	T	C	G	A	G	T	G	T	T	G	T	A	C	C	C	A	G
ARC 13373::IRGC 22691-1::[IRIS 313-10897]	IRIS 313-10897	IRGC 128227	ind3	G	A	G	A	A	C	G	G	C	G	G	C	C	C	C	A	C	G	G	C	C	T	C	A	G	G	G	C	T	T	C	G	A	G	T	G	T	T	G	T	A	C	C	C	A	G
PULUT WAJIT::IRGC 24624-1::[IRIS 313-10937]	IRIS 313-10937	IRGC 135788	ind3	G	A	G	A	A	C	G	G	C	G	G	C	C	C	C	A	C	G	G	C	C	T	C	A	G	G	G	C	T	T	C	G	A	G	T	G	T	T	G	T	A	C	C	C	A	G
HURANG ARISO LUTA::IRGC 26055-1::[IRIS 313-10966]	IRIS 313-10966	IRGC 127424	indx	G	A	G	A	A	C	G	G	C	G	G	C	C	C	C	A	C	G	G	C	C	T	C	A	G	G	G	C	T	T	C	G	A	G	T	G	T	T	G	T	A	C	C	C	A	G
DAMNOEUB THPOIL HING::IRGC 22856-2::[IRIS 313-10901]	IRIS 313-10901	IRGC 128027	ind3	G	A	G	A	A	C	G	G	C	G	G	C	C	C	C	A	C	G	G	C	C	T	C	A	G	G	G	C	T	T	C	G	A	G	T	G	T	T	G	T	A	C	C	C	A	G
KALA DIGHA::IRGC 26367-2::[IRIS 313-10973]	IRIS 313-10973	IRGC 128064	ind2	G	A	G	A	A	C	G	G	C	G	G	C	C	C	C	A	C	G	G	C	C	T	C	A	G	G	G	C	T	T	C	G	A	G	T	G	T	T	G	T	A	C	C	C	A	G
KAMRANGA::IRGC 26373-2::[IRIS 313-10974]	IRIS 313-10974	IRGC 128070	ind2	G	A	G	A	A	C	G	G	C	G	G	C	C	C	C	A	C	G	G	C	C	T	C	A	G	G	G	C	T	T	C	G	A	G	T	G	T	T	G	T	A	C	C	C	A	G
KOLA MUCHI::IRGC 26384-2::[IRIS 313-10975]	IRIS 313-10975		ind2	G	A	G	A	A	C	G	G	C	G	G	C	C	C	C	A	C	G	G	C	C	T	C	A	G	G	G	C	T	T	C	G	A	G	T	G	T	T	G	T	A	C	C	C	A	G
MATI CHAL::IRGC 26399-2::[IRIS 313-10977]	IRIS 313-10977	IRGC 128107	ind2	G	A	G	A	A	C	G	G	C	G	G	C	C	C	C	A	C	G	G	C	C	T	C	A	G	G	G	C	T	T	C	G	A	G	T	G	T	T	G	T	A	C	C	C	A	G
DUDHSAR::IRGC 26609-2::[IRIS 313-10984]	IRIS 313-10984	IRGC 128034	ind2	G	A	G	A	A	C	G	G	C	G	G	C	C	C	C	A	C	G	G	C	C	T	C	A	G	G	G	C	T	T	C	G	A	G	T	G	T	T	G	T	A	C	C	C	A	G
HALDI JAON::IRGC 26638-2::[IRIS 313-10986]	IRIS 313-10986	IRGC 128048	ind2	G	A	G	A	A	C	G	G	C	G	G	C	C	C	C	A	C	G	G	C	C	T	C	A	G	G	G	C	T	T	C	G	A	G	T	G	T	T	G	T	A	C	C	C	A	G
CO 36::IRGC 26847-2::[IRIS 313-10988]	IRIS 313-10988	IRGC 132422	indx	G	A	G	A	A	C	G	G	C	G	G	C	C	C	C	A	C	G	G	C	C	T	C	A	G	G		C		T	C	G	A	G	T	G	T	T	G	T	A	C	C	C	A	G
HANSRAJ::IRGC 27936-2::[IRIS 313-11026]	IRIS 313-11026	IRGC 132336	aro	G	A	G	A	A	C	G	G	C	G	G	C	C	C	C	A	C	G	G	C	C	T	C	A	G	G	G	C	T	T	C	G	A	G	T	G	T	T	G	T	A	C	C	C	A	G
MUSHKAN 340 A::IRGC 28073-1::[IRIS 313-11029]	IRIS 313-11029	IRGC 127641	aus	G	A	G	A	A	C	G	G	C	G	G	C	C	C	C	A	C	G	G	C	C	T	C	A	G	G	G	C	T	T	C	G	A	G	T	G	T	T	G	T	A	C	C	C	A	G
POONGAR::IRGC 28611-1::[IRIS 313-11041]	IRIS 313-11041	IRGC 127738	ind2	G	A	G	A	A	C	G	G	C	G	G	C	C	C	C	A	C	G	G	C	C	T	C	A	G	G	G	C	T	T	C	G	A	G	T	G	T	T	G	T	A	C	C	C	A	G
AUS 299::IRGC 29087-1::[IRIS 313-11055]	IRIS 313-11055	IRGC 127185	aus	G	A	G	A	A	C	G	G	C	G	G	C	C	C	C	A	C	G	G	C	C	T	C	A	G	G	G	C	T	T	C	G	A	G	T	G	T	T	G	T	A	C	C	C	A	G
AUS 308::IRGC 29096-1::[IRIS 313-11057]	IRIS 313-11057	IRGC 127187	aus	G	A	G	A	A	C	G	G	C	G	G	C	C	C	C	A	C	G	G	C	C	T	C	A	G	G	G	C	T	T	C	G	A	G	T	G	T	T	G	T	A	C	C	C	A	G
KHAO MAK KHAM::IRGC 29533-1::[IRIS 313-11074]	IRIS 313-11074		ind3	G	A	G	A	A	C	G	G	C	G	G	C	C	C	C	A	C	G	G	C	C	T	C	A	G	G	G	C	T	T	C	G	A	G	T	G	T	T	G	T	A	C	C	C	A	G
ASE BAKKA LOMPO::IRGC 26988-2::[IRIS 313-10995]	IRIS 313-10995	IRGC 127976	ind3	G	G	A/G	A	A	T	G	G	C	G	G	T	C	C	C	G/A	C	G	G	C	C	T	C	A	G	G	G	C	T	T	C	A	A	G	C	G	T	T	A	T	A	C	C	C	A	G
LAI NOK KHA::IRGC 29604-2::[IRIS 313-11076]	IRIS 313-11076	IRGC 128094	ind3	G	A	G	A	A	C	G	G	C	G	G	C	C	C	C	A	C	G	G	C	C	T	C	A	G	G	G	C	T	T	C	G	A	G	T	G	T	T	G	T	A	C	C	C	A	G
PHAN PHAE::IRGC 29652-2::[IRIS 313-11079]	IRIS 313-11079	IRGC 128132	ind3	G	A	G	A	A	C	G	G	C	G	G	C	C	C	C	A	C	G	G	C	C	T	C	A	G	G	G	C	T	T	C	G	A	G	T	G	T	T	G	T	A	C	C	C	A	G
KEO LAI::IRGC 29969-2::[IRIS 313-11090]	IRIS 313-11090	IRGC 128076	ind3	G	A	G	A	A	C	G	G	C	G	G	C	C	C	C	A	C	G	G	C	C	T	C	A	G	G	G	C	T	T	C	G	A	G	T	G	T	T	G	T	A	C	C	C	A	G
KOLUBA::IRGC 30463-1::[IRIS 313-11098]	IRIS 313-11098	IRGC 134993	ind3	G	G/A	G	A	A	T/C	G	G	C	G	G	T/C	C	C	C	G/A	C	G	G	C	C	T	C	A	G	G	G	C	T	T	C	G/A	A	G	T/C	G	T	T	G/A	T	A	C	C	C	A	G
THAO LOUANG::IRGC 29688-2::[IRIS 313-11081]	IRIS 313-11081	IRGC 128184	ind3	G	A	G	A	A	C	G	G	C	G	G	C	C	C	C	A	C	G	G	C	C	T	C	A	G	G	G	C	T	T	C	G	A	G	T	G	T	T	G	T	A	C	C	C	A	G
Y 115::IRGC 30856-2::[IRIS 313-11101]	IRIS 313-11101	IRGC 128202	indx	G	A	G	A	A	C	G	G	C	G	G	C	C	C	C	A	C	G	G	C	C	T	C	A	G	G	G	C	T	T	C	G	A	G	T	G	T	T	G	T	A	C	C	C	A	G
SAYAM::IRGC 31538-2::[IRIS 313-11110]	IRIS 313-11110	IRGC 128159	ind2	G	A	G	A	A	C	G	G	C	G	G	C	C	C	C	A	C	G	G	C	C	T	C	A	G	G	G	C	T	T	C	G	A	G	T	G	T	T	G	T	A	C	C	C	A	G
KAL SHULI::IRGC 31665-2::[IRIS 313-11113]	IRIS 313-11113	IRGC 128069	ind2	G	A	G	A	A	C	G	G	C	G	G	C	C	C	C	A	C	G	G	C	C	T	C	A	G	G	G	C	T	T	C	G	A	G	T	G	T	T	G	T	A	C	C	C	A	G
KALA MUNA::IRGC 31832-2::[IRIS 313-11115]	IRIS 313-11115	IRGC 128066	ind2	G	A	G	A	A	C	G	G	C	G	G	C	C	C	C	A	C	G	G	C	C	T	C	A	G	G	G	C	T	T	C	G	A	G	T	G	T	T	G	T	A	C	C	C	A	G
HAORU::IRGC 33090-2::[IRIS 313-11129]	IRIS 313-11129	IRGC 128051	indx	G	A	G	A	A	C	G	G	C	G	G	C	C	C	C	A	C	G	G	C	C	T	C	A	G	G	G	C	T	T	C	G	A	G	T	G	T	T	G	T	A	C	C	C	A	G
KALALAN::IRGC 33154-2::[IRIS 313-11132]	IRIS 313-11132	IRGC 128065	indx	G	G/A	G	A	A	T/C	G	G	C	G	G	T/C	C	C	C	A	C	G	G	C	C	T	C	A	G	G	G	C	T	T	C	G/A	A	G		G	T	T	G/A	T	A	C	C	C	A	G
NGALONGYI::IRGC 33479-2::[IRIS 313-11137]	IRIS 313-11137	IRGC 128118	indx	G	A	G	A	A	C	G	G	C	G	G	C	C	C	C	A	C	G	G	C	C	T	C	A	G	G	G	C	T	T	C	G	A	G	T	G	T	T	G	T	A	C	C	C	A	G
NWACHI MANINE::IRGC 33531-2::[IRIS 313-11139]	IRIS 313-11139	IRGC 128120	indx	G	A	G	A	A	C	G	G	C	G	G	C	C	C	C	A	C	G	G	C	C	T	C	A	G	G	G	C	T	T	C	G	A	G	T	G	T	T	G	T	A	C	C	C	A	G
SHWENI::IRGC 33686-2::[IRIS 313-11141]	IRIS 313-11141	IRGC 128161	indx	G	A	G	A	A	C	G	G	C	G	G	C	C	C	C	A	C	G	G	C	C	T	C	A	G	G	G	C	T	T	C	G	A	G	T	G	T	T	G	T	A	C	C	C	A	G
SHWEPULAY::IRGC 33696-2::[IRIS 313-11142]	IRIS 313-11142	IRGC 128162	ind3	G	A	G	A	A	C	G	G	C	G	G	C	C	C	C	A	C	G	G	C	C	T	C	A	G	G	G	C	T	T	C	G	A	G	T	G	T	T	G	T	A	C	C	C	A	G
TYB 11::IRGC 33821-2::[IRIS 313-11147]	IRIS 313-11147	IRGC 128198	indx	G	A	G	A	A	C	G	G	C	G	G	C	C	C	C	A	C	G	G	C	C	T	C	A	G	G	G	C	T	T	C	G	A	G	T	G	T	T	G	T	A	C	C	C	A	G
YEBAW::IRGC 33875-2::[IRIS 313-11148]	IRIS 313-11148	IRGC 128203	ind3	G	G	G	A	A	T	G	G	C	G	G	T	C	C	C	A	C	G	G	C	C	T	C	A	G	G	G	C	T	T	C	G/A	A	G	C	G	T	T	A	T	A	C	C	C	A	G
YODAYA::IRGC 33901-2::[IRIS 313-11149]	IRIS 313-11149	IRGC 128204	ind3	G	A	G	A	A	C	G	G	C	G	G	C	C	C	C	A	C	G	G	C	C	T	C	A	G	G	G	C	T	T	C	G	A	G	T	G	T	T	G	T	A	C	C	C	A	G
ZEINGYI::IRGC 33923-2::[IRIS 313-11150]	IRIS 313-11150	IRGC 128206	ind3	G	A	G	A	A	C	G	G	C	G	G	C	C	C	C	A	C	G	G	C	C	T	C	A	G	G	G	C	T	T	C	G	A	G	T	G	T	T	G	T	A	C	C	C	A	G
PONG SANG A::IRGC 29881-2::[IRIS 313-11087]	IRIS 313-11087		ind3	G	A	G	A	A	C	G	G	C	G	G	C	C	C	C	A	C	G	G	C	C	T	C	A	G	G	G	C	T	T	C	G	A	G	T	G	T	T	G	T	A	C	C	C	A	G
NATEL BORO::IRGC 34749-1::[IRIS 313-11163]	IRIS 313-11163	IRGC 127652	aus	G	A	G	A	A	C	G	G	C	G	G	C	C	C	C	A	C	G	G	C	C	T	C	A	G	G	G	C	T	T	C	G	A	G	T	G	T	T	G	T	A	C	C	C	A	G
KHAO PAH 8-5-38::IRGC 36587-1::[IRIS 313-11194]	IRIS 313-11194	IRGC 135760	ind3		A	G	A	A	C	G	G	C	G	G	C	C	C	C	A	C	G	G	C	C	T	C	A	G	G	G	C	T	T	C	G	A	G	T	G	T	T	G	T	A	C	C	C	A	G
DICULA::IRGC 36729-2::[IRIS 313-11196]	IRIS 313-11196	IRGC 132333	ind3	G	A	G	A	A	C	G	G	C	G	G	C	C	C	C	A	C	G	G	C	C	T	C	A	G	G	G	C	T	T	C	G	A	G	T	G	T	T	G	T	A	C	C	C	A	G
K 17-9-1-1::IRGC 36778-1::[IRIS 313-11197]	IRIS 313-11197	IRGC 127471	indx	G	A	G	A	A	C	G		C	G	G	C	C	C		A	C	G	G	C	C	T	C	A	G	G	G	C	T	T	C	G	A	G	T	G	T	T	G	T	A	C	C	C	A	G
SYNTHETIC SATIVA::IRGC 36842-2::[IRIS 313-11199]	IRIS 313-11199	IRGC 128176	indx	G	A	G	A	A	C	G	G	C	G	G	C	C	C	C	A	C	G	G	C	C	T	C	A	G	G	G	C	T	T	C	G	A	G	T	G	T	T	G	T	A	C	C	C	A	G
KARTIKHAMA::IRGC 37149-2::[IRIS 313-11204]	IRIS 313-11204	IRGC 128072	indx	G	A	G	A	A	C	G	G	C	G	G	C	C	C	C	A	C	G	G	C	C	T	C	A	G	G	G	C	T	T	C	G	A	G	T	G	T	T	G	T	A	C	C	C	A	G
KAZALSAIL::IRGC 37161-2::[IRIS 313-11205]	IRIS 313-11205	IRGC 128075	ind2	G	A	G	A	A	C	G	G	C	G	G	C	C	C	C	A	C	G	G	C	C	T	C	A	G	G	G	C	T	T	C	G	A	G	T	G	T	T	G	T	A	C	C	C	A	G
NARIKEL BADI::IRGC 37550-1::[IRIS 313-11213]	IRIS 313-11213	IRGC 127648	aus	G	G	A/G	A	A	T	G	G	C	G	G	T	C	C	C	A	C	G	G	C	C	T	C	A	G	G	G	C	T	T	C	A	A	G	C	G	C/T	T	A	T	A	C	C	C	A	G
BLACK 28-564::IRGC 37815-2::[IRIS 313-11219]	IRIS 313-11219	IRGC 127998	ind2	G	A	G	A	A	C	G	G	C	G	G	C	C	C	C	A	C	G	G	C	C	T	C	A	G	G	G	C	T	T	C	G	A	G	T	G	T	T	G	T	A	C	C	C	A	G
CHITRAJ 14-134::IRGC 37837-2::[IRIS 313-11220]	IRIS 313-11220	IRGC 128015	ind2	G	A	G	A	A	C	G	G	C	G	G	C	C	C	C	A	C	G	G	C	C	T	C	A	G	G	G	C	T	T	C	G	A	G	T	G	T	T	G	T	A	C	C	C	A	G
CYLINDRICAL 30-605::IRGC 37845-2::[IRIS 313-11221]	IRIS 313-11221	IRGC 128022	ind2	G	A	G	A	A	C	G	G	C	G	G	C	C	C	C	A	C	G	G	C	C	T	C	A	G	G	G	C	T	T	C	G	A	G	T	G	T	T	G	T	A	C	C	C	A	G
DUDHSWAR 15-157::IRGC 37967-2::[IRIS 313-11222]	IRIS 313-11222	IRGC 132308	ind2	G	A	G	A	A	C	G	G	C	G	G	C	C	C	C	A	C	G	G	C	C	T	C	A	G	G	G	C	T	T	C	G	A	G	T	G	T	T	G	T	A	C	C	C	A	G
PATNAI 31-679::IRGC 38149-2::[IRIS 313-11224]	IRIS 313-11224	IRGC 128130	ind2	G	A	G	A	A	C	G	G	C	G	G	C	C	C	C	A	C	G	G	C	C	T	C	A	G	G	G	C	T	T	C	G	A	G	T	G	T	T	G	T	A	C	C	C	A	G
SADAJIRA (DEEP STRAW) 16-194::IRGC 38251-2::[IRIS 313-11225]	IRIS 313-11225	IRGC 132265	indx	G	A	G	A	A	C	G	G	C	G	G	C	C	C	C	A	C	G	G	C	C	T	C	A	G	G	G	C	T	T	C	G	A	G	T	G	T	T	G	T	A	C	C	C	A	G
STRAW 23-438::IRGC 38426-2::[IRIS 313-11230]	IRIS 313-11230	IRGC 128172	ind2	G	A	G	A	A	C	G	G	C	G	G	C	C	C	C	A	C	G	G	C	C	T	C	A	G	G	G	C	T	T	C	G	A	G	T	G	T	T	G	T	A	C	C	C	A	G
STRAW 23-471::IRGC 38456-1::[IRIS 313-11231]	IRIS 313-11231	IRGC 135799	ind2	G	A	G	A	A	C	G	G	C	G	G	C	C	C	C	A	C	G	G	C	C	T	C	A	G	G	G	C	T	T	C	G	A	G	T	G	T	T	G	T	A	C	C	C		G
PINILING DANIEL::IRGC 38828-2::[IRIS 313-11235]	IRIS 313-11235	IRGC 128137	indx	G	A	G	A	A	C	G	G	C	G	G	C	C	C	C	A	C	G	G	C	C	T	C	A	G	G	G	C	T	T	C	G	A	G	T	G	T	T	G	T	A	C	C	C	A	G
LIONG ORN::IRGC 38875-2::[IRIS 313-11236]	IRIS 313-11236	IRGC 128523	ind3	G	A	G	A	A	C	G	G	C	G	G	C	C	C	C	A	C	G	G	C	C	T	C	A	G	G	G	C	T	T	C	G	A	G	T	G	T	T	G	T	A	C	C	C	A	G
TAICHUNG SEN YU 214::IRGC 38899-1::[IRIS 313-11237]	IRIS 313-11237	IRGC 127835	ind1B	G	A	G	A	A	C	G		C	G	G	C	C	C	C	A	C	G	G	C	C	T	C	A	G	G	G	C	T	T	C	G	A	G	T	G	T	T	G	T	A	C	C	C	A	G
OR 117-8::IRGC 39680-2::[IRIS 313-11242]	IRIS 313-11242	IRGC 128121	ind2	G	A	G	A	A	C	G	G	C	G	G	C	C	C	C	A	C	G	G	C	C	T	C	A	G	G	G	C	T	T	C	G	A	G	T	G	T	T	G	T	A	C	C	C	A	G
W 1014-162::IRGC 39871-1::[IRIS 313-11244]	IRIS 313-11244		indx	G	A	G	A	A	C	G	G	C	G	G	C	C	C	C	A	C	G	G	C	C	T	C	A	G	G	G	C	T	T	C	G	A	G	T	G	T	T	G	T	A	C	C	C	A	G
RP 20-12::IRGC 40031-2::[IRIS 313-11245]	IRIS 313-11245	IRGC 128151	indx	G	A	G	A	A	C	G	G	C	G	G	C	C	C	C	A	C	G	G	C	C	T	C	A	G	G	G	C	T	T	C	G	A	G	T	G	T	T	G	T	A	C	C	C	A	G
RP 1153-20-14::IRGC 40131-2::[IRIS 313-11247]	IRIS 313-11247	IRGC 132431	indx	G	A	G	A	A	C	G	G	C	G	G	C	C	C	C	A	C	G	G	C	C	T	C	A	G	G	G	C	T	T	C	G	A	G	T	G	T	T	G	T	A	C	C	C	A	G
ADR 52::IRGC 40638-2::[IRIS 313-11252]	IRIS 313-11252		indx	G	A	G	A	A	C	G	G	C	G	G	C	C	C	C	A	C	G	G	C	C	T	C	A	G	G	G	C	T	T	C	G	A	G	T	G	T	T	G	T	A	C	C	C	A	G
SML CAMPONI::IRGC 40642-1::[IRIS 313-11253]	IRIS 313-11253		indx	G	A	G	A	A	C	G	G	C	G	G	C	C	C	C	A	C	G	G	C	C	T	C	A	G	G	G	C	T	T	C	G	A	G	T	G	T	T	G	T	A	C	C	C	A	G
ARC 12411::IRGC 41047-2::[IRIS 313-11256]	IRIS 313-11256	IRGC 127941	indx	G	A	G	A	A	C	G	G	C	G	G	C	C	C	C	A	C	G	G	C	C	T	C	A	G	G	G	C	T	T	C	G	A	G	T	G	T	T	G	T	A	C	C	C	A	G
ARC 12757::IRGC 41095-2::[IRIS 313-11257]	IRIS 313-11257	IRGC 127944	indx	G	A	G	A	A	C	G	G	C	G	G	C	C	C	C	A	C	G	G	C	C	T	C	A	G	G	G	C	T	T	C	G	A	G	T	G	T	T	G	T	A	C	C	C	A	G
ARC 13785::IRGC 41218-2::[IRIS 313-11261]	IRIS 313-11261	IRGC 127951	indx	G	A	G	A	A	C	G	G	C	G	G	C	C	C	C	A	C	G	G	C	C	T	C	A	G	G	G	C	T	T	C	G	A	G	T	G	T	T	G	T	A	C	C	C	A	G
ARC 13888::IRGC 41288-2::[IRIS 313-11262]	IRIS 313-11262	IRGC 127952	indx	G	A	G	A	A	C	G	G	C	G	G	C	C	C	C	A	C	G	G	C	C	T	C	A	G	G	G	C	T	T	C	G	A	G	T	G	T	T	G	T	A	C	C	C	A	G
ARC 14975::IRGC 41848-1::[IRIS 313-11275]	IRIS 313-11275	IRGC 127156	indx	G	A	G	A	A	C	G	G	C	G	G	C	C	C	C	A	C	G	G	C	C	T	C	A	G	G	G	C	T	T	C	G	A	G	T	G	T	T	G	T	A	C	C	C	A	G
ARC 15589::IRGC 42096-2::[IRIS 313-11282]	IRIS 313-11282	IRGC 132243	ind2	G	A	G	A	A	C	G	G	C	G	G	C	C	C	C	A	C	G	G	C	C	T	C	A	G	G	G	C	T	T	C	G	A	G	T	G	T	T	G	T	A	C	C	C	A	G
ARC 15743::IRGC 42127-2::[IRIS 313-11283]	IRIS 313-11283	IRGC 132320	indx	G	A	G	A	A	C	G	G	C	G	G	C	C	C	C	A	C	G	G	C	C	T	C	A	G	G	G	C	T	T	C	G	A	G	T	G	T	T	G	T	A	C	C	C	A	G
ARC 14358::IRGC 41523-2::[IRIS 313-11267]	IRIS 313-11267	IRGC 127956	ind2	G	A	G	A	A	C	G	G	C	G	G	C	C	C	C	A	C	G	G	C	C	T	C	A	G	G	G	C	T	T	C	G	A	G	T	G	T	T	G	T	A	C	C	C	A	G
ARC 18371::IRGC 42423-2::[IRIS 313-11287]	IRIS 313-11287	IRGC 127969	indx	G	A	G	A	A	C	G	G	C	G	G	C	C	C	C	A	C	G	G	C	C	T	C	A	G	G	G	C	T	T	C	G	A	G	T	G	T	T	G	T	A	C	C	C	A	G
ARC 18434::IRGC 42429-2::[IRIS 313-11288]	IRIS 313-11288	IRGC 127970	indx	G	A	G	A	A	C	G	G	C	G	G	C	C	C	C	A	C	G	G	C	C	T	C	A	G	G	G	C	T	T	C	G	A	G	T	G	T	T	G	T	A	C	C	C	A	G
ARC 12800::IRGC 42720-2::[IRIS 313-11296]	IRIS 313-11296	IRGC 127945	indx	G	G	G	A	A	T	G	G	C	G	G	T	C	C	C	A	C	G	A/G	C	C	T	C	A	G	G	G	C	T	C/T	C	A	A	G	C	G	T	T	A	T	A	C	C	C	A	G
ARC 14299::IRGC 42889-2::[IRIS 313-11299]	IRIS 313-11299	IRGC 127954	indx	G	A	G	A	A	C	G	G	C	G	G	C	C	C	C	A	C	G	G	C	C	T	C	A	G	G	G	C	T	T	C	G	A	G	T	G	T	T	G	T	A	C	C	C	A	G
ARC 14709::IRGC 42976-2::[IRIS 313-11300]	IRIS 313-11300	IRGC 127960	ind2	G	A	G	A	A	C	G	G	C	G	G	C	C	C	C	A	C	G	G	C	C	T	C	A	G	G	G	C	T	T	C	G	A	G	T	G	T	T	G	T	A	C	C	C	A	G
ARC 14868::IRGC 43009-2::[IRIS 313-11301]	IRIS 313-11301	IRGC 127963	ind2	G	A	G	A	A	C	G	G	C	G	G	C	C	C	C	A	C	G	G	C	C	T	C	A	G	G	G	C	T	T	C	G	A	G	T	G	T	T	G	T	A	C	C	C	A	G
ARC 15097::IRGC 43053-1::[IRIS 313-11303]	IRIS 313-11303	IRGC 128228	indx	G	G/A	G	A	A	T/C	G	G	C	G	G		C	C	C	A	C	G	G	C	C	T	C	A	G	G	G	C	T	T	C	G/A	A	G	T/C	G	T	T	G/A	T	A	C	C	C	A	G
ARC 15163::IRGC 43106-1::[IRIS 313-11304]	IRIS 313-11304	IRGC 127158	indx	G	G	G	A	A	T	G	G	C	G	G		C	C	C	A	C	G	G	C	C	T	C	A	G	G	G	C	T	T	C	A	A	G	C	G	T	T	A	T	A	C	C	C	A	G
ARC 15385::IRGC 43174-1::[IRIS 313-11306]	IRIS 313-11306	IRGC 127159	indx	G	A	G	A	A	C	G	G	C	G	G	C	C	C	C	A	C	G	G	C	C	T	C	A	G	G	G	C	T	T	C	G	A	G	T	G	T	T	G	T	A	C	C	C	A	G
ARC 15929::IRGC 43269-2::[IRIS 313-11310]	IRIS 313-11310	IRGC 127968	ind2	G	A	G	A	A	C	G	G	C	G	G	C	C	C	C	A	C	G	G	C	C	T	C	A	G	G	G	C	T	T	C	G	A	G	T	G	T	T	G	T	A	C	C	C	A	G
RANTAT::IRGC 43563-1::[IRIS 313-11316]	IRIS 313-11316	IRGC 135790	ind3	G	A	G	A	A	C	G	G	C	G	G	C	C	C	C	A	C	G	G	C	C	T	C	A	G	G	G	C	T	T	C	G	A	G	T	G	T	T	G	T	A	C	C	C	A	G
TUBU::IRGC 43677-2::[IRIS 313-11318]	IRIS 313-11318	IRGC 128195	ind3	G	A	G	A	A	C	G	G	C	G	G	C	C	C	C	A	C	G	G	C	C	T	C	A	G	G	G	C	T	T	C	G	A	G	T	G	T	T	G	T	A	C	C	C	A	G
KENCANA RANDAH::IRGC 43709-2::[IRIS 313-11319]	IRIS 313-11319		ind3	G	A	G	A	A	C	G	G	C	G	G	C	C	C	C	A	C	G	G	C	C	T	C	A	G	G	G	C	T	T	C	G	A	G	T	G	T	T	G	T	A	C	C		A	G
GANDHISAIL::IRGC 43826-2::[IRIS 313-11321]	IRIS 313-11321	IRGC 128043	ind2	G	A	G	A	A	C	G	G	C	G	G	C	C	C	C	A	C	G	G	C	C	T	C	A	G	G	G	C	T	T	C	G	A	G	T	G	T	T	G	T	A	C	C	C	A	G
ARC 14737::IRGC 41729-2::[IRIS 313-11271]	IRIS 313-11271	IRGC 127961	ind2	G	A	G	A	A	C	G	G	C	G	G	C	C	C	C	A	C	G	G	C	C	T	C	A	G	G	G	C	T	T	C	G	A	G	T	G	T	T	G	T	A	C	C	C	A	G
LOBANG (WHITE)::IRGC 44548-2::[IRIS 313-11338]	IRIS 313-11338	IRGC 128097	indx	G	A	G	A	A	C	G	G	C	G	G	C	C	C	C	A	C	G	G	C	C	T	C	A	G	G	G	C	T	T	C	G	A	G	T	G	T	T	G	T	A	C	C	C	A	G
MILAGROSA::IRGC 44634-2::[IRIS 313-11339]	IRIS 313-11339	IRGC 128109	ind2	G	A	G	A	A	C	G	G	C	G	G	C	C	C	C	A	C	G	G		C	T	C	A	G	G	G	C	T	T	C	G	A	G	T	G	T	T	G	T	A	C	C	C	A	G
ARC 14860::IRGC 41793-2::[IRIS 313-11273]	IRIS 313-11273	IRGC 127962	indx	G	A	G	A	A	C	G	G	C	G	G	C	C	C	C	A	C	G	G	C	C	T	C	A	G	G	G	C	T	T	C	G	A	G	T	G	T	T	G	T	A	C	C	C	A	G
WAGWAG::IRGC 44802-1::[IRIS 313-11345]	IRIS 313-11345	IRGC 127891	indx	G	A	G	A	A	C	G	G	C	G	G	C	C	C	C	A	C	G	G	C	C	T	C	A	G	G	G	C	T	T	C	G	A	G	T	G	T	T	G	T	A	C	C	C	A	G
WAGWAG PUTI::IRGC 44804-2::[IRIS 313-11346]	IRIS 313-11346	IRGC 132371	ind1B	G	A	G	A	A	C	G	G	C	G	G	C	C	C	C	A	C	G	G	C	C	T	C	A	G	G	G	C	T	T	C	G	A	G	T	G	T	T	G	T	A	C	C	C	A	G
WAGWAG RAOIS::IRGC 44805-1::[IRIS 313-11347]	IRIS 313-11347	IRGC 127892	indx	G	A	G	A	A	C	G	G	C	G	G	C	C	C	C	A	C	G	G	C	C	T	C	A	G	G	G	C	T	T	C	G	A	G	T	G	T	T	G	T	A	C	C	C	A	G
BANCHI::IRGC 45055-2::[IRIS 313-11351]	IRIS 313-11351	IRGC 127986	ind2	G	A	G	A	A	C	G	G	C	G	G	C	C	C	C	A	C	G	G	C	C	T	C	A	G	G	G	C	T	T	C	G	A	G	T	G	T	T	G	T	A	C	C	C	A	G
CAC 75::IRGC 45352-2::[IRIS 313-11354]	IRIS 313-11354	IRGC 128008	ind2	G	A	G	A	A	C	G	G	C	G	G	C	C	C	C	A	C	G	G	C	C	T	C	A	G	G	G	C	T	T	C	G	A	G	T	G	T	T	G	T	A	C	C	C	A	G
DAHARNAGRA::IRGC 45465-2::[IRIS 313-11359]	IRIS 313-11359	IRGC 128024	ind2	G	A	G	A	A	C	G	G	C	G	G	C	C	C	C	A	C	G	G	C	C	T	C	A	G	G	G	C	T	T	C	G	A	G	T	G	T	T	G	T	A	C	C	C	A	G
KALIKALMA::IRGC 45996-2::[IRIS 313-11361]	IRIS 313-11361	IRGC 128067	ind2	G	A	G	A	A	C	G	G	C	G	G	C	C	C	C	A	C	G	G	C	C	T	C	A	G	G	G	C	T	T	C	G	A	G	T	G	T	T	G	T	A	C	C	C	A	G
KHEJURTHUPI::IRGC 46137-2::[IRIS 313-11363]	IRIS 313-11363	IRGC 128089	ind2	G	A	G	A	A	C	G	G	C	G	G	C	C	C	C	A	C	G	G	C	C	T	C	A	G	G	G	C	T	T	C	G	A	G	T	G	T	T	G	T	A	C	C	C	A	G
LANJALI::IRGC 46236-2::[IRIS 313-11365]	IRIS 313-11365	IRGC 128095	indx	G	A	G	A	A	C	G	G	C	G	G	C	C	C	C	A	C	G	G	C	C	T	C	A	G	G	G	C	T	T	C	G	A	G	T	G	T	T	G	T	A	C	C	C	A	G
MAKARANDASAIL::IRGC 46289-2::[IRIS 313-11367]	IRIS 313-11367	IRGC 128103	ind2	G	A	G	A	A	C	G	G	C	G	G	C	C	C	C	A	C	G	G	C	C	T	C	A	G	G	G	C	T	T	C	G	A	G	T	G	T	T	G	T	A	C	C	C	A	G
PANIKELASH::IRGC 46500-2::[IRIS 313-11368]	IRIS 313-11368	IRGC 128128	ind2	G	A	G	A	A	C	G	G	C	G	G	C	C	C	C	A	C	G	G	C	C	T	C	A	G	G	G	C	T	T	C	G	A	G	T	G	T	T	G	T	A	C	C	C	A	G
RANACHANDRABHOG::IRGC 46567-2::[IRIS 313-11369]	IRIS 313-11369	IRGC 128146	ind2	G	A	G	A	A	C	G	G	C	G	G	C	C	C	C	A	C	G	G	C	C	T	C	A	G	G	G	C	T	T	C	G	A	G	T	G	T	T	G	T	A	C	C	C	A	G
SACHI::IRGC 46612-2::[IRIS 313-11370]	IRIS 313-11370	IRGC 132368	ind2	G	A	G	A	A	C	G	G	C	G	G	C	C	C	C	A	C	G	G	C	C	T	C	A	G	G	G	C	T	T	C	G	A	G	T	G	T	T	G	T	A	C	C	C	A	G
AMARILLO::IRGC 47120-1::[IRIS 313-11377]	IRIS 313-11377	IRGC 127119	indx	G	A	G	A	A	C		G	C	G	G	C	C	C	C	A		G	G	C	C	T	C	A	G	G	G	C	T	T	C	G	A	G	T	G	T	T	G	T	A	C	C	C	A	G
LINANGAN::IRGC 47255-2::[IRIS 313-11381]	IRIS 313-11381	IRGC 132351	ind3	G	A	G	A	A	C	G	G	C	G	G	C	C	C	C	A	C	G	G	C	C	T	C	A	G	G	G	C	T	T	C	G	A	G	T	G	T	T	G	T	A	C	C	C	A	G
SA MER::IRGC 48454-2::[IRIS 313-11392]	IRIS 313-11392	IRGC 128156	ind3	G	A	G	A	A	C	G	G	C	G	G	C	C	C	C	A	C	G	G	C	C	T	C	A	G	G	G	C	T	T	C	G	A	G	T	G	T	T	G	T	A	C	C	C	A	G
BATCHA BHOG (SCENTED)::IRGC 49440-2::[IRIS 313-11407]	IRIS 313-11407	IRGC 127989	ind2	G	A	G	A	A	C	G	G	C	G	G	C	C	C	C	A		G	G	C	C	T	C	A	G	G	G	C	T	T	C	G	A	G	T	G	T	T	G	T	A	C	C	C	A	G
CUTTACK 29::IRGC 49573-1::[IRIS 313-11409]	IRIS 313-11409	IRGC 127289	ind2	G	A	G	A	A	C	G	G	C	G	G	C	C	C	C	A	C	G	G	C	C	T	C	A	G	G	G	C	T	T	C	G	A	G	T	G	T	T	G	T	A	C	C	C	A	G
DONRADAO::IRGC 49604-1::[IRIS 313-11411]	IRIS 313-11411	IRGC 127342	ind2		A	G	A	A	C	G	G	C	G	G	C	C	C	C	A	C	G	G	C	C	T	C	A	G	G	G	C	T	T	C	G	A	G	T	G	T	T	G	T	A	C	C	C	A	G
KONAMANI::IRGC 49806-1::[IRIS 313-11416]	IRIS 313-11416	IRGC 127529	ind2	G	A	G	A	A	C	G	G	C	G	G	C	C	C	C	A	C	G	G	C	C	T	C	A	G	G	G	C	T	T	C	G	A	G	T	G	T	T	G	T	A	C	C	C	A	G
MATALI::IRGC 49891-2::[IRIS 313-11418]	IRIS 313-11418	IRGC 128106	ind2	G	A	G	A	A	C	G	G	C	G	G	C	C	C	C	A	C	G	G	C	C	T	C	A	G	G	G	C	T	T	C	G	A	G	T	G	T	T	G	T	A	C	C	C	A	G
MUTHA SAMBA::IRGC 49924-2::[IRIS 313-11419]	IRIS 313-11419		indx	G	A	G	A	A	C	G	G	C	G	G	C	C	C	C	A	C	G	G	C	C	T	C	A	G	G	G	C	T	T	C	G	A	G	T	G	T	T	G	T	A	C	C	C	A	G
BW 293-2::[B033]	B033	IRGC 135853	ind1B	G	A	G	A	A	C	G	G	C	G	G	C	C	C	C	A	C	G	G	C	C	T	C	A	G	G	G	C	T	T	C	G	A	G	T	G	T	T	G	T	A	C	C	C	A	G
AMERICAN RICE::[B035]	B035	IRGC 135828	indx	G	A	G	A	A	C	G	G	C	G	G	C	C	C	C	A	C	G	G	C	C	T	C	A	G	G	G	C	T	T	C	G	A	G	T	G	T	T	G	T	A	C	C	C	A	G
GZ 1368-5-4::[B051]	B051	IRGC 135899	indx	G	A	G	A	A	C	G	G	C	G	G	C	C	C	C	A	C	G	G	C	C	T	C	A	G	G	G	C	T	T	C	G	A	G	T	G	T	T	G	T	A	C	C	C	A	G
J34::[B052]	B052	IRGC 135949	ind2	G	A	G	A	A	C	G	G	C	G	G	C	C	C	C	A	C	G	G	C	C	T	C	A	G	G	G	C	T	T	C	G	A	G	T	G	T	T	G	T	A	C	C	C	A	G
ERJIUNAN 1::[B058]	B058		ind1B	G	A	G	A	A	C	G	G	C	G	G	C	C	C	C	A	C	G	G	C	C	T	C	A	G	G	G	C	T	T	C	G	A	G	T	G	T	T	G	T	A	C	C	C	A	G
GUANGLUAI 4::[B061]	B061		ind1A	G	G	G	A	C/A	T	G	G	C	G	G	T	C	C	C	G/A	C	G	G	C	C	T	C	A	G	G	G	C	T	T	C	A	A	G	C	G	T	T	A	T	A	C	C	C	A	G
XIANGZAOXIAN 7::[B064]	B064		indx	G		G	A	A	T	G	G	C	G	G	T	C	C	C	G/A	C	G	G	C	C	T	C	A	G	G	G	C	T	T	C	A	A	G	T/C	G	T	T	A	T	A	C	C	C	A	G
JINXIBAI2::[B073]	B073		indx	G	A	G	A	A	C	G	G	C	G	G	C	C	C	C	A	C	G	G	C	C	T	C	A	G	G	G	C	T	T	C	G	A	G	T	G	T	T	G	T	A	C	C	C	A	G
HEIDU 4::[B081]	B081	IRGC 135901	ind1A	G	A	G	A	A	C	G	G	C	G	G	C	C	C	C	A	C	G	G	C	C	T	C	A	G	G	G	C	T	T	C	G	A	G	T	G	T	T	G	T	A	C	C	C	A	G
BAWANGBIAN 1::[B084]	B084		admix	G	A	G	A	A	C	G	G	C	G	G	C	C	C	C	A	C	G	G	C	C	T	C	A	G	G	G	C	T	T	C	G	A	G	T	G	T	T	G	T	A	C	C	C	A	G
SAN**QISHILUO::[B088]	B088		indx	G	A	G	A	A	C	G	G	C	G	G	C	C	C	C	A	C	G	G	C	C	T	C	A	G	G	G	C	T	T	C	G	A	G	T	G	T	T	G	T	A	C	C	C	A	G
QITOUBAIGU3::[B089]	B089		indx	G	A	G	A	A	C	G	G	C	G	G	C	C	C	C	A	C	G	G	C	C	T	C	A	G	G	G	C	T	T	C	G	A	G	T	G	T	T	G	T	A	C	C	C	A	G
ZIMI::[B090]	B090		indx	G	G/A	G	A	A	T/C	G	G	C	G	G	T/C	C	C	C	A	C	G	G	C	C	T	C	A	G	G	G	C	T	T	C		A	G	T/C	G	T	T	G/A	T	A	C	C	C	A	G
GONGJU 73::[B092]	B092		ind1A	G	G	G	A	A	T	G	G	C		G	T	G/C	C	C	G/A	C	G	G	C	C	T	C	A	G	G	G	C	T	T	C	A	A	G	C	G	T	T	A	T	A	C	C	C	A	G
MOWANGGUNEIZA::[B095]	B095		indx	G	A	G	A	A	C	G	G	C	G	G	C	C	C	C	A	C	G	G	C	C	T	C	A	G	G	G	C	T	T	C	G	A	G	T	G	T	T	G	T	A	C	C	C	A	G
AIZIZHAN::[B131]	B131		indx	G	A	G	A	A	C	G	G	C	G	G	C	C	C	C	A	C	G	G	C	C	T	C	A		G	G	C	T	T	C	G	A	G	T	G	T	T	G	T	A	C	C	C	A	G
YANSHUICHI::[B133]	B133		indx	G	A	G	A	A	C	G	G	C	G	G	C	C	C	C	A	C	G	G	C	C	T	C	A	G	G	G	C	T	T	C	G	A	G	T	G	T	T	G	T	A	C	C	C	A	G
HONGGENGHANGU3::[B135]	B135		indx	G	A	G	A	A	C	G	G	C	G	G	C	C	C	C	A	C	G	G	C	C	T	C	A	G	G	G	C	T	T	C	G	A	G	T	G	T	T	G	T	A	C	C	C	A	G
NINGHUI 21::[B142]	B142		admix	G	A	G	A	A	C	G	G	C	G	G	C	C	C	C	A	C	G	G	C	C	T	C	A	G	G	G	C	T	T	C	G	A	G	T	G	T	T	G	T	A	C	C	C	A	G
BAOXIE-7B::[B155]	B155		indx	G	A	G	A	A	C	G	G	C	G	G	C	C	C	C	A	C	G	G	C	C	T	C	A	G	G	G	C	T	T	C	G	A	G	T	G	T	T	G	T	A	C	C	C	A	G
LIUSHIZAO::[B163]	B163		ind1A	G	A	G	A	A	C	G	G	C	G	G	C	C	C	C	A	C	G	G	C	C	T	C	A	G	G	G	C	T	T	C	G	A	G	T	G	T	T	G	T	A	C	C	C	A	G
SLK 2-18-2::[B185]	B185	IRGC 136048	indx	G	G	G	A	A	T	G	G	C	G	G	T	C	C	C	A	C	G	G	C	C	T	C	A	G	G	G	C	T	T	C	A	A	G	C	G	T	T	A	T	A	C	C	C	A	G
PMS 10B::[B195]	B195	IRGC 136021	indx	G	A	G	A	A	C	G	G	C	G	G	C	C	C	C	A	C	G	G	C	C	T	C	A	G	G	G	C	T	T	C	G	A	G	T	G	T	T	G	T	A	C	C		A	G
AIHECHI::[B207]	B207		indx	G	A	G	A	A	C	G	G	C	G	G	C	C	C	C	A	C	G	G	C	C	T	C	A	G	G	G	C	T	T	C	G	A	G	T	G	T	T	G	T	A	C	C	C	A	G
XUANENCHANGTANQINGZHAN::[B214]	B214		ind1B	G	A	G	A	A	C	G	G	C	G	G	C	C	C	C	A	C	G	G	C	C	T	C	A	G	G	G	C	T	T	C	G	A	G	T	G	T	T	G	T	A	C	C	C	A	G
HANMADAO4::[B216]	B216		ind1A	G	A	G	A	A	C	G	G	C	G	G	C	C	C	C	A	C	G	G	C	C	T	C	A	G	G	G	C	T	T	C	G	A	G	T	G	T	T	G	T	A	C	C	C	A	G
HAOLAI::[B219]	B219		indx	G	A	G	A	A	C	G	G	C	G	G	C	C	C	C	A	C	G	G	C	C	T	C	A		G	G	C	T	T	C	G	A	G	T	G	T	T	G	T	A	C	C	C	A	G
YOUNIAN::[B224]	B224		ind1A	G	A	G	A	A	C	G	G	C	G	G	C	C	C	C	A	C	G	G	C	C	T	C	A	G	G	G	C	T	T	C	G	A	G	T	G	T	T	G	T	A	C	C	C	A	G
MENJIADING 2::[B229]	B229		indx	G	A	G	A	A	C	G	G	C	G	G	C	C	C	C	A	C	G	G	C	C	T	C	A	G	G	G	C	T	T	C	G	A	G	T	G	T	T	G	T	A	C	C	C	A	G
MOMI::[B238]	B238		indx	G	G	G	A	A	T	G	G	C	G	G	T	C	C	C	A	C		G	C	C	T	C	A	G	G	G	C	T	T	C	A	A	G	C	G	T	T	A	T	A	C	C	C	A	G
GUI 630::[B242]	B242		indx	G	A	G	A	A	C	G	G	C	G	G	C	C	C	C	A	C	G	G	C	C	T	C	A	G	G	G	C	T	T	C	G	A	G	T	G	T	T	G	T	A	C	C	C	A	G
JINNANTE B::[B247]	B247		indx	G	G/A	G	A	A	T/C	G	G	C	G	G	T/C	C	C	C	A	C	G	G	C	C	T	C	A	G	G	G	C	T	T	C	G/A	A	G	T/C	G	T	T		T	A	C	C	C	A	G
CHAOYANGYIHAO B::[B249]	B249		ind1A	G	G	G	A	A	T	G	G	C	G	G	T	C	C	C	A	C	G	G	C	C	T	C	A	G	G	G	C	T	T	C	A	A	G	C	G	T	T	A	T	A	C	C	C	A	G
JIANGNONGZAO 1 B::[B253]	B253		indx	G	A	G	A	A	C	G	G	C	G	G	C	C	C	C	A	C	G	G	C	C	T	C	A	G	G	G	C	T	T	C	G	A	G	T	G	T	T	G	T	A	C	C	C	A	G
JINGHU3 B::[B254]	B254		indx	G	A	G	A	A	C	G	G	C	G	G	C	C	C	C	A	C	G	G	C	C	T	C	A	G	G	G	C	T	T	C	G	A	G	T	G	T	T	G	T	A	C	C	C	A	G
SANBAILI::[B264]	B264		ind1A	G	A	G	A	A	C	G	G	C	G	G	C	C	C	C	A	C	G	G	C	C	T	C	A	G	G	G	C	T	T	C	G	A	G	T	G	T	T	G	T	A	C	C	C	A	G
WUKEZHAN::[B265]	B265		indx	G	A	G	A	A	C	G	G	C	G	G	C	C	C	C	A	C	G	G	C	C	T	C	A	G	G	G	C	T	T	C	G	A	G	T	G	T	T	G	T	A	C	C	C	A	G
NON SPECIFIED::[B267]	B267		indx	G	A	G	A	A	C	G	G	C	G	G	C	C	C	C	A	C	G	G	C	C	T	C	A	G	G	G		T	T	C	G	A	G	T	G	T	T	G	T	A	C	C	C	A	G
HEI MI CHAN::[CX101]	CX101	IRGC 135902	ind1A	G	A	G	A	A	C	G	G	C	G	G	C	C	C	C	A	C	G	G	C	C	T	C	A	G	G	G	C	T	T	C	G	A	G	T	G	T	T	G	T	A	C	C	C	A	G
RUBIO::[CX103]	CX103	IRGC 136036	admix	G	A	G	A	A	C	G	G	C	G	G	C	C	C	C	A	C	G	G	C	C	T	C	A	G	G	G	C	T	T	C	G	A	G	T	G	T	T	G	T	A	C	C	C	A	G
TUN SART::[CX107]	CX107	IRGC 136060	ind3	G	A	G	A	A	C	G	G	C	G	G	C	C	C	C	A	C	G	G	C	C	T	C	A	G	G	G	C	T	T	C	G	A	G	T	G	T	T	G	T	A	C	C	C	A	G
IR65600-27-1-2-2::[CX117]	CX117	IRGC 135930	indx	G	A	G	A	A	C	G	G	C	G	G	C	C	C	C	A	C	G	G	C	C	T	C	A	G	G	G	C	T	T	C	G	A	G	T	G	T	T	G	T	A	C	C	C	A	G
YETUOZAI::[CX118]	CX118		indx	G	A	G	A	A	C	G	G	C	G	G	C	C	C	C	A	C	G	G	C	C	T	C	A	G	G	G	C	T	T	C	G	A	G	T	G	T	T	G	T	A	C	C	C	A	G
P59279::[CX119]	CX119		indx	G	A	G	A	A	C	G	G	C	G	G	C	C	C	C	A	C	G	G	C	C	T	C	A	G	G	G	C	T	T	C	G	A	G	T	G	T	T	G	T	A	C	C	C	A	G
HUAGENGXIAN 74::[CX12]	CX12	IRGC 135909	indx	G	A	G	A	A	C	G	G	C	G	G	C	C	C	C	A	C	G	G	C	C	T	C	A	G	G	G	C	T	T	C	G	A	G	T	G	T	T	G	T	A	C	C	C	A	G
GUANG122::[CX121]	CX121		ind1B	G	A	G	A	A	C	G	G	C	G	G	C	C	C	C	A	C	G	G	C	C	T	C	A	G	G	G	C	T	T	C	G	A	G	T	G	T	T	G	T	A	C	C	C	A	G
IR71466-75-3-B-1::[CX124]	CX124	IRGC 135936	indx	G	A	G	A	A	C	G	G	C	G	G	C	C	C	C	A	C	G	G	C	C	T	C	A	G	G	G	C	T	T	C	G	A	G	T	G	T	T	G	T	A	C	C	C	A	G
CAOZHAO-2::[CX125]	CX125		ind1B	G	A	G	A	A	C	G	G	C	G	G	C	C	C	C	A	C	G	G	C	C	T	C	A	G	G	G	C	T	T	C	G	A	G	T	G	T	T	G	T	A	C	C	C	A	G
Y134::[CX15]	CX15	IRGC 136077	ind1B	G	A	G	A	A	C	G	G	C	G	G	C	C	C	C	A	C	G	G	C	C	T	C	A	G	G	G	C	T	T	C	G	A	G	T	G	T	T	G	T	A	C	C	C	A	G
MADHUKAR::[CX155]	CX155	IRGC 135979	ind2	G	A	G	A	A	C	G	G	C	G	G	C	C	C	C	A	C	G	G	C	C	T	C	A	G	G	G	C	T	T	C	G	A	G	T	G	T	T	G	T	A	C	C	C	A	G
MR84::[CX156]	CX156	IRGC 135995	indx	G	A	G	A	A	C	G	G	C	G	G	C	C	C	C	A	C	G	G	C	C	T	C	A	G	G	G	C	T	T	C	G	A	G	T	G	T	T	G	T	A	C	C	C	A	G
SHWE WAR TUN::[CX158]	CX158	IRGC 136046	ind3	G	A	G	A	A	C	G	G	C	G	G	C	C	C	C	A	C	G	G	C	C	T	C	A	G	G	G	C	T	T	C	G	A	G	T	G	T	T	G	T	A	C	C	C	A	G
W1263::[CX160]	CX160	IRGC 136066	ind2	G	A	G	A	A	C	G	G	C	G	G	C	C	C	C	A	C	G	G	C	C	T	C	A	G	G	G	C	T	T	C	G	A	G	T	G	T	T	G	T	A	C	C	C	A	G
IR42::[CX161]	CX161	IRGC 135920	ind1B	G	A	G	A	A	C	G	G	C	G	G	C	C	C	C	A	C	G	G	C	C	T	C	A	G	G	G	C	T	T	C	G	A	G	T	G	T	T	G	T	A	C	C	C	A	G
ZAOXIAN 14::[CX18]	CX18	IRGC 136089	ind1A	G	A	G	A	A	C	G	G	C	G	G	C	C	C	C	A	C	G	G	C	C	T	C	A	G	G	G	C	T	T	C	G	A	G	T	G	T	T	G	T	A	C	C	C	A	G
SLG1::[CX182]	CX182	IRGC 136047	indx	G	A	G	A	A	C	G	G	C	G	G	C	C	C	C	A	C	G	G	C	C	T	C	A	G	G	G	C	T	T	C	G	A	G	T	G	T	T	G	T	A	C	C	C	A	G
IR2061-522-6-9::[CX206]	CX206	IRGC 135918	ind1B	G	A	G	A	A	C	G	G	C	G	G	C	C	C	C	A	C	G	G	C	C	T	C	A	G	G	G	C	T	T	C	G	A	G	T	G	T	T	G	T	A	C	C	C	A	G
BG90-2::[CX21]	CX21	IRGC 135842	ind1B	G	A	G	A	A	C	G	G	C		G	C	C	C	C	A	C	G	G	C	C	T	C	A	G	G	G	C	T	T	C	G	A	G	T	G	T	T	G	T	A	C	C	C	A	G
PR106::[CX22]	CX22	IRGC 136022	ind1B	G	A	G	A	A	C	G	G	C	G	G	C	C	C	C	A	C	G	G	C	C	T	C	A	G	G	G	C	T	T	C	G	A	G	T	G	T	T	G	T	A	C	C	C	A	G
IR77298-14-1-2::[CX225]	CX225	IRGC 135938	ind1B	G	A	G	A	A	C	G	G	C	G	G	C	C	C	C	A	C	G	G	C	C	T	C	A	G	G	G	C	T	T	C	G	A	G	T	G	T	T	G	T	A	C	C	C	A	G
RASI::[CX23]	CX23		ind3	G	A	G	A	A	C	G	G	C	G	G	C	C	C	C	A	C	G	G	C	C	T	C	A	G	G	G	C	T	T	C	G	A	G	T	G	T	T	G	T	A	C	C	C	A	G
BW311-9::[CX238]	CX238	IRGC 135854	ind1B	G	A	G	A	A	C	G	G	C	G	G	C	C	C	C	A	C	G	G	C	C	T	C	A	G	G	G	C	T	T	C	G	A	G	T	G	T	T	G	T	A	C	C	C	A	G
CARIJO::[CX240]	CX240	IRGC 135859	indx	G	A	G	A	A	C	G	G	C	G	G	C	C	C	C	A	C	G	G	C	C	T	C	A	G	G	G	C	T	T	C	G	A	G	T	G	T	T	G	T	A	C	C	C	A	G
829::[CX250]	CX250	IRGC 135820	ind1B	G	A	G	A	A	C	G	G	C	G	G	C	C	C	C	A	C	G	G	C	C	T	C	A	G	G	G	C	T	T	C	G	A	G	T	G	T	T	G	T	A	C	C	C	A	G
AMOL3(SANA)::[CX26]	CX26		ind1B	G	A	G	A	A	C	G	G	C	G	G	C	C	C	C	A	C	G	G	C	C	T	C	A	G	G	G	C	T	T	C	G	A	G	T	G	T	T	G	T	A	C	C	C	A	G
MONOLAYA::[CX265]	CX265	IRGC 135988	indx	G	A	G	A	A	C	G	G	C	G	G	C	C	C	C	A	C	G	G	C	C	T	C	A	G	G	G	C	T	T	C	G	A	G	T	G	T	T	G	T	A	C	C	C	A	G
IET1444::[CX267]	CX267	IRGC 135914	indx	G	A	G	A	A	C	G	G	C	G	G	C	C	C	C	A	C	G	G	C	C	T	C	A	G	G	G	C	T	T	C	G	A	G	T	G	T	T	G	T	A	C	C	C	A	G
NONA BOKRA::[CX273]	CX273		indx	G	A	G	A	A	C	G	G	C	G	G	C	C	C	C	A	C	G	G	C	C	T	C	A	G	G	G	C	T	T	C	G	A	G	T	G	T	T	G	T	A	C	C	C	A	G
IR26::[CX274]	CX274	IRGC 135919	indx	G	A	G	A	A	C	G	G	C	G	G	C	C	C	C	A	C	G	G	C	C	T	C	A	G	G	G	C	T	T	C	G	A	G	T	G	T	T	G	T	A	C	C	C	A	G
IR34::[CX275]	CX275		indx	G	A	G	A	A	C	G	G	C	G	G	C	C	C	C	A	C	G	G	C	C	T	C	A	G	G	G	C	T	T	C	G	A	G	T	G	T	T	G	T	A	C	C	C	A	G
IR8192-200-3-3-1-1::[CX276]	CX276	IRGC 135939	ind1B	G	A	G	A	A	C	G	G	C	G	G	C	C	C	C	A	C	G	G	C	C	T	C	A	G	G	G	C	T	T	C	G	A	G	T	G	T	T	G	T	A	C	C	C	A	G
IR68897B::[CX281]	CX281	IRGC 135934	ind1B	G	A	G	A	A	C	G	G	C	G	G	C	C	C	C	A	C	G	G	C	C	T	C	A	G	G	G	C	T	T	C	G	A	G	T	G	T	T	G	T	A	C	C	C	A	G
D15::[CX291]	CX291	IRGC 135875	indx	G	A	G	A	A	C	G	G	C	G	G	C	C	C	C	A	C	G	G	C	C	T	C	A	G	G	G	C	T	T	C	G	A	G	T	G	T	T	G	T	A	C	C	C	A	G
MR185::[CX30]	CX30	IRGC 135991	ind1B	G	A	G	A	A	C	G	G	C	G	G	C	C	C	C	A	C	G	G	C	C	T	C	A	G	G	G	C	T	T	C	G	A	G	T	G	T	T	G	T	A	C	C	C	A	G
SHWE THWE YIN HYV::[CX33]	CX33	IRGC 136045	ind1B	G	A	G	A	A	C	G	G	C	G	G	C	C	C	C	A	C	G	G	C	C	T	C	A	G	G	G	C	T	T	C	G	A	G	T		T	T	G	T	A	C	C		A	G
HUA 564::[CX340]	CX340	IRGC 135907	ind1B	G	A	G	A	A	C	G	G	C	G	G	C	C	C	C	A	C	G	G	C	C	T	C	A	G	G	G	C	T	T	C	G	A	G	T	G	T	T	G	T	A	C	C	C	A	G
WANXIAN 763::[CX342]	CX342	IRGC 136068	indx	G	G/A	G	A	A	T/C	G	G	C	G	G		C	C	C	A	C	G	G	C	C	T	C	A	G	G	G	C	T	T	C	G/A	A	G	T/C	G	T	T	G/A	T	A	C	C	C	A	G
ZHONGHUA 1::[CX348]	CX348	IRGC 136093	ind1B	G	A	G	A	A	C	G	G	C	G	G	C	C	C	C	A	C	G	G	C	C	T	C	A	G	G	G	C	T	T	C	G	A	G	T	G	T	T	G	T	A	C	C	C	A	G
PSBRC80::[CX357]	CX357	IRGC 136023	ind1B	G	A	G	A	A	C	G	G	C	G	G	C	C	C	C	A	C	G	G	C	C	T	C	A	G	G	G	C	T	T	C	G	A	G	T	G	T	T	G	T	A	C	C	C	A	G
NERICA-L-27::[CX377]	CX377	IRGC 136006	ind1B	G	A	G	A	A	C	G	G	C	G	G	C	C	C	C	A	C	G	G	C	C	T	C	A	G	G	G	C	T	T	C	G	A	G	T	G	T	T	G	T	A	C	C	C	A	G
NIONOKA::[CX379]	CX379	IRGC 136008	ind1B	G	A	G	A	A	C	G	G	C	G	G	C	C	C	C	A	C	G	G	C	C	T	C	A	G	G	G	C	T	T	C	G	A	G	T	G	T	T	G	T	A	C	C	C	A	G
ADNY 11::[CX381]	CX381	IRGC 135821	ind1B	G	A	G	A	A	C	G	G	C	G	G	C	C	C	C	A	C	G	G	C	C	T	C	A	G	G	G	C	T	T	C	G	A	G	T	G	T	T	G	T	A	C	C	C	A	G
NPT-100::[CX385]	CX385	IRGC 136011	ind1B	G	A	G	A	A	C	G	G	C	G	G	C	C	C	C	A	C	G	G	C	C	T	C	A	G	G	G	C	T	T	C	G	A	G	T	G	T	T	G	T	A	C	C	C	A	G
MATATAG2::[CX399]	CX399	IRGC 135982	ind1B	G	A	G	A	A	C	G	G	C	G	G	C	C	C	C	A	C	G	G	C	C	T	C	A	G	G	G	C	T	T	C	G	A	G	T	G	T	T	G	T	A	C	C	C	A	G
IR64A::[CX403]	CX403		ind1B	G	A	G	A	A	C	G	G	C	G	G	C	C	C	C	A	C	G	G	C	C	T	C	A	G	G	G	C	T	T	C	G	A	G	T	G	T	T	G	T	A	C	C	C	A	G
IR66897B::[CX43]	CX43	IRGC 135931	ind1B	G	A	G	A	A	C	G	G	C	G	G	C	C	C	C	A	C	G	G	C	C	T	C	A	G	G	G	C	T	T	C	G	A	G	T	G	T	T	G	T	A	C	C	C	A	G
DUOXI 1::[CX431]	CX431		indx	G	A	G	A	A	C	G	G	C	G	G	C	C	C	C	A	C	G	G	C	C	T	C	A	G	G	G	C	T	T	C	G	A	G	T	G	T	T	G	T	A	C	C	C	A	G
DHAN4::[CX45]	CX45	IRGC 135877	ind1B	G	A	G	A	A	C	G	G	C	G	G	C	C	C	C	A	C	G	G	C	C	T	C	A	G	G	G	C	T	T	C	G	A	G	T	G	T	T	G	T	A	C	C	C	A	G
DIANDUN 502::[CX52]	CX52	IRGC 135878	indx	G	A	G	A	A	C	G	G	C	G	G	C	C	C	C	A	C	G	G	C	C	T	C	A	G	G	G	C	T	T	C	G	A	G	T	G	T	T	G	T	A	C	C	C	A	G
C418::[CX6]	CX6		admix	G	A	G	A	A	C	G	G	C	G	G	C	C	C	C	A	C	G	G	C	C	T	C	A	G	G	G	C	T	T	C	G	A	G	T	G	T	T	G	T	A	C	C	C	A	G
MR106::[CX68]	CX68	IRGC 135989	indx	G	A	G	A	A	C	G	G	C	G	G	C	C	C	C	A	C	G	G	C	C	T	C	A	G	G	G	C	T	T	C	G	A	G	T	G	T	T	G	T	A	C	C	C	A	G
AT354::[CX75]	CX75	IRGC 135832	indx	G	A	G	A	A	C	G	G	C	G	G	C	C	C	C	A	C	G	G	C	C	T	C	A	G	G	G	C	T	T	C	G	A	G	T	G	T	T	G	T	A	C	C	C	A	G
BG304::[CX76]	CX76	IRGC 135841	ind1B	G	A	G	A	A	C	G	G	C	G	G	C	C	C	C	A	C	G	G	C	C	T	C	A	G	G	G	C	T	T	C	G	A	G	T	G	T	T	G	T	A	C	C	C	A	G
C71::[CX85]	CX85		indx	G	G	G	A	A	T	G	G	C	G	G	T	C	C	C	G/A	C	G	G	C	C	T	C	A	G	G	G	C	T	T	C	A	A	G	C	G	T	T	A	T	A	C	C	C	A	G
M202::[CX89]	CX89	IRGC 135977	indx	G	A	G	A	A	C	G	G	C	G	G	C	C	C	C	A	C	G	G	C	C	T	C	A	G	G	G	C	T	T	C	G	A	G	T	G	T	T	G	T	A	C	C	C	A	G
BUDDA::[CX97]	CX97	IRGC 135851	ind1B	G	A	G	A	A	C	G	G	C	G	G	C	C	C	C	A	C	G	G	C	C	T	C	A	G	G	G	C	T	T	C	G	A	G	T	G	T	T	G	T	A	C	C	C	A	G
DODDABYRANELLA::[CX98]	CX98	IRGC 135882	ind2	G	A	G	A	A	C	G	G	C	G	G	C	C	C	C	A	C	G	G	C	C	T	C	A	G	G	G	C	T	T	C	G	A	G	T	G	T	T	G	T	A	C	C	C	A	G
DODDI::[CX99]	CX99	IRGC 135883	ind2	G	A	G	A	A	C	G	G	C	G	G	C	C	C	C	A	C	G	G	C	C	T	C	A	G	G	G	C	T	T	C	G	A	G	T	G	T	T	G	T	A	C	C	C	A	G
B231::[B231]	B231		indx	G	A	G	A	A	C	G	G	C	G	G	C	C	C	C	A	C	G	G	C	C	T	C	A	G	G	G	C	T	T	C	G	A	G	T	G	T	T	G	T	A	C	C	C	A	G
CX410::[CX410]	CX410		ind1B	G	A	G	A	A	C	G	G	C	G	G	C	C	C	C	A	C	G	G	C	C	T	C	A	G	G	G	C	T	T	C	G	A	G	T	G	T	T	G	T	A	C	C	C	A	G
CX420::[CX420]	CX420		ind1B	G	A	G	A	A	C	G	G	C	G	G	C	C	C	C	A	C	G	G	C	C	T	C	A	G	G	G	C	T	T	C	G	A	G	T	G	T	T	G	T	A	C	C	C	A	G
CX421::[CX421]	CX421		ind1B	G	A	G	A	A	C	G	G	C	G	G	C	C	C	C	A	C	G	G	C	C	T	C	A	G	G	G	C	T	T	C	G	A	G	T	G	T	T	G	T	A	C	C	C	A	G
CX423::[CX423]	CX423		ind1B	G	A	G	A	A	C	G	G	C	G	G	C	C	C	C	A	C	G	G	C	C	T	C	A	G	G	G	C	T	T	C	G	A	G	T	G	T	T	G	T	A	C	C	C	A	G
IR 4630-22-2-5-1-3::G1::[IRIS 313-15898]	IRIS 313-15898	IRGC 126962	indx	G	G/A	G	A	A	C	G	G	C	G	G	C	C	C	C	A	C	G	G	C	C	T	C	A	G	G	G	C	T	T	C	G	A	G	T	G	T	T	G	T	A	C	C	C	A	G
IR 77298-14-1-2-10::G1::[IRIS 313-15901]	IRIS 313-15901	IRGC 126964	ind1B	G	G/A	G	A	A	C	G	G	C	G	G	C	C	C	C	A	C	G	G	C	C	T	C	A	G	G	G	C	T	T	C	G	A	G	T	G	T	T	G	T	A	C	C	C	A	G
JAGLI BORO::IRGC 27516-2::[IRIS 313-8252]	IRIS 313-8252	IRGC 121233	aus	G	G/A	G	A	A	C	G	G	C	G	G	C	C	C	C	A	C	G	G	C	C	T	C	A	G	G	G	C	T	T	C	G	A	G	T	G	T	T	G	T	A	C	C	C	A	G
KHAO DAWK MALI 105::IRGC 27748-2::[IRIS 313-8253]	IRIS 313-8253	IRGC 121235	ind3	G	G/A	G	A	A	C	G	G	C	G	G	C	C	C	C	A	C	G	G	C	C	T	C	A	G	G	G	C	T	T	C	G	A	G	T	G	T	T	G	T	A	C	C	C	A	G
WAR 72-2-1-1::IRGC 117361-1::[IRIS 313-10421]	IRIS 313-10421	IRGC 121154	indx	G	G/A	G	A	A	C	G	G	C	G	G	C	C	C	C	A	C	G	G	C	C	T	C	A	G	G	G	C	T	T	C	G	A	G	T	G	T	T	G	T	A	C	C	C	A	G
ARC 13530::IRGC 41146-1::[IRIS 313-8401]	IRIS 313-8401		indx	G	G/A	G	A	A	C	G	G	C	G	G	C	C	C	C	A	C	G	G	C	C	T	C	A	G	G	G	C	T	T	C	G	A	G	T	G	T	T	G	T	A	C	C	C	A	G
JIN JUN DAO::IRGC 59710-1::[IRIS 313-8405]	IRIS 313-8405	IRGC 125613	indx	G	A	G	A	A	C	G	G	C	G	G	C	C	C	C	G/A	C	G	G	C	C	T	C	A	G	G	G	C	T	T	C	G	A	G	T	G	T	T	G	T	A	C	C	C	A	G
PICO NEGRO::IRGC 55849-1::[IRIS 313-10158]	IRIS 313-10158	IRGC 126080	indx	G	G/A	G	A	A	C	G	G	C	G	G	C	C	C	C	A	C	G	G	C	C	T	C	A	G	G	G	C	T	T	C	G	A	G	T	G	T	T	G	T	A	C	C	C	A	G
ARANG::[IRIS 313-8791]	IRIS 313-8791	IRGC 117423	ind3	G	G/A	G	A	A	C	G	G	C	G	G	C	C	C	C	A	C	G	G	C	C	T	C	A	G	G	G	C	T	T	C	G	A	G	T	G	T	T	G	T	A	C	C	C	A	G
CO 39::[IRIS 313-8265]	IRIS 313-8265	IRGC 117454	indx	G	G/A	G	A	A	C	G	G	C	G	G	C	C	C	C	A	C	G	G	C	C	T	C	A	G	G	G	C	T	T	C	G	A	G	T	G	T	T	G	T	A	C	C	C	A	G
ARC 5840::IRGC 12144-1::[IRIS 313-9424]	IRIS 313-9424	IRGC 125656	indx	G	A	G	A	A	C	G	G	C	G	G	C	C	C	C	A	C	G	G	C	C	T	C	A	G	G	G	C	T	T	C	G	A	G	T	G	T	T	G	T	A	C	C	C	A	G
NAZIRA SAIL::IRGC 77284-1::[IRIS 313-9696]	IRIS 313-9696	IRGC 125850	indx	G	G/A	G	A	A	C	G	G	C	G	G	C	C	C	C	A	C	G	G	C	C	T	C	A	G	G	G	C	T	T	C	G	A	G	T	G	T	T	G	T	A	C	C	C	A	G
BASMATI 1::IRGC 27798-1::[IRIS 313-8656]	IRIS 313-8656	IRGC 126046	aro	G	A	G	A	A	C	G	G	C	G	G	T/C	C	C	C	A	C	G	G	C	C	T	C	A	G	G	G	C	T	T	C	G	A	G	T	G	T	T	G	T	A	C	C	C	A	G
RADIN PAHANG::IRGC 14487-1::[IRIS 313-8316]	IRIS 313-8316	IRGC 131948	ind3	G	A	G	A	A	C	G	G	C	G	G	C	C	C	C	A	C	G	G	C	C	T	C	A	G	G	G	C	T	C/T	C	G	A	G	T	G	T	T	G	T	A	C	C	C	A	G
KURKARUPPAN::IRGC 15449-1::[IRIS 313-9861]	IRIS 313-9861		aus	G	G/A	G	A	A	C	G	G	C	G	G	C	C	C	C	A	C	G	G	C	C	T	C	A	G	G	G	C	T	T	C	G	A	G	T	G	T	T	G	T	A	C	C	C	A	G
ARAURE 1::IRGC 116956-1::[IRIS 313-10289]	IRIS 313-10289	IRGC 125950	ind1B	G	G/A	G	A	A	C	G	G	C	G	G	C	C	C	C	A	C	G	G	C	C	T	C	A	G	G	G	C	T	T	C	G	A	G	T	G	T	T	G	T	A	C	C	C	A	G
ELONI::IRGC 116980-1::[IRIS 313-10290]	IRIS 313-10290	IRGC 125963	ind1B	G	G/A	G	A	A	C	G	G	C	G	G	C	C	C	C	A	C	G	G	C	C	T	C	A	G	G	G	C	T	T	C	G	A	G	T	G	T	T	G	T	A	C	C	C	A	G
IRGA 318-11-6-9-2B::IRGC 117339-1::[IRIS 313-10397]	IRIS 313-10397	IRGC 120991	ind1B	G	G/A	G	A	A	C	G	G	C	G	G	C	C	C	C	A	C	G	G	C	C	T	C	A	G	G	G	C	T	T	C	G	A	G	T	G	T	T	G	T	A	C	C	C	A	G
IRGA 346-111-2-1F::IRGC 117341-1::[IRIS 313-10399]	IRIS 313-10399	IRGC 120992	indx	G	G/A	G	A	A	C	G	G	C	G	G	C	C	C	C	A	C	G	G	C	C	T	C	A	G	G	G	C	T	T	C	G	A	G	T	G	T	T	G	T	A	C	C	C	A	G
NG KARAN DE::IRGC 43489-1::[IRIS 313-8536]	IRIS 313-8536	IRGC 135539	ind3	G	G/A	G	A	A	C	G	G	C	G	G	C	C	C	C	A	C	G	G	C	C	T	C	A	G	G	G	C	T	T	C	G	A	G	T	G	T	T	G	T	A	C	C	C	A	G
ARC 11901::IRGC 21727-1::[IRIS 313-8585]	IRIS 313-8585	IRGC 127033	indx	G	A	G	A	A	C	G	G	C	G	G	C	C	C	C	G/A	C	G	G	C	C	T	C	A	G	G	G	C	T	T	C	G	A	G	T	G	T	T	G	T	A	C	C	C	A	G
PLI KHAO::IRGC 64596-1::[IRIS 313-8586]	IRIS 313-8586	IRGC 126081	ind3	G	G/A	G	A	A	C	G	G	C	G	G	C	C	C	C	A	C	G	G	C	C	T	C	A	G	G	G	C	T	T	C	G	A	G	T	G	T	T	G	T	A	C	C	C	A	G
DUDRE::IRGC 52523-1::[IRIS 313-8631]	IRIS 313-8631	IRGC 125608	ind2	G	G/A	G	A	A	C	G	G	C	G	G	C	C	C	C	A	C	G	G	C	C	T	C	A	G	G	G	C	T	T	C	G	A	G	T	G	T	T	G	T	A	C	C	C	A	G
PATMADHAI 1::IRGC 77292-1::[IRIS 313-8632]	IRIS 313-8632		ind2	G	A	G	A	A	C	G	G	C	G	G	C	C	C	C	A	C	A/G	G	C	C	T	C	A	G	G	G	C	T	T	C	G	A		T	G	T	T	G	T	A	C	C	C	A	G
PERUNEL::IRGC 63113-1::[IRIS 313-8647]	IRIS 313-8647	IRGC 125621	ind2	G	A	G	A	A	C	G	G	C	G	G	C	C	C	C	G/A	C	G	G	C	C	T	C	A	G	G	G	C	T	T	C	G	A	G	T	G	T	T	G	T	A	C	C	C	A	G
JAO LEUANG::IRGC 65866-1::[IRIS 313-8679]	IRIS 313-8679	IRGC 126216	ind3	G	G/A	G	A	A	C	G	G	C	G	G	C	C	C	C	A	C	G	G	C	C	T	C	A	G	G	G	C	T	T	C	G	A	G	T	G	T	T	G	T	A	C	C	C	A	G
LEUANG DAM::IRGC 78267-1::[IRIS 313-8895]	IRIS 313-8895	IRGC 126156	ind3	G	A	G	A	A	C	G	G	C	G	G	C	C	C	C	A	C	G	G	C	C	T	C	A	G	G	G	C	T	T	C	G	A	G	T	G	T	T	G	T	A	C	C	C	A	G
MUKKALA BAZAL::IRGC 77279-1::[IRIS 313-8930]	IRIS 313-8930	IRGC 125844	ind1B	G	G/A	G	A	A	C	G	G	C	G	G	C	C	C	C	A	C	G	G	C	C	T	C	A	G	G	G	C	T	T	C	G	A	G	T	G	T	T	G	T	A	C	C	C	A	G
ARC 18061::IRGC 47650-1::[IRIS 313-8935]	IRIS 313-8935	IRGC 127034	indx	G	G/A	G	A	A	C	G	G	C	G	G	C	C	C	C	A	C	G	G	C	C	T	C	A	G	G	G	C	T	T	C	G	A	G	T	G	T	T	G	T	A	C	C	C	A	G
BUCAYAB::IRGC 44357-1::[IRIS 313-8948]	IRIS 313-8948	IRGC 126974	ind3	G	G/A	G	A	A	C	G	G	C	G	G	C	C	C	C	A	C	G	G	C	C	T	C	A	G	G	G	C	T	T	C	G	A	G	T	G	T	T	G	T	A	C	C	C	A	G
BAM 9::IRGC 6179-1::[IRIS 313-8957]	IRIS 313-8957	IRGC 125670	ind2	G	A	G	G/A	A	C	G	G	C	G	G	C	C	C	C	A	C	G	G	C	C	T	C	A	G	G	G	C	T	T	C	G	A	G	T	G	T	T	G	T	A	C	C	C	A	G
KHAO' HAWM::IRGC 78257-1::[IRIS 313-8985]	IRIS 313-8985	IRGC 126153	ind3	G	G/A	G	A	A	C	G	G	C	G	G	C	C	C	C	A	C	G	G	C	C	T	C	A	G	G	G	C	T	T	C	G	A	G	T	G	T	T	G	T	A	C	C	C	A	G
BANIKAT::IRGC 67720-1::[IRIS 313-8988]	IRIS 313-8988	IRGC 125672	ind2	G	A	G	A	A	C	G	G	C	G	G	C	C	C	C	G/A	C	G	G	C	C	T	C	A	G	G	G	C	T	T	C	G	A	G	T	G	T	T	G	T	A	C	C	C	A	G
LONG KHI KRAI::IRGC 64490-1::[IRIS 313-9006]	IRIS 313-9006	IRGC 126985	ind3	G	G/A	G	A	A	C	G	G	C	G	G	C	C	C	C	A	C	G	G	C	C	T	C	A	G	G	G	C	T	T	C	G	A	G	T	G	T	T	G	T	A	C	C	C	A	G
KONTOL 86::IRGC 14281-1::[IRIS 313-9070]	IRIS 313-9070	IRGC 126154	ind3	G	A	G	A	A	C	G	G	C	G	G	C	C	C	C	G/A	C	G	G	C	C	T	C	A	G	G	G	C	T	T	C	G	A	G	T	G	T	T	G	T	A	C	C	C	A	G
LEUANG YAI 344::IRGC 651-1::[IRIS 313-9112]	IRIS 313-9112	IRGC 125826	ind3	G	G/A	G	A	A	C	G	G	C	G	G	C	C	C	C	A	C	G	G	C	C	T	C	A	G	G	G	C	T	T	C	G	A	G	T	G	T	T	G	T	A	C	C	C	A	G
LEUANG YAI 29-12-2::IRGC 881-1::[IRIS 313-9115]	IRIS 313-9115	IRGC 126157	ind3	G	G/A	G	A	A	C	G	G	C	G	G	C	C	C	C	A	C	G	G	C	C	T	C	A	G	G	G	C	T	T	C	G	A	G	T	G	T	T	G	T	A	C	C	C	A	G
LEUANG YAI 2 B 72::IRGC 882-1::[IRIS 313-9116]	IRIS 313-9116	IRGC 126138	ind3	G	G/A	G	A	A	C	G	G	C	G	G	C	C	C	C	A	C	G	G	C	C	T	C	A	G	G	G	C	T	T	C	G	A	G	T	G	T	T	G	T	A	C	C	C	A	G
LEUANG YAI 29-12-46::IRGC 24397-1::[IRIS 313-9119]	IRIS 313-9119	IRGC 125825	ind3	G	G/A	G	A	A	C	G	G	C	G	G	C	C	C	C	A	C	G	G	C	C	T	C	A	G	G	G	C	T	T	C	G	A	G	T	G	T	T	G	T	A	C	C	C	A	G
KHAO LEUANG RAI::IRGC 48168-1::[IRIS 313-9121]	IRIS 313-9121	IRGC 125802	ind2	G	A	G	A	A	C	G	G	C	G	G	C	C	C	C	G/A	C	G	G	C	C	T	C	A	G	G	G	C	T	T	C	G	A	G	T	G	T	T	G	T	A	C	C	C	A	G
KUSHIARA::IRGC 34709-1::[IRIS 313-9174]	IRIS 313-9174	IRGC 125814	ind2	G	A	A/G	A	A	C	G	G	C	G	G	C	C	C	C	A	C	G	G	C	C	T	C	A	G	G	G	C	T	T	C	G	A	G	T	G	T	T	G	T	A	C	C	C	A	G
GABAHSI RASAKI C 90::IRGC 49647-1::[IRIS 313-9197]	IRIS 313-9197	IRGC 126205	ind3	G	G/A	G	A	A	C	G		C	G	G	C	C	C	C	A	C	G	G	C	C	T	C	A	G	G	G	C	T	T	C	G	A	G	T	G	T	T	G	T	A	C	C	C	A	G
PAHK NOK GAEW::IRGC 64572-1::[IRIS 313-9415]	IRIS 313-9415		ind3	G	G/A	G	A	A	C	G	G	C	G	G	C	C	C	C	A	C	G	G	C	C	T	C	A	G	G	G	C	T	T	C	G	A	G	T	G	T	T	G	T	A	C	C	C	A	G
GOKULGANJA::IRGC 45701-1::[IRIS 313-9433]	IRIS 313-9433	IRGC 126151	ind2	G	A	G	G/A	A	C	G	G	C	G	G	C	C	C	C	A	C	G	G	C	C	T	C	A	G	G	G	C	T	T	C	G	A	G	T	G	T	T	G	T	A	C	C	C	A	G
DUD KUNING::IRGC 44-1::[IRIS 313-9533]	IRIS 313-9533	IRGC 125729	ind3	G	G/A	G	A	A	C	G	G	C	G	G	C	C	C	C	A	C	G	G	C	C	T	C	A	G	G	G	C	T	T	C	G	A	G	T	G	T	T	G	T	A	C	C	C	A	G
RP 9-4::IRGC 39735-1::[IRIS 313-9566]	IRIS 313-9566	IRGC 126004	ind1B	G	G/A	G	A	A	C	G	G	C	G	G	C	C	C	C	A	C	G	G	C	C	T	C	A	G	G	G	C	T	T	C	G	A	G	T	G	T	T	G	T	A	C	C	C	A	G
KHAO CHUAN CHOM 452::IRGC 36571-1::[IRIS 313-9567]	IRIS 313-9567	IRGC 131914	ind3	G	G/A	G	A	A	C	G	G	C	G	G	C	C	C	C	A	C	G	G	C	C	T	C	A	G	G	G	C	T	T	C	G	A	G	T	G	T	T	G	T	A	C	C	C	A	G
ASHI BINNI::IRGC 77216-1::[IRIS 313-9594]	IRIS 313-9594	IRGC 126131	indx	G	G/A	G	A	A	C	G	G	C	G	G	C	C	C	C	A	C	G	G	C	C	T	C	A	G	G	G	C	T	T	C	G	A	G	T	G	T	T	G	T	A	C	C	C	A	G
HOLDI GIRA::IRGC 31801-1::[IRIS 313-9617]	IRIS 313-9617	IRGC 126979	ind2	G	G/A	G	A	A	C	G	G	C	G	G	C	C	C	C	A	C	G	G	C	C	T	C	A	G	G	G	C	T	T	C	G	A	G	T	G	T	T	G	T	A	C	C	C	A	G
KAMPAI PEUN MEUANG::IRGC 78248-1::[IRIS 313-9669]	IRIS 313-9669		ind3	G	G/A	G	A	A	C	G	G	C	G	G	C	C	C	C	A	C	G	G	C	C	T	C	A	G	G	G	C	T	T	C	G	A	G	T	G	T	T	G	T	A	C	C	C	A	G
BOW SU SO::IRGC 78237-1::[IRIS 313-9697]	IRIS 313-9697	IRGC 125690	ind3	G	G/A	G	A	A	C	G	G	C	G	G	C	C	C	C	A	C	G	G	C	C	T	C	A	G	G	G	C	T	T	C	G	A	G	T	G	T	T	G	T	A	C	C	C	A	G
TAIPEI WOO CO::IRGC 112-1::[IRIS 313-9706]	IRIS 313-9706	IRGC 125913	ind1A	G	G/A	G	A	A	C	G	G	C	G	G	C	C	C	C	A	C	G	G	C	C	T	C	A	G	G	G	C	T	T	C	G	A	G	T	G	T	T	G	T	A	C	C	C	A	G
AI ZI HUNG::IRGC 51255-1::[IRIS 313-9723]	IRIS 313-9723	IRGC 126129	ind1A	G	G/A	G	A	A	C	G	G	C	G	G	C	C	C	C	A	C	G	G	C	C	T	C	A	G	G	G	C	T	T	C	G	A	G	T	G	T	T	G	T	A	C	C	C	A	G
I KUNG PAO::IRGC 114-1::[IRIS 313-9758]	IRIS 313-9758	IRGC 125770	ind1A	G	G/A	G	A	A	C	G	G	C	G	G	C	C	C	C	A	C	G	G	C	C	T	C	A	G	G	G	C	T	T	C	G	A	G	T	G	T	T	G	T	A	C	C	C	A	G
CI 9445::IRGC 2081-1::[IRIS 313-9767]	IRIS 313-9767	IRGC 125711	indx	G	G/A	G	A	A	C	G	G	C	G	G	C	C	C	C	A	C	G	G	C	C	T	C	A	G	G	G	C	T	T	C	G	A	G	T	G	T	T	G	T	A	C	C	C	A	G
QUERO ASSAN::IRGC 28860-1::[IRIS 313-9898]	IRIS 313-9898	IRGC 125880	ind3	G	G/A	G	A	A	C	G	G	C	G	G	C	C	C	C	A	C	G	G	C	C	T	C	A	G	G	G	C	T	T	C	G	A	G	T	G	T	T	G	T	A	C	C	C	A	G
TIKAL 3::IRGC 50649-1::[IRIS 313-9940]	IRIS 313-9940	IRGC 125923	ind1B	G	G	G	A	A	T	G	G	C	G	G	T	C		C	A	C	G	G	C	C	T	C	A	G	G	G	C	T	T	C	A	A	G	C	G	T	T	A	T	A	C	C	C	A	G
SSANGDUJO::IRGC 55632-1::[IRIS 313-9976]	IRIS 313-9976	IRGC 125906	ind1A	G	G/A	G	A	A	C	G	G	C	G	G	C	C	C	C	A	C	G	G	C	C	T	C	A	G	G	G	C	T	T	C	G	A	G	T	G	T	T	G	T	A	C	C	C	A	G
MELEKE::IRGC 56823-1::[IRIS 313-9989]	IRIS 313-9989	IRGC 125838	ind3	G	A	A/G	A	A	C	G	G	C	G	G	C	C	C	C	A	C	G	G	C	C	T	C	A	G	G	G	C	T	T	C	G	A	G	T	G	T	T	G	T	A	C	C	C	A	G
SUWEON 311::IRGC 61890-1::[IRIS 313-10000]	IRIS 313-10000	IRGC 125907	ind1B	G	G/A	G	A	A	C	G	G	C	G	G	C	C	C	C	A	C	G	G	C	C	T	C	A	G	G	G	C	T	T	C	G	A	G	T	G	T	T	G	T	A	C	C	C	A	G
LALKA (LAL DHAN)::IRGC 64946-1::[IRIS 313-10010]	IRIS 313-10010	IRGC 125818	ind2	G	G/A	G	A	A	C	G	G	C	G	G	C	C	C	C	A	C	G	G	C	C	T	C	A	G	G	G	C	T	T	C	G	A	G	T	G	T	T	G	T	A	C	C	C	A	G
TSIMATAHOPAOSA::IRGC 69884-1::[IRIS 313-10050]	IRIS 313-10050	IRGC 127091	indx	G	A	G	G/A	A	C	G	G	C	G	G	C	C	C	C	A	C	G	G	C	C	T	C	A	G	G	G	C	T	T	C	G	A	G	T	G	T	T	G	T	A	C	C	C	A	G
TOC 5430::IRGC 70487-1::[IRIS 313-10054]	IRIS 313-10054	IRGC 125924	indx	G	A	G	G/A	A	C	G	G	C	G	G	C	C	C	C	A	C	G	G	C	C	T	C	A	G	G	G	C	T	T	C	G	A	G	T	G	T	T	G	T	A	C	C	C	A	G
RD 19::IRGC 39174-1::[IRIS 313-10147]	IRIS 313-10147		ind3	G	A	G	G/A	A	C	G	G	C	G	G	C	C	C	C	A	C	G	G	C	C	T	C	A	G	G	G	C	T	T	C	G	A	G	T	G	T	T	G	T	A	C	C	C	A	G
RD 15::IRGC 47705-1::[IRIS 313-10151]	IRIS 313-10151	IRGC 126003	ind3	G	G/A	G	A	A	C	G	G	C	G	G	C	C	C	C	A	C	G	G	C	C	T	C	A	G	G	G	C	T	T	C	G	A	G	T	G	T	T	G	T	A	C	C	C	A	G
HE GU TSAO::IRGC 51302-1::[IRIS 313-10154]	IRIS 313-10154	IRGC 125760	ind1A	G	A	G	A	A	T/C	G	G	C	G	G	C	C	C	C	A	C	G	G	C	C	T	C	A	G	G	G	C	T	T	C	G	A	G	T	G	T	T	G	T	A	C	C	C	A	G
MIN ZAO 6::IRGC 63772-1::[IRIS 313-10170]	IRIS 313-10170	IRGC 125842	ind1A	G	G/A	G	A	A	C	G	G	C	G	G	C	C	C	C	A	C	G	G	C	C	T	C	A	G	G	G	C	T	T	C	G	A	G	T	G	T	T	G	T	A	C	C	C	A	G
DA GANG ZHAN::IRGC 67103-1::[IRIS 313-10177]	IRIS 313-10177	IRGC 125719	indx	G	A	G	A	A	T/C	G	G	C	G	G	C	C	C	C	A	C	G	G	C	C	T	C	A	G	G	G	C	T	T	C	G	A	G	T	G	T	T	G	T	A	C	C	C	A	G
PSBRC 68::IRGC 99711-1::[IRIS 313-10235]	IRIS 313-10235	IRGC 125874	indx	G	G/A	G	A	A	C	G	G	C	G	G	C	C	C	C	A	C	G	G	C	C	T	C	A	G	G	G	C	T	T	C	G	A	G	T	G	T	T	G	T	A	C	C	C	A	G
AMISTAD 82::IRGC 116954-1::[IRIS 313-10247]	IRIS 313-10247	IRGC 125949	ind1B	G	G/A	G	A	A	C	G	G	C	G	G	C	C	C	C	A	C	G	G	C	C	T	C	A	G	G	G	C	T	T	C	G	A	G	T	G	T	T	G	T	A	C	C	C	A	G
IA CUBA 17::IRGC 116990-1::[IRIS 313-10271]	IRIS 313-10271	IRGC 125966	indx	G	G/A	G	A	A	C	G	G	C	G	G	C	C	C	C	A	C	G	G	C	C	T	C	A	G	G	G	C	T	T	C	G	A	G	T	G	T	T	G	T	A	C	C	C	A	G
JUMA 62::IRGC 117011-1::[IRIS 313-10279]	IRIS 313-10279	IRGC 126066	indx	G	G/A	G	A	A	C	G	G	C	G	G	C	C	C	C	A	C	G	G	C	C	T	C	A	G	G	G	C	T	T	C	G	A	G	T	G	T	T	G	T	A	C	C	C	A	G
INIAP 6::IRGC 117002-1::[IRIS 313-10307]	IRIS 313-10307	IRGC 127050	indx	G	G/A	G	A	A	C	G	G	C	G	G	C	C	C	C	A	C	G	G	C	C	T	C	A	G	G	G	C	T	T	C	G	A	G	T	G	T	T	G	T	A	C	C	C	A	G
IR 63295-AC 209-7::IRGC 117365-1::[IRIS 313-10361]	IRIS 313-10361	IRGC 127053	indx	G	G/A	G	A	A	C	G	G	C	G	G	C	C	C	C	A	C	G	G	C	C	T	C	A	G	G	G	C	T	T	C	G	A	G	T	G	T	T	G	T	A	C	C	C	A	G
IRGA 411-1-6-1F-A::IRGC 117344-1::[IRIS 313-10402]	IRIS 313-10402	IRGC 125990	ind1B	G	G/A	G	A	A	C	G	G	C	G	G	C	C	C	C	A	C	G	G	C	C	T	C	A	G	G	G	C	T	T	C	G	A	G	T	G	T	T	G	T	A	C	C	C	A	G
Na souan::IRGC 11889-1::[IRIS 313-8638]	IRIS 313-8638	IRGC 126250	ind3	G	A	G	G/A	A	C	G	G	C	G	G	C	C	C	C	A	C	G	G	C	C	T	C	A	G	G	G	C	T	T	C	G	A	G	T	G	T	T	G	T	A	C	C	C	A	G
IR 31142-14-1-1-3-1-1-2::IRGC 117378-1::[IRIS 313-10355]	IRIS 313-10355	IRGC 126023	indx	G	A	G	A	C/A	C	G	G	C	G	G	C	C	C	C	A	C	G	G	C	C	T	C	A	G	G	G	C	T	T	C	G	A	G	T	G	T	T	G	T	A	C	C	C	A	G
KEDOT::IRGC 66568-1::[IRIS 313-8291]	IRIS 313-8291		ind3	G	A	G	A	A	T/C	G	G	C	G	G	C	C	C	C	A	C	G	G	C	C	T	C	A	G	G	G	C	T	T	C	G	A	G	T	G	T	T	G	T	A	C	C	C	A	G
SAGNADE::IRGC 15801-1::[IRIS 313-8293]	IRIS 313-8293	IRGC 132432	ind3	G	G/A	G	A	A	C	G	G	C	G	G	C	C	C	C	A	C	G	G	C	C	T	C	A	G	G	G	C	T	T	C	G	A	G	T	G	T	T	G	T	A	C	C	C	A	G
ARC 10812::IRGC 21074-1::[IRIS 313-8386]	IRIS 313-8386	IRGC 126173	indx	G	A	G	A	A	C	G	G	C	G	G	C	C	C	C	A	C	G	G	C	C	T	C	A	G	A/G	G	C	T	T	C	G	A	G	T	G	T	T	G	T	A	C	C	C	A	G
CHAW GAM PRUED::IRGC 71103-1::[IRIS 313-8466]	IRIS 313-8466		ind3	G	A	G	A	A	C	G	G	C	G	G	C	C	C	C	G/A	C	G	G	C	C	T	C	A	G	G	G	C	T	T	C	G	A	G	T	G	T	T	G	T	A	C	C	C	A	G
SIAM ER 32::IRGC 13917-1::[IRIS 313-8591]	IRIS 313-8591	IRGC 135543	ind3	G	G/A	G	A	A	C	G	G	C	G	G	C	C	C	C	A	C	G	G	C	C	T	C	A	G	G	G	C	T	T	C	G	A	G	T	G	T	T	G	T	A	C	C	C	A	G
KOLITONDO::IRGC 66497-1::[IRIS 313-8681]	IRIS 313-8681		ind3	G	G/A	G	A	A	C	G	G	C	G	G	C	C	C	C	A	C	G	G	C	C	T	C	A	G	G	G	C	T	T	C	G	A	G	T	G	T	T	G	T	A	C	C	C	A	G
DA 7::[IRIS 313-8703]	IRIS 313-8703	IRGC 124432	ind2	G	G/A	G	A	A	T/C	G	G	C	G	G	T/C	C	C	C	A	C	G	G	C	C	T	C	A	G/A	G	G	C/T	T	T	C	G	A	G	T	G	T	T	G	T	A	C	C	C	A	G
HAWM TOONG::IRGC 48007-1::[IRIS 313-8722]	IRIS 313-8722		ind3	G	A	G	G/A	A	C	G	G	C	G	G	C	C	C	C	A	C	G	G	C	C	T	C	A	G	G	G	C	T	T	C	G	A	G	T	G	T	T	G	T	A	C	C	C	A	G
PATNAI 31-675::IRGC 38145-1::[IRIS 313-9049]	IRIS 313-9049		ind2	G	G/A	G	A	A	C	G	G	C	G	G	C	C	C	C	A		G	G	C	C	T	C	A	G	G	G	C	T	T	C	G	A	G	T	G	T	T	G	T	A	C	C	C	A	G
TONG MAH::IRGC 65577-1::[IRIS 313-9288]	IRIS 313-9288		ind3	G	G/A	G	A	A	C	G	G	C	G	G	C	C	C	C	A	C	G	G	C	C	T	C	A	G	G	G	C	T	T	C	G	A	G	T	G	T	T	G	T	A	C	C	C	A	G
PUTEH KACA::IRGC 66614-1::[IRIS 313-9310]	IRIS 313-9310	IRGC 131946	ind3	G	G	A/G	A	C/A	T	G	G	C	G	G	T	C	C	C	G/A	C	G	G	C	C	T	C	A	G	G	G	C	T	T	C	A	A	G	C	G	T	T	A	T	A	C	C	C	A	G
DUDHSWAR 15-141::IRGC 37951-1::[IRIS 313-9397]	IRIS 313-9397		ind2	G	A	G	A	A	C	G	G	C	G	G	C	C	C	C	A	C	G	G	C	C	T	C	A	G	G	G	C	T	T	C	G	G/A	G	T	G	T	T	G	T	A	C	C	C	A	G
RTS 16::IRGC 8235-1::[IRIS 313-9429]	IRIS 313-9429	IRGC 126309	indx	G	G/A	G	A	A	C	G	G	C	G	G	C	C	C	C	A	C	G	G	C	C	T	C	A	G	G	G	C	T	T	C	G	A	G	T	G	T	T	G	T	A	C	C	C	A	G
AGEPDAUJSECAN::IRGC 49361-1::[IRIS 313-9685]	IRIS 313-9685		indx	G	A	G	A	A	C	G	G	C	G	G	C	C	C	C	G/A	C	G	G	C	C	T	C	A	G	G	G	C	T	T	C	G	A	G	T	G	T	T	G	T	A	C	C	C	A	G
SERAUP 27::IRGC 1-1::[IRIS 313-9699]	IRIS 313-9699	IRGC 132433	ind3	G	A	G	G/A	A	C	G	G	C	G	G	C	C	C	C	A	C	G	G	C	C	T	C	A	G	G	G	C	T	T	C	G	A	G	T	G	T	T	G	T	A	C	C	C	A	G
EPEAL 102::IRGC 78698-1::[IRIS 313-10220]	IRIS 313-10220	IRGC 126203	indx	G	A	G	A	A	C	G	G	C	G	G	C	C	C	C	G/A	C	G	G	C	C	T	C	A	G	G	G	C	T	T	C	G	A	G	T	G	T	T	G	T	A	C	C	C	A	G
IRGA 318-11-9-2A::IRGC 117340-1::[IRIS 313-10398]	IRIS 313-10398	IRGC 126030	ind1B	G	G/A	G	A	A	C	G	G	C	G	G	C	C	C	C	A	C	G	G	C	C	T	C	A	G	G	G	C	T	T	C	G	A	G	T	G	T	T	G	T	A	C	C	C	A	G
MAE MAI LUD NI::IRGC 66065-1::[IRIS 313-9062]	IRIS 313-9062	IRGC 125831	ind3	G	A	G	G/A	A	C	G	G	C	G	G	C	C	C	C	A	C	G	G	C	C	T	C	A	G	G	G	C	T	T	C	G	A	G	T	G	T	T	G	T	A	C	C	C	A	G
SERIBU::IRGC 71615-1::[IRIS 313-8987]	IRIS 313-8987		indx	G	G/A	G	A	A	C	G	G	C	G	G	C	C	C	C	A	C	G	G	C	C	T	C	A	G	G	G	C	T	T	C	G	A	G	T	G	T	T	G	T	A	C	C	C	A	G
WAS 173-B-B-6-2-2::C1::[IRIS 313-7808]	IRIS 313-7808	IRGC 122285	ind1B	G	A	G	A	A	C	G	G	C	G	G	C	C	A/C	C	A	C	G	G	C	C	T	C	A	G	G	G	C	T	T	C	G	A	G	T	G	T	T	G	T	A	C	C	C	A	G
IR 57920-AC 25-2-B::C1::[IRIS 313-7698]	IRIS 313-7698	IRGC 122098	indx	G	G/A	G	A	A	C	G	G	C	G	G	C	C	C	C	A	C	G	G	C	C	T	C	A	G	G	G	C	T	T	C	G	A	G	T	G	T	T	G	T	A	C	C	C	A	G
MAMORIAKA 114::GERVEX 5176-C1::[IRIS 313-7728]	IRIS 313-7728	IRGC 122159	ind2	G	A	G	G/A	A	C	G	G	C	G	G	C	C	C	C	A	C	G	G	C	C	T	C	A	G	G	G	C	T	T	C	G	A	G	T	G	T	T	G	T	A	C	C	C	A	G
SALUMPIKIT::IRTP 4777-C1::[IRIS 313-7769]	IRIS 313-7769	IRGC 122236	indx	G	A	G	A	A	C	G	G	C	G	G	C	C	C	C	G/A	C	G	G	C	C	T	C	A	G	G	G	C	T	T	C	G	A	G	T	G	T	T	G	T	A	C	C	C	A	G
SAHEL 108::C1::[IRIS 313-7766]	IRIS 313-7766	IRGC 122232	ind1B	G	A	G	A	A	C	G	G	C	G	G	C	C	C	C	G/A	C	G	G	C	C	T	C	A	G	G	G	C	T	T	C	G	A	G	T	G	T	T	G	T	A	C	C	C	A	G
CAMPECHE A 79::IRGC 51102-1::[IRIS 313-11437]	IRIS 313-11437	IRGC 127246	ind1B	G	A	G	G/A	A	C	G	G	C	G	G	C	C	C	C	A	C	G	G	C	C	T	C	A	G	G	G	C	T	T	C	G	A	G	T	G	T	T	G	T	A	C	C	C	A	G
KATSIYAM TABAO::IRGC 52855-1::[IRIS 313-11463]	IRIS 313-11463	IRGC 127499	indx	G	G/A	G	A	A	C	G	G	C	G	G	C	C	C	C	A	C	G	G	C	C	T	C	A	G	G	G	C	T	T	C	G	A	G	T	G	T	T	G	T	A	C	C	C	A	G
MACAPAGAL::IRGC 52927-1::[IRIS 313-11467]	IRIS 313-11467	IRGC 128372	ind3	G	G/A	G	A	A	C	G	G	C	G	G	C	C	C	C	A	C	G	G	C	C	T	C	A	G	G	G	C	T	T	C	G	A	G	T	G	T	T	G	T	A	C	C	C	A	G
CULALANSI::IRGC 53109-1::[IRIS 313-11471]	IRIS 313-11471	IRGC 132397	indx	G	G/A	G	A	A	C	G	G	C	G	G	C	C	C	C	A	C	G	G	C	C	T	C	A	G	G	G	C	T	T	C	G	A	G	T	G	T	T	G	T	A	C	C	C	A	G
KALU T 139::IRGC 53670-1::[IRIS 313-11489]	IRIS 313-11489	IRGC 127482	aus	G	G/A	G	A	A	C	G	G	C	G	G	C	C	C	C	A	C	G	G	C	C	T	C	A	G	G	G	C	T	T	C	G	A	G	T	G	T	T	G	T	A	C	C	C	A	G
CHATO::IRGC 55825-1::[IRIS 313-11513]	IRIS 313-11513	IRGC 127269	ind1B	G	G/A	G	A	A	C	G	G	C	G	G	C	C	C	C	A	C	G	G	C	C	T	C	A	G	G	G	C	T	T	C	G	A	G	T	G	T	T	G	T	A	C	C	C	A	G
NAHNG KHAO BOW::IRGC 57377-1::[IRIS 313-11534]	IRIS 313-11534		ind3	G	G	G	A	A	T	G	G	C	G	G	T	C	C	C	A	C	G	G	C	C	T	C	A	G	G	G	C	T	T	C	A	A	G	C	G	T	T	A	T	A		C	C	A	G
J 6 IR 520 (WC 693)::IRGC 57600-1::[IRIS 313-11538]	IRIS 313-11538	IRGC 127447	ind1B	G	G/A	G	A	A	C	G	G	C	G	G	C	C	C	C	A	C	G	G	C	C	T	C	A	G	G	G	C	T	T	C	G	A	G	T	G	T	T	G	T	A	C	C	C	A	G
HOE PHAR THAE::IRGC 57907-1::[IRIS 313-11541]	IRIS 313-11541	IRGC 127410	indx	G	A	G	G/A	A	C	G	G	C	G	G	C	C	C	C	A	C	G	G	C	C	T	C	A	G	G	G	C	T	T	C	G	A	G	T	G	T	T	G	T	A	C	C	C	A	G
FELEGBASEH::IRGC 58443-1::[IRIS 313-11551]	IRIS 313-11551	IRGC 135566	ind3	G	G/A	G	A	A	C	G	G	C	G	G	C	C	C	C	A	C	G	G	C	C	T	C	A	G	G	G	C	T	T	C	G	A	G	T	G	T	T	G	T	A	C	C	C	A	G
TUBMAN::IRGC 58682-1::[IRIS 313-11556]	IRIS 313-11556	IRGC 132051	ind3	G	G/A	G	A	A	C	G	G	C	G	G	C	C	C	C	A	C	G	G	C	C	T	C	A	G	G	G	C	T	T	C	G	A	G	T	G	T	T	G	T	A	C	C	C	A	G
BANGLA::IRGC 58876-1::[IRIS 313-11561]	IRIS 313-11561	IRGC 128238	ind2	G	A	G	A	A	C	G	G	C	G	G	C	C	C	C	A	C	G	G	C		C/T	C	A	G	G	G	C	T	T	C	G	A	G	T	G	T	T	G	T	A	C	C	C	A	G
BIJULI BATI::IRGC 58917-1::[IRIS 313-11563]	IRIS 313-11563	IRGC 127227	ind2	G	G/A	G	A	A	C	G	G	C	G	G	C	C	C	C	A	C	G	G	C	C	T	C	A	G	G	G	C	T	T	C	G	A	G	T	G	T	T	G	T	A	C	C	C	A	G
KUSUM KATIKI::IRGC 59099-1::[IRIS 313-11565]	IRIS 313-11565	IRGC 127536	ind2	G	G/A	G	A	A	C	G	G	C	G	G	C	C	C	C	A	C	G	G	C	C	T	C	A	G	G	G	C	T	T	C	G	A	G	T	G	T	T	G	T	A	C	C	C	A	G
JUGRAY::IRGC 60960-1::[IRIS 313-11599]	IRIS 313-11599	IRGC 127468	ind2	G	A	G	G/A	A	C	G	G	C	G	G	C	C	C	C	A	C	G	G	C	C	T	C	A	G	G	G	C	T	T	C	G	A	G	T	G	T	T	G	T	A	C	C	C	A	G
SUGARKAND::IRGC 61059-1::[IRIS 313-11604]	IRIS 313-11604	IRGC 127829	aus	G	G/A	G	A	A	C	G	G	C	G	G	C	C	C	C	A	C	G	G	C	C	T	C	A	G	G	G	C	T	T	C	G	A	G	T	G	T	T	G	T	A	C	C	C	A	G
KARISHNABELI::IRGC 61979-1::[IRIS 313-11628]	IRIS 313-11628	IRGC 127494	admix	G	G/A	G	A	A		G	G/A	C	G	G	T/C	C		C	A	C	G	G	G	C	T		A	G	G	G	C	T	T	C/T	G/A	A	G			T	T	G	T	A	C			A/G	G
MAE HAWM::IRGC 61283-1::[IRIS 313-11609]	IRIS 313-11609	IRGC 127587	ind3	G	G/A	G	A	A	C	G	G	C	G	G	C	C	C	C	A	C	G	G	C	C	T	C	A	G	G	G	C	T	T	C	G	A	G	T	G	T	T	G	T	A	C	C	C	A	G
B 3913 B 16-20 ST 28::IRGC 63099-1::[IRIS 313-11656]	IRIS 313-11656	IRGC 127196	indx	G	G/A	G	A	A	C	G	G	C	G	G	C	C	C	C	A	C	G	G	C	C	T	C	A	G	G	G	C	T	T	C	G	A	G	T	G	T	T	G	T	A	C	C	C	A	G
DERAWA::IRGC 64106-1::[IRIS 313-11671]	IRIS 313-11671	IRGC 127313	ind2	G	A	G	A	A	C	G	G	C	G	G	C	C	A/C	C	A	C	G	G	C	C	T	C	A	G	G	G	C	T	T	C	G	A	G	T	G	T	T	G	T	A	C	C	C	A	G
E MOOM::IRGC 64291-1::[IRIS 313-11676]	IRIS 313-11676	IRGC 127359	ind3	G	A	G	A	A	C	G	G	C	G	G	C	C	C	C	G/A	C	G	G	C	C	T	C	A	G	G	G	C	T	T	C	G	A	G	T	G	T	T	G	T	A	C	C	C	A	G
E PLUAK::IRGC 64297-1::[IRIS 313-11678]	IRIS 313-11678	IRGC 127360	ind3	G	G/A	G	A	A	C	G	G	C	G	G	C	C	C	C	A	C	G	G	C	C	T	C	A	G	G	G	C	T	T	C	G	A	G	T	G	T	T	G	T	A	C	C	C	A	G
QUAHNG LUANG::IRGC 64609-2::[IRIS 313-11686]	IRIS 313-11686	IRGC 132366	ind3	G	G/A	G	A	A	C	G	G	C	G	G	C	C	C	C	A	C	G	G	C	C	T	C	A	G	G	G	C	T	T	C	G	A	G	T	G	T	T	G	T	A	C	C	C	A	G
HSIN-T'AO YUAN CHING YU::IRGC 65074-1::[IRIS 313-11695]	IRIS 313-11695	IRGC 127421	ind1A	G	G/A	G	A	A	C	G	G	C	G	G	C	C	C	C	A	C	G	G	C	C	T	C	A	G	G	G	C	T	T	C	G	A	G	T	G	T	T	G	T	A	C	C	C	A	G
ITA 245::IRGC 66288-1::[IRIS 313-11713]	IRIS 313-11713	IRGC 127445	ind3	G	G/A	G	A	A	C	G	G	C	G	G	C	C	C	C	A	C	G	G	C	C	T	C	A	G	G	G	C	T	T	C	G	A	G	T	G	T	T	G	T	A	C	C	C	A	G
SOSSOKA::IRGC 66478-1::[IRIS 313-11716]	IRIS 313-11716	IRGC 127822	ind3	G	G/A	G	A	A	C	G	G	C	G	G	C	C	C	C	A	C	G	G	C	C	T	C	A	G	G	G	C	T	T	C	G	A	G	T	G	T	T	G	T	A	C	C	C	A	G
DAWK PUT::IRGC 66699-1::[IRIS 313-11719]	IRIS 313-11719	IRGC 127304	ind3	G	G/A	G	A	A	C	G	G	C	G	G	C	C	C	C	A	C	G	G	C	C	T	C	A	G	G	G	C	T	T	C	G	A	G	T	G	T	T	G	T	A	C	C	C	A	G
GAEW DAENG::IRGC 66707-1::[IRIS 313-11721]	IRIS 313-11721	IRGC 127372	ind3	G	G/A	G	A	A	C	G	G	C	G	G	C	C	C	C	A	C	G	G	C	C	T	C	A	G	G	G	C	T	T	C	G	A	G	T	G	T	T	G	T	A	C	C	C	A	G
GUANG QING 334::IRGC 67132-1::[IRIS 313-11726]	IRIS 313-11726	IRGC 127393	ind1A	G	A	G	A	A	C	G	G	C	G	G	C	C	C	C	A	C	G	G	C	C	C/T	C	A	G	G	G	C	T	T	C	G	A	G	T	G	T	T	G	T	A	C	C	C	A	G
LUO SI ZHAN::IRGC 67211-1::[IRIS 313-11728]	IRIS 313-11728	IRGC 127581	ind3	G	A	G	G/A	A	C	G	G	C	G	G	C	C	C	C	A	C	G	G	C	C	T	C	A	G	G	G	C	T	T	C	G	A	G	T	G	T	T	G	T	A	C	C	C	A	G
QING TAI AI::IRGC 67273-1::[IRIS 313-11731]	IRIS 313-11731	IRGC 127754	indx	G	G/A	G	A	A	C	G	G	C	G	G	C	C	C	C	A	C	G	G	C	C	T	C	A	G	G	G	C	T	T	C	G	A	G	T	G	T	T	G	T	A	C	C	C	A	G
YI LI ZHONG::IRGC 67382-1::[IRIS 313-11735]	IRIS 313-11735	IRGC 127904	indx	G	G/A	G	A	A	C	G	G	C	G	G	C	C	C	C	A	C	G	G	C	C	T	C	A	G	G	G	C	T	T	C	G	A	G	T	G	T	T	G	T	A	C	C	C	A	G
PAUNDRI::IRGC 67527-1::[IRIS 313-11738]	IRIS 313-11738	IRGC 127720	ind2	G	A	A/G	A	A	C	G	G	C	G	G	C	C	C	C	A	C	G	G	C	C	T	C	A	G	G	G	C	T	T	C	G	A	G	T	G	T	T	G	T	A	C	C	C	A	G
NS 199::IRGC 68864-1::[IRIS 313-11761]	IRIS 313-11761	IRGC 127683	ind2	G	G/A	G	A	A	C	G	G	C	G	G	C	C	C	C	A	C	G	G	C	C	T	C	A	G	G	G	C	T	T	C	G	A	G	T	G	T	T	G	T	A	C	C	C	A	G
PJ 110::IRGC 68981-1::[IRIS 313-11763]	IRIS 313-11763	IRGC 127734	indx	G	G/A	G	A	A	C	G	G	C	G	G	C	C	C	C	A	C	G	G	C	C	T	C	A	G	G	G	C	T	T	C	G	A	G	T	G	T	T	G	T	A	C	C	C	A	G
DAWK PUD KHAO::IRGC 65808-1::[IRIS 313-11705]	IRIS 313-11705	IRGC 127303	ind3	G	G/A	G	A	A	C	G	G	C	G	G	C	C	C	C	A	C	G	G	C	C	T	C	A	G	G	G	C	T	T	C	G	A	G	T	G	T	T	G	T	A	C	C	C	A	G
KHAO' NOK 4::IRGC 65932-1::[IRIS 313-11706]	IRIS 313-11706	IRGC 132001	ind3	G	G/A	G	A	A	C	G	G	C	G	G	C	C	C	C	A	C	G	G	C	C	T	C	A	G	G	G	C	T	T	C	G	A	G	T	G	T	T	G	T	A	C	C	C	A	G
FAN WU::IRGC 70245-1::[IRIS 313-11801]	IRIS 313-11801	IRGC 127368	indx	G	G/A	G	A	A	C	G	G	C	G	G	C	C	C	C	A	C	G	G	C	C	T	C	A	G	G	G	C	T	T	C	G	A	G	T	G	T	T	G	T	A	C	C	C	A	G
R 762::IRGC 70531-1::[IRIS 313-11808]	IRIS 313-11808	IRGC 128444	indx	G	A	A/G	A	A	C	G	G	C	G	G	C	C	C	C	A	C	G	G	C	C	T	C	A	G	G	G	C	T	T	C	G	A	G	T	G	T	T	G	T	A	C	C	C	A	G
MOSHI::IRGC 70730-1::[IRIS 313-11815]	IRIS 313-11815	IRGC 127633	ind3	G	A	G	A	C/A	C	G	G	C	G	G	C	C	C	C	A	C	G	G	C	C	T	C	A	G	G	G	C	T	T	C	G	A	G	T	G	T	T	G	T	A	C	C	C	A	G
LETYONE::IRGC 70753-1::[IRIS 313-11818]	IRIS 313-11818	IRGC 128361	indx	G	G/A	G	A	A	C	G	G	C	G	G	C	C	C	C	A	C	G	G	C	C	T	C	A	G	G	G	C	T	T	C	G	A	G	T	G	T	T	G	T	A	C	C	C	A	G
BOO MAE::IRGC 71058-1::[IRIS 313-11833]	IRIS 313-11833	IRGC 132276	ind3	G	G/A	G	A	A	C	G	G	C	G	G	C	C	C	C	A	C	G	G	C	C	T	C	A	G	G	G	C	T	T	C	G	A	G	T	G	T	T	G	T	A	C	C	C	A	G
MUAY::IRGC 71318-1::[IRIS 313-11839]	IRIS 313-11839	IRGC 127637	ind3	G	G/A	G	A	A	C	G	G	C	G	G	C	C	C	C	A	C	G	G	C	C	T	C	A	G	G	G	C	T	T	C	G	A	G	T	G	T	T	G	T	A	C	C	C	A	G
PUEY TAW::IRGC 71405-1::[IRIS 313-11844]	IRIS 313-11844	IRGC 127745	ind3	G	G/A	G	A	A	C	G	G	C	G	G	C	C	C	C	A	C	G	G	C	C	T	C	A	G	G	G	C	T	T	C	G	A	G	T	G	T	T	G	T	A	C	C	C	A	G
HENG YE ZAO::IRGC 72092-1::[IRIS 313-11862]	IRIS 313-11862	IRGC 127406	ind1A	G	G	G	A	C/A	T	G	G	C	G	G	T	C	C	C	A	C	G				T	C	A	G	G	G	C	T	T	C	A	A	G	C	G	T	T	A	T	A	C	C	C	A	G
HONG DU BAI::IRGC 72098-1::[IRIS 313-11863]	IRIS 313-11863	IRGC 127413	ind1A	G	A	G	A	C/A	C	G	G	C	G	G	C	C	C	C	A	C	G	G	C	C	T	C	A	G	G	G	C	T	T	C	G	A	G	T	G	T	T	G	T	A	C	C	C	A	G
LIU TIAO XIAN::IRGC 72758-1::[IRIS 313-11881]	IRIS 313-11881	IRGC 127570	ind1A	G	G	G	A	A	T	G	G	C	G	G	T	C	C	C	A	C	G	G	C	C	T	C	A	G	G	G	C	T	T	C	A	A	G	C	G	C/T	C/T	G/A	T	A	C	C	C	A	G
MA YOO::IRGC 73507-1::[IRIS 313-11898]	IRIS 313-11898	IRGC 127617	ind3	G	A	G	A	A	T/C	G	G	C	G	G	C	C	C	C	A	C	G	G	C	C	T	C	A	G	G	G	C	T	T	C	G	A	G	T	G	T	T	G	T	A	C	C	C	A	G
MAHA CHAI::IRGC 73517-1::[IRIS 313-11899]	IRIS 313-11899	IRGC 128373	indx	G	G/A	G	A	A	C	G	G	C	G	G	C	C	C	C	A	C	G	G	C	C	T	C	A	G	G	G	C	T	T	C	G	A	G	T	G	T	T	G	T	A	C	C	C	A	G
TI NGI::IRGC 73620-1::[IRIS 313-11901]	IRIS 313-11901	IRGC 132301	ind3	G	A	G	G/A	A	C	G	G	C	G	G	C	C	C	C	A	C	G	G	C	C	T	C	A	G	G	G	C	T	T	C	G	A	G	T	G	T	T	G	T	A	C	C	C	A	G
PAYO TINGGI::IRGC 73778-1::[IRIS 313-11905]	IRIS 313-11905	IRGC 132414	ind3	G	A	G	A	A	C	G	G	C	G	G	C	C	C	C	G/A	C	G	G	C	C	T	C	A	G	G	G	C	T	T	C	G	A	G	T	G	T	T	G	T	A	C	C	C	A	G
LAKHA KUAR::IRGC 74760-1::[IRIS 313-11919]	IRIS 313-11919	IRGC 127542	ind2	G	A	G	A	A	T/C	G	G	C	G	G	C	C	C	C	A	C	G	G	C	C	T	C	A	G	G	G	C	T	T	C	G	A	G	T	G	T	T	G	T	A	C	C	C	A	G
YAH TOW::IRGC 75191-1::[IRIS 313-11927]	IRIS 313-11927	IRGC 127897	ind3	G	G/A	G	A	A	C	G	G	C	G	G	C	C	C	C	A	C	G	G	C	C	T	C	A	G	G	G	C	T	T	C	G	A	G	T	G	T	T	G	T	A	C	C	C	A	G
SINDANO 3::IRGC 75279-1::[IRIS 313-11932]	IRIS 313-11932	IRGC 127808	ind2	G	G/A	G	A	A	C	G	G	C	G	G	C	C	C	C	A	C	G	G	C	C	T	C	A	G	G	G	C	T	T	C	G	A	G	T	G	T	T	G	T	A	C	C	C	A	G
MOUI SAMBA::IRGC 75751-1::[IRIS 313-11941]	IRIS 313-11941	IRGC 128394	ind1B	G	G/A	G	A	A	C	G	G	C	G	G	C	C	C	C	A	C	G	G	C	C	T	C	A	G	G	G	C	T	T	C	G	A	G	T	G	T	T	G	T	A	C	C	C	A	G
SAN BAO GU::IRGC 76732-1::[IRIS 313-11953]	IRIS 313-11953	IRGC 127783	ind1A	G	G/A	G	A	A	C	G	G	C	G	G	C	C	C	C	A	C	G	G	C	C	T	C	A	G	G	G	C	T	T	C	G	A	G	T	G	T	T	G	T	A	C	C	C	A	G
YE DA GU::IRGC 76834-1::[IRIS 313-11955]	IRIS 313-11955	IRGC 127901	ind1A	G	G/A	G	A	A	C	G	G	C	G	G	C	C	C	C	A	C	G	G	C	C	T	C	A	G	G	G	C	T	T	C	G	A	G	T	G	T	T	G	T	A	C	C	C	A	G
PORONG::IRGC 76983-1::[IRIS 313-11960]	IRIS 313-11960	IRGC 127740	ind1B	G	G/A	G	A	A	C	G	G	C	G	G	C	C	C	C	A	C	G	G	C	C	T	C	A	G	G	G	C	T	T	C	G	A	G	T	G	T	T	G	T	A	C	C	C	A	G
IN TOK::IRGC 77071-1::[IRIS 313-11961]	IRIS 313-11961	IRGC 127432	ind3	G	G/A	G	A	A	C	G	G	C	G	G	C	C	C	C	A	C	G	G	C	C	T	C	A	G	G	G	C	T	T	C	G	A	G	T	G	T	T	G	T	A	C	C	C	A	G
TANG DU GU::IRGC 77400-1::[IRIS 313-11967]	IRIS 313-11967	IRGC 127846	indx	G	A	G	G/A	A	C	G	G	C	G	G	C	C	C	C	A	C	G	G	C	C	T	C	A	G	G	G	C	T	T	C	G	A	G	T	G	T	T	G	T	A	C	C	C	A	G
NKUMBAN NDINGO::IRGC 77718-1::[IRIS 313-11974]	IRIS 313-11974	IRGC 135575	ind3	G	G/A	G	A	A	C	G	G	C	G	G	C	C	C	C	A	C	G	G	C	C	T	C	A	G	G	G	C	T	T	C	G	A	G	T	G	T	T	G	T	A	C	C	C	A	G
TAMBAS JANGKOK::IRGC 78724-1::[IRIS 313-11989]	IRIS 313-11989	IRGC 132416	ind3	G	G/A	G	A	A	C	G	G	C	G	G	C	C	C	C	A	C	G	G	C		T	C	A	G	G	G	C	T	T	C	G	A	G	T	G	T	T	G	T	A	C	C	C	A	G
TUI (KIDAYAN)::IRGC 79058-1::[IRIS 313-11996]	IRIS 313-11996	IRGC 127869	ind3	G	A	G	G/A	A	C	G	G	C	G	G	C	C	C	C	A	C	G	G	C	C	T	C	A	G	G	G	C	T	T	C	G	A	G	T	G	T	T	G	T	A	C	C	C	A	G
HSINCHU AI CHIO CHIENG::IRGC 78182-1::[IRIS 313-11980]	IRIS 313-11980	IRGC 127420	ind1A	G	G/A	G	A	A	C	G	G	C	G	G	C	C	C	C	A	C	G	G	C	C	T	C	A	G	G	G	C	T	T	C	G	A	G	T	G	T	T	G	T	A	C	C	C	A	G
YU TOU ZHONG::IRGC 79749-1::[IRIS 313-12011]	IRIS 313-12011	IRGC 128510	indx	G	G/A	G	A	A	C	G	G	C	G	G	C	C	C	C	A	C	G	G	C	C	T	C	A	G	G	G	C	T	T	C	G	A	G	T	G	T	T	G	T	A	C	C	C	A	G
ADANKARU::IRGC 79842-1::[IRIS 313-12014]	IRIS 313-12014	IRGC 127105	ind2	G	A	G	A	A	C	G	G	C	G	G	C	C	C	C	G/A	C	G	G	C	C	T	C	A	G	G	G	C	T	T	C	G	A	G	T	G	T	T	G	T	A	C	C	C	A	G
EX AUBERGE::IRGC 79898-1::[IRIS 313-12016]	IRIS 313-12016	IRGC 135751	indx	G	A	G	A	A	C	G	G	C	G	G	C	C	C	C	G/A	C	G	G	C	C	T	C	A	G	G	G	C	T	T	C	G	A	G	T	G	T	T	G	T	A	C	C	C	A	G
EX SANDEMA::IRGC 79964-1::[IRIS 313-12017]	IRIS 313-12017	IRGC 127364	indx	G	A	G	A	A	C	G	G	C	G	G	C	C	C	C	G/A	C	G	G	C	C	T	C	A	G	G	G	C	T	T	C	G	A	G	T	G	T	T	G	T	A	C	C	C	A	G
TOS 9795::IRGC 80142-1::[IRIS 313-12024]	IRIS 313-12024	IRGC 127866	ind1B	G	A	G	G/A	A	C	G	G	C	G	G	C	C	C	C	A	C	G	G	C	C	T	C	A	G	G	G	C	T	T	C	G	A	G	T	G	T	T	G	T	A	C	C	C	A	G
GAO JIAO HONG::IRGC 80920-1::[IRIS 313-12033]	IRIS 313-12033	IRGC 127377	ind1A	G	G/A	G	A	A	C	G	G	C	G	G	C	C	C	C	A	C	G	G	C	C	T	C	A	G	G	G	C	T	T	C	G	A	G	T	G	T	T	G	T	A	C	C	C	A	G
KHMAO KDET::IRGC 81278-1::[IRIS 313-12037]	IRIS 313-12037	IRGC 132404	ind3	G	G/A	G	A	A	C	G	G	C	G	G	C	C	C	C	A	C	G	G	C	C	T	C	A	G	G	G	C	T	T	C	G	A	G	T	G	T	T	G	T	A	C	C	C	A	G
SAR SIEM::IRGC 81386-2::[IRIS 313-12044]	IRIS 313-12044	IRGC 135641	ind3	G	G/A	G	A	A	C	G	G	C	G	G	C	C	C	C	A	C	G	G	C	C	T	C	A	G	G	G	C	T	T	C	G	A	G	T	G	T	T	G	T	A	C	C	C	A	G
LIMA::IRGC 81487-1::[IRIS 313-12048]	IRIS 313-12048	IRGC 127564	ind3	G	A	G	A	A	T/C	G	G	C	G	G	C	C	C	C	A	C	G	G	C	C	T	C	A	G	G	G	C	T	T	C	G	A	G	T	G	T	T	G	T	A	C	C	C	A	G
MAE HANG::IRGC 81615-2::[IRIS 313-12049]	IRIS 313-12049	IRGC 132352	ind3	G	A	G	G/A	A	C	G	G	C	G	G	C	C	C	C	A	C	G	G	C	C	T	C	A	G	G	G	C	T	T	C	G	A	G	T	G	T	T	G	T	A	C	C	C	A	G
MARAMAY::IRGC 82628-1::[IRIS 313-12066]	IRIS 313-12066	IRGC 127609	ind3	G	G/A	G	A	A	C	G	G	C	G	G	C	C	C	C	A	C	G	G	C	C	T	C	A	G	G	G	C	T	T	C	G	A	G	T	G	T	T	G	T	A	C	C	C	A	G
KARUEL::IRGC 83792-1::[IRIS 313-12093]	IRIS 313-12093	IRGC 128334	indx	G	A	G	A	C/A	C	G	G	C	G	G	C	C	C	C	A	C	G	G	C	C	T	C	A	G	G	G	C	T	T	C	G	A	G	T	G	T	T	G	T	A	C	C	C	A	G
ARITH::IRGC 84347-2::[IRIS 313-12109]	IRIS 313-12109	IRGC 127975	ind3	G	A	G	G/A	A	C	G	G	C	G	G	C	C	C	C	A	C	G	G	C	C	T	C	A	G	G	G	C	T	T	C	G	A	G	T	G	T	T	G	T	A	C	C	C	A	G
HMA GNENG::IRGC 85751-1::[IRIS 313-12128]	IRIS 313-12128	IRGC 127408	ind3	G	G/A	G	A	A	C	G	G	C	G	G	C	C	C	C	A	C	G	G	C	C	T	C	A	G	G	G	C	T	T	C	G	A	G	T	G	T	T	G	T	A	C	C	C	A	G
YADU BARA::IRGC 86912-1::[IRIS 313-12138]	IRIS 313-12138	IRGC 127896	indx	G	A	G	A	A	T/C	G	G	C	G	G	C	C	C	C	A	C	G	G	C	C	T	C	A	G	G	G	C	T	T	C	G	A	G	T	G	T	T	G	T	A	C	C	C	A	G
KASHMIRI::IRGC 83002-1::[IRIS 313-12079]	IRIS 313-12079		ind3	G	G/A	G	A	A	C	G	G	C	G	G	C	C	C	C	A	C	G	G	C	C	T	C	A	G	G	G	C	T	T	C	G	A	G	T	G	T	T	G	T	A	C	C	C	A	G
AM BEUS::IRGC 87189-1::[IRIS 313-12146]	IRIS 313-12146	IRGC 127121	indx	G	A	G	A	A	C	G	G	C	G	G	C	C	C	C	A	C	G	G	C	C	T	C	A	G	G	G	C	T	T	C	G	A	G	T	G	T	T	G	T	A	C	C	C	A	G
KA GIL::IRGC 83029-1::[IRIS 313-12080]	IRIS 313-12080	IRGC 127475	ind3	G	G/A	G	A	A	C	G	G	C	G	G	C	C	C	C	A	C	G	G	C	C	T	C	A	G	G	G	C	T	T	C	G	A	G	T	G	T	T	G	T	A	C	C	C	A	G
1146::IRGC 83068-1::[IRIS 313-12081]	IRIS 313-12081	IRGC 128208	ind3	G	A	A/G	A	A	C	G	G	C	G	G	C	C	C	C	A	C	G	G	C	C	T	C	A	G	G	G	C	T	T	C	G	A	G	T	G	T	T	G	T	A	C	C	C	A	G
JHINUWA DHAN::IRGC 88545-1::[IRIS 313-12180]	IRIS 313-12180	IRGC 128323	indx	G	A	G	G/A	A	C	G	G	C	G	G	C	C	C	C	A	C	G	G	C	C	T	C	A	G	G	G	C	T	T	C	G	A	G	T	G	T	T	G	T	A	C	C	C	A	G
AE NOUA::IRGC 89308-1::[IRIS 313-12185]	IRIS 313-12185	IRGC 127110	indx	G	A	G	A	A	C	G	G	C	G	G	C	C	C	C	G/A	C	G	G	C	C	T	C	A	G	G	G	C	T	T	C	G	A	G	T	G	T	T	G	T	A	C	C	C		G
DO NOUAN::IRGC 89648-1::[IRIS 313-12193]	IRIS 313-12193	IRGC 127341	ind3	G	G/A	G	A	A	C	G	G	C	G	G	C	C	C	C	A	C	G	G	C	C	T	C	A	G	G	G	C	T	T	C	G	A	G	T	G	T	T	G	T	A	C	C	C	A	G
CHAM TON::IRGC 90600-1::[IRIS 313-12210]	IRIS 313-12210	IRGC 127257	indx	G	A	G	G/A	A	C	G	G	C	G	G	C	C	C	C	A	C	G	G	C	C	T	C	A	G	G	G	C	T	T	C	G	A	G	T	G	T	T	G	T	A	C	C	C	A	G
EA LOUY::IRGC 91220-1::[IRIS 313-12221]	IRIS 313-12221	IRGC 127351	ind3	G	G/A	G	A	A	C	G	G	C	G	G	C	C	C	C	A	C	G	G	C	C	T	C	A	G	G	G	C	T	T	C	G	A	G	T	G	T	T	G	T	A	C	C	C	A	G
NOON SOUNG::IRGC 91956-1::[IRIS 313-12224]	IRIS 313-12224	IRGC 127681	ind3	G	G/A	G	A	A	C	G	G	C	G	G	C	C	C	C	A	C	G	G	C	C	T	C	A	G	G	G	C	T	T	C	G	A	G	T	G	T	T	G	T	A	C	C	C	A	G
PA LAT NGAN::IRGC 91983-1::[IRIS 313-12225]	IRIS 313-12225	IRGC 127711	ind3	G	G/A	G	A	A	C	G	G	C	G	G	C	C	C	C	A	C	G	G	C	C	T	C	A	G	G	G	C	T	T	C	G	A	G	T	G	T	T	G	T	A	C	C	C	A	G
TE SAN AI 2::IRGC 93355-1::[IRIS 313-12232]	IRIS 313-12232	IRGC 127852	indx	G	G/A	G	A	A	C	G	G		G	G	C	C	C	C	A	C	G	G	C	C	T	C	A	G	G	G	C	T	T	C	G	A	G	T	G	T	T	G	T	A	C	C	C	A	G
WUGU::IRGC 93479-1::[IRIS 313-12237]	IRIS 313-12237	IRGC 127893	ind1A	G	G/A	G	A	A	C	G	G	C	G	G	C	C	C	C	A	C	G	G	C	C	T	C	A	G	G	G	C	T	T	C	G	A	G	T	G	T	T	G	T	A	C	C	C	A	G
PULUT MINYAK::IRGC 93615-1::[IRIS 313-12240]	IRIS 313-12240	IRGC 132294	ind3	G	G/A	G	A	A	C	G	G	C	G	G	C	C	C	C	A	C	G	G	C	C	T	C	A	G	G	G	C	T	T	C	G	A	G	T	G	T	T	G	T	A	C	C	C	A	G
BANGKOUY::IRGC 94037-1::[IRIS 313-12246]	IRIS 313-12246	IRGC 127208	ind3	G	A	G	A	A	C	G	G	C	G	G	C	C	C	C	G/A	C	G	G	C	C	T	C	A	G	G	G	C	T	T	C	G	A	G	T	G	T	T	G	T	A	C	C	C	A	G
RUS RUSSEI::IRGC 94341-1::[IRIS 313-12251]	IRIS 313-12251	IRGC 127772	ind3	G	G/A	G	A	A	C	G	G		G	G	C	C	C	C	A	C	G	G	C	C	T	C	A	G	G	G	C	T	T	C	G	A	G	T	G	T	T	G	T	A	C	C	C	A	G
EA NOUAN::IRGC 95147-1::[IRIS 313-12259]	IRIS 313-12259	IRGC 127352	ind3	G	G/A	G	A	A	C	G	G	C	G	G	C	C	C	C	A	C	G	G	C	C	T	C	A	G	G	G	C	T	T	C	G	A	G	T	G	T	T	G	T	A	C	C	C	A	G
KAUK HNYINGWA::IRGC 97487-1::[IRIS 313-12287]	IRIS 313-12287	IRGC 127501	ind3	G	G/A	G	A	A	C	G	G	C	G	G	C	C	C	C	A	C	G	G	C	C	T	C	A	G	G	G	C	T	T	C	G	A	G	T	G	T	T	G	T	A	C	C	C	A	G
SABALINE::IRGC 98059-1::[IRIS 313-12296]	IRIS 313-12296	IRGC 127773	ind3	G	G/A	G	A	A	C	G	G	C	G	G	C	C	C	C	A	C	G	G	C	C	T	C	A	G	G	G	C	T	T	C	G	A	G	T	G	T	T	G	T	A	C	C	C	A	G
LOUK PASOM::IRGC 98136-1::[IRIS 313-12297]	IRIS 313-12297	IRGC 127576	indx	G	A	G	G/A	A	C	G	G	C	G	G	C	C	C	C	A	C	G	G	C	C	T	C	A	G	G	G	C	T	T	C	G	A	G	T	G	T	T	G	T	A	C	C	C	A	G
NGAM KON DAM::IRGC 98486-1::[IRIS 313-12300]	IRIS 313-12300	IRGC 127673	indx	G	A	G	G/A	A	C	G	G	C	G	G	C	C	C	C	A	C	G	G	C	C	T	C	A	G	G	G	C	T	T	C	G	A	G	T	G	T	T	G	T	A	C	C	C	A	G
SANPATONG NYAY::IRGC 99050-1::[IRIS 313-12309]	IRIS 313-12309	IRGC 127785	ind3	G	A	G	A	A	C	G	G	C	G	G	C	C	C	C	G/A	C	G	G	C	C	T	C	A	G	G	G	C	T	T	C	G	A	G	T	G	T	T	G	T	A	C	C	C	A	G
DO KHAW::IRGC 106977-1::[IRIS 313-12334]	IRIS 313-12334	IRGC 127334	ind3	G	A	G	A	A	C	G	G	C	G	G	C	C	C	C	A	C	G	G	C	C	T	C	G/A	G	G	G	C	T	T	C	G	A	G	T	G	T	T	G	T	A	C	C	C	A	G
NASAENG::IRGC 107818-1::[IRIS 313-12354]	IRIS 313-12354	IRGC 127649	indx	G	G/A	G	A	A	C	G	G	C	G	G	C	C	C	C	A	C	G	G	C	C	T	C	A	G	G	G	C	T	T	C	G	A	G	T	G	T	T	G	T	A	C	C	C	A	G
NASAENG::IRGC 107819-1::[IRIS 313-12355]	IRIS 313-12355	IRGC 127650	indx	G	G/A	G	A	A	C	G	G	C	G	G	C	C	C	C	A	C	G	G	C	C	T	C	A	G	G	G	C	T	T	C	G	A	G	T	G	T	T	G	T	A	C	C	C	A	G
SERAUP 50::IRGC 14-1::[IRIS 313-10428]	IRIS 313-10428		ind3	G	A	G	A	A	C	G	G	C	G	G	C	C	C	C	G/A	C	G	G	C	C	T	C	A	G	G	G	C	T	T	C	G	A	G	T	G	T	T	G	T	A	C	C	C	A	G
BINOLAYANGUN::IRGC 791-2::[IRIS 313-10448]	IRIS 313-10448	IRGC 127996	ind3	G	A	G	A	A	T/C	G	G	C	G	G	C	C	C	C	A	C	G	G	C	C	T	C	A	G	G	G	C	T	T	C	G	A	G	T	G	T	T	G	T	A	C	C	C	A	G
RUSTY LATE::IRGC 3506-1::[IRIS 313-10477]	IRIS 313-10477	IRGC 128454	indx	G	G/A	G	A	A	C	G	G	C	G	G	C	C	C	C	A	C	G	G	C	C	T	C	A	G	G	G	C	T	T	C	G	A	G	T	G	T	T	G	T	A	C	C	C	A	G
MACAN SAPAC::IRGC 5212-2::[IRIS 313-10511]	IRIS 313-10511	IRGC 128101	ind3	G	G/A	G	A	A	C	G	G	C	G	G	C	C	C	C	A	C	G	G	C	C	T	C	A	G	G	G	C	T	T	C	G	A	G	T	G	T	T	G	T	A	C	C	C	A	G
CAMPENA::IRGC 5452-2::[IRIS 313-10514]	IRIS 313-10514	IRGC 135629	indx	G	G/A	G	A	A	C	G	G	C	G	G	C	C	C	C	A	C	G	G	C	C	T	C	A	G	G	G	C	T	T	C	G	A	G	T	G	T	T	G	T	A	C	C	C	A	G
SIPOT::IRGC 5825-1::[IRIS 313-10517]	IRIS 313-10517	IRGC 127812	ind3	G	A	G	A	A	C	G	G	C	G	G	C	C	C	C	A	C	A/G	G	C	C	T	C	A	G	G	G	C	T	T	C	G	A	G	T	G	T	T	G	T	A	C	C	C	A	G
DONGREM::IRGC 6688-1::[IRIS 313-10544]	IRIS 313-10544	IRGC 127340	ind2	G	G/A	G	A	A	C	G	G	C	G	G	C	C	C	C	A	C	G	G	C	C	T	C	A	G	G	G	C	T	T	C	G	A	G	T	G	T	T	G	T	A	C	C	C	A	G
221 BC 4-1-45-10::IRGC 6865-1::[IRIS 313-10550]	IRIS 313-10550	IRGC 135561	indx	G	G/A	G	A	A	C	G	G	C	G	G	C	C	C	C	A	C	G	G	C	C	T	C	A	G	G	G	C	T	T	C	G	A	G	T	G	T	T	G	T	A	C	C	C	A	G
TA PAI MAUNG::IRGC 7292-1::[IRIS 313-10560]	IRIS 313-10560	IRGC 127848	ind1A	G	G/A	G	A	A	C	G	G	C	G	G	C	C	C	C	A	C	G	G	C	C	T	C	A	G	G	G	C	T	T	C	G	A	G	T	G	T	T	G	T	A	C	C	C	A	G
NAN TEO 14::IRGC 7304-1::[IRIS 313-10561]	IRIS 313-10561	IRGC 127645	ind1A	G	G	G	A	A	T	G	G	C	G	G	T	C	C	C	A	C	G	G	C	C	T	C	A	G	G	G	C	T	T	C	G/A	G/A		C	G	T	T	A	T	A	T/C	C	C	A	G
SOSSOKA OULE::IRGC 7850-2::[IRIS 313-10573]	IRIS 313-10573	IRGC 128168	ind2	G	A	G	A	A	C	G	G	C	G	G	C	C	C	C	G/A	C	G	G	C	C	T	C	A	G	G	G	C	T	T	C	G	A	G	T	G	T	T	G	T	A	C	C	C	A	G
KAILUNDO::IRGC 7859-2::[IRIS 313-10574]	IRIS 313-10574	IRGC 132253	indx	G	A	G	A	C/A	C	G	G	C	G	G	C	C	C	C	A	C	G	G	C	C	T	C	A	G	G	G	C	T	T	C	G	A	G	T	G	T	T	G	T	A	C	C	C	A	G
KAYANGYA D 402::IRGC 7927-2::[IRIS 313-10575]	IRIS 313-10575	IRGC 128074	indx	G	A	G	A	A	C	G	G	C	G	G	C	C	C	C	G/A	C	G	G	C	C	T	C	A	G	G	G	C	T	T	C	G	A	G	T	G	T	T	G	T	A	C	C	C	A	G
ARC 10905::IRGC 12669-1::[IRIS 313-10675]	IRIS 313-10675	IRGC 127132	indx	G	A	G	A	A	T/C	G	G	C	G	G	C	C	C	C	A	C	G	G	C	C	T	C	A	G	G	G	C	T	T	C	G	A	G	T	G	T	T	G	T	A	C	C	C	A	G
RANDAH SASAK::IRGC 13652-2::[IRIS 313-10692]	IRIS 313-10692	IRGC 132367	ind3	G	G/A	G	A	A	C	G	G	C	G	G	C	C	C	C	A	C	G	G	C	C	T	C	A	G	G	G	C	T	T	C	G	A	G	T	G	T	T	G	T	A	C	C	C	A	G
RADIN GOI::IRGC 13969-1::[IRIS 313-10698]	IRIS 313-10698	IRGC 127759	ind3	G	G	G	A	C/A	T	G	G	C	G	G	T	C	C	C	A	C	G	G	C	C	T	C	A	G	G	G	C	T	T	C	A	A	G	C	G	T	T	A	T	A	C	C	C	A	G
BUJANG::IRGC 14040-1::[IRIS 313-10699]	IRIS 313-10699		ind3	G	A	G	A	A	C	G	G	C	G	G	T/C	C	C	C	A	C	G	G	C	C	T	C	A	G	G	G	C	T	T	C	G	A	G	T	G	T	T	G	T	A	C	C	C	A	G
MOND BA::IRGC 15813-2::[IRIS 313-10723]	IRIS 313-10723	IRGC 128111	ind2	G	A	G	A	A	C	G	G	C	G	G	C	C	C	C	G/A	C	G	G	C	C	T	C	A	G	G	G	C	T	T	C	G	A	G	T	G	T	T	G	T	A	C	C	C	A	G
MAMAS::IRGC 16503-1::[IRIS 313-10742]	IRIS 313-10742	IRGC 127600	ind3	G	G/A	G	A	A	C	G	G	C	G	G	C	C	C	C	A	C	G	G	C	C	T	C	A	G	G	G	C	T	T	C	G	A	G	T	G	T	T	G	T	A	C	C	C	A	G
LUA DUC::IRGC 16718-1::[IRIS 313-10748]	IRIS 313-10748	IRGC 127578	indx	G	A	A/G	A	A	C	G	G	C	G	G	C	C	C	C	A	C	G	G	C	C	T	C	A	G	G	G	C	T	T	C	G	A	G	T	G	T	T	G	T	A	C	C	C	A	G
LUA CHUM::IRGC 16840-1::[IRIS 313-10751]	IRIS 313-10751	IRGC 127577	indx	G	G/A	G	A	A	C	G	G	C	G	G	C	C	C	C	A	C	G	G	C	C	T	C	A	G	G	G	C	T	T	C	G	A	G	T	G	T	T	G	T	A	C	C	C	A	G
KH 998::IRGC 16948-2::[IRIS 313-10754]	IRIS 313-10754	IRGC 128081	indx	G	A	G	A	A	C	G	G	C	G	G	C	C	C	C	A	C	A/G	G	C	C	T	C	A	G	G	G	C	T	T	C	G	A	G	T	G	T	T	G	T	A	C	C	C	A	G
NEP BA BONG TO::IRGC 17005-2::[IRIS 313-10755]	IRIS 313-10755	IRGC 128116	ind3	G	A	G	G/A	A	C	G	G	C	G	G	C	C	C	C	A	C	G	G	C	C	T	C	A	G	G	G	C	T	T	C	G	A	G	T	G	T	T	G	T	A	C	C	C	A	G
DAMODAR::IRGC 17038-1::[IRIS 313-10756]	IRIS 313-10756	IRGC 127299	ind2	G	A	G	A	A	C	G	G	C	G	G	C	C	C	C	A	C	G	G	C	C	T	C	A	G	G	G	C	T	T	C	G	A	G	T	G	T	T	G	T	A	T/C	C	C	A	G
[truncated: 1,627 more rows]
[truncated: 10 more columns]

## Sheet: Table S6
Table S6. Grain filling and storage related genes in group A
Locus	Annotation
LOC_Os05g26240	PROLM1 - Prolamin precursor, expressed
[truncated: 161 more rows]

## Sheet: Table S7
Table S7. List of redox and secondary metabolism genes related preferentially expressed in Indica sub-species
[truncated: 73 more rows]

[truncated: 1 more sheets: Table S8]
